# Supplementary material for: Sex- and age-associated factors drive the pathophysiology of MASLD
Source: Hepatol Commun. 2024 Aug 26;8(9):e0523. doi: 10.1097/HC9.0000000000000523 (PMC11357696; doi:10.1097/HC9.0000000000000523)
Supplement: Supplementary file 3 [file hc9-8-e0523-s003.xlsx]

## Sheet: Male
gene_name	logFC.HFD_7wvsLFD_7w	PValue.HFD_7wvsLFD_7w	FDR.HFD_7wvsLFD_7w	logFC.HFD_52wvsLFD_52w	PValue.HFD_52wvsLFD_52w	FDR.HFD_52wvsLFD_52w	logFC.HFD_7wvsHFD_52w	PValue.HFD_7wvsHFD_52w	FDR.HFD_7wvsHFD_52w	logFC.LFD_7vsLFD_52w	PValue.LFD_7vsLFD_52w	FDR.LFD_7vsLFD_52w
0610005C13Rik	0.0458279	0.708809	0.899238	-0.241804	0.0489415	0.18154	0.304384	0.0132124	0.131952	0.016752	0.891417	0.993929
0610009B22Rik	-0.0346829	0.796735	0.929065	-0.110926	0.410195	0.632968	0.164162	0.222865	0.529821	0.0879193	0.513917	0.962178
0610009E02Rik	-0.00778236	0.980924	0.993968	-0.0192932	0.953305	0.978	0.220085	0.498559	0.763086	0.208574	0.526479	0.963603
0610009L18Rik	0.290687	0.420468	0.746836	-0.185309	0.609638	0.783876	0.376867	0.288708	0.598183	-0.0991296	0.787951	0.986393
0610010F05Rik	0.011432	0.928877	0.97796	0.0395335	0.75673	0.875816	-0.0433522	0.734208	0.891439	-0.0152508	0.90517	0.996055
0610010K14Rik	-0.400796	0.306857	0.662296	0.214361	0.594596	0.773873	0.0697811	0.860219	0.948841	0.684938	0.0860763	0.718972
0610012G03Rik	0.105236	0.461257	0.774533	-0.0953434	0.504379	0.705734	0.21219	0.136795	0.419117	0.0116105	0.935314	0.997945
0610031O16Rik	-0.0809363	0.713617	0.900732	-0.383509	0.0827698	0.250413	0.399404	0.0708367	0.30503	0.0968308	0.660614	0.98082
0610040B10Rik	-0.224814	0.348847	0.696265	0.257057	0.297936	0.527473	0.0948696	0.694358	0.869448	0.576741	0.0187931	0.413538
0610040F04Rik	-0.208117	0.706497	0.898626	0.577504	0.310241	0.540861	-0.092056	0.866458	0.951741	0.693565	0.226948	0.884728
0610040J01Rik	-0.283023	0.013027	0.122064	-0.334466	0.00334937	0.0332993	0.148229	0.19437	0.498668	0.0967871	0.394312	0.940048
0610043K17Rik	-0.574112	0.0369621	0.233477	-0.658788	0.0161241	0.0908091	0.0830086	0.766297	0.907885	-0.0016677	0.995063	0.999808
1110002J07Rik	-0.301148	0.315556	0.669452	-0.196802	0.524801	0.722262	0.309753	0.314269	0.621237	0.414099	0.169959	0.83719
1110002L01Rik	0.306711	0.0715451	0.335484	0.000445471	0.997888	0.999069	0.112031	0.505874	0.769405	-0.194235	0.254625	0.894786
1110004F10Rik	-0.235779	0.0489009	0.273869	-0.0978255	0.412503	0.635127	-0.081927	0.493409	0.761156	0.0560266	0.638947	0.979283
1110006O24Rik	0.475455	0.115657	0.427213	0.379745	0.233796	0.457381	0.429155	0.145616	0.433103	0.333446	0.307027	0.911536
1110008P14Rik	0.48927	0.000651616	0.0154078	0.562149	8.47059e-05	0.00263951	-0.00306513	0.982602	0.993149	0.0698136	0.631555	0.977908
1110012L19Rik	0.0212298	0.871863	0.957692	-0.0031014	0.981009	0.992139	-0.0551081	0.67307	0.859662	-0.0794392	0.545255	0.965653
1110013H19Rik	-0.0335336	0.92946	0.97819	-0.293014	0.426575	0.646927	-0.0568616	0.879356	0.95531	-0.316342	0.395977	0.940048
1110018N20Rik	0.569631	0.115302	0.426403	-0.432382	0.22829	0.451443	0.575498	0.106156	0.371143	-0.426515	0.241913	0.888637
1110019D14Rik	0.751012	9.93138e-05	0.00384787	0.357798	0.056451	0.197923	0.0904821	0.621488	0.837603	-0.302733	0.124754	0.795997
1110020A21Rik	0.301434	0.30107	0.657512	0.153105	0.601852	0.778552	0.284739	0.324969	0.631441	0.13641	0.644506	0.979283
1110025M09Rik	-0.69284	0.0193246	0.157088	-0.158082	0.56545	0.753012	-0.532798	0.0709894	0.305034	0.00195973	0.994321	0.999808
1110028F11Rik	-0.0883652	0.685045	0.892235	-0.107427	0.618803	0.789522	0.0483545	0.823441	0.935102	0.0292923	0.892624	0.994185
1110032A03Rik	0.0649361	0.531424	0.817269	-0.0597209	0.563737	0.751859	0.0838287	0.417761	0.707369	-0.0408284	0.69395	0.981911
1110038B12Rik	-0.396839	0.00952489	0.0997724	-0.211273	0.168899	0.379028	0.12192	0.428358	0.714889	0.307487	0.0439174	0.578553
1110038F14Rik	0.225896	0.156836	0.491957	0.0316047	0.842364	0.922587	0.155896	0.323878	0.630388	-0.0383954	0.810853	0.987127
1110051M20Rik	0.10227	0.63802	0.871506	0.541407	0.01672	0.0930246	0.119263	0.57728	0.811651	0.5584	0.0150661	0.364907
1110059E24Rik	0.0215919	0.895103	0.966724	-0.095198	0.561968	0.750427	0.29185	0.0751375	0.313965	0.175061	0.28597	0.900954
1110059G10Rik	-0.111479	0.560704	0.834465	-0.00749776	0.968526	0.98723	-0.271569	0.154802	0.445684	-0.167587	0.379999	0.935601
1110065P20Rik	0.0431659	0.806005	0.932794	-0.246932	0.160446	0.368236	0.282735	0.108038	0.373497	-0.0073636	0.966585	0.999457
1190005I06Rik	-0.0962385	0.698057	0.896098	0.212659	0.402958	0.62649	0.0861562	0.727639	0.888814	0.395054	0.121122	0.792641
1190007I07Rik	-0.190136	0.286082	0.643032	-0.268731	0.131141	0.327416	0.118677	0.50657	0.769533	0.040082	0.821318	0.987215
1300002E11Rik	-0.0576201	0.70313	0.897462	0.0431105	0.774564	0.885313	-0.0589172	0.695694	0.870173	0.0418134	0.781969	0.986182
1300014J16Rik	0.0147204	0.956719	0.986285	0.171006	0.525209	0.722522	-0.0339704	0.899015	0.96215	0.122316	0.653504	0.980122
1300017J02Rik	-0.196681	0.159459	0.495927	-0.354213	0.0113643	0.0723381	0.330137	0.0182961	0.156317	0.172605	0.2169	0.879767
1500002C15Rik	0.468049	0.406262	0.738612	0.0703343	0.90397	0.954864	0.585453	0.295933	0.604614	0.187739	0.748246	0.984924
1500004A13Rik	0.175462	0.733233	0.905642	-0.340375	0.469558	0.679446	-0.110685	0.821705	0.934252	-0.626522	0.204256	0.869893
1500011B03Rik	0.111555	0.744636	0.909983	0.524285	0.107253	0.289787	-0.632193	0.0536469	0.265985	-0.219463	0.519339	0.962621
1500015A07Rik	-0.0916006	0.76286	0.918459	-0.238043	0.419092	0.640872	-0.0881818	0.768767	0.908791	-0.234624	0.431325	0.948607
1500026H17Rik	0.284467	0.186727	0.534707	-0.00414846	0.983972	0.993894	-0.00118754	0.995473	0.997743	-0.289803	0.178023	0.849677
1600012H06Rik	0.200052	0.056301	0.297051	0.202146	0.0526949	0.190101	-0.0577899	0.578877	0.812408	-0.0556963	0.595697	0.975008
1600014C10Rik	0.235238	0.0442956	0.259651	0.0784498	0.502255	0.704015	0.229971	0.0491623	0.255992	0.073182	0.531568	0.964766
1600020E01Rik	0.0167211	0.934756	0.979405	-0.5868	0.00418745	0.038651	0.414796	0.0433593	0.240405	-0.188725	0.354085	0.925997
1700001C19Rik	-0.291778	0.17215	0.514471	-0.425021	0.0440354	0.170323	-0.0869709	0.683902	0.864566	-0.220214	0.296401	0.905707
1700001L05Rik	-0.278098	0.298661	0.655766	-0.423808	0.115219	0.302221	0.622219	0.020869	0.167024	0.476509	0.0756002	0.698749
1700003E16Rik	-0.00295747	0.994567	0.99862	0.487761	0.238972	0.463726	-0.42652	0.301241	0.609547	0.0641979	0.884424	0.993776
1700007F19Rik	-0.513924	0.26497	0.620423	0.340745	0.454547	0.668189	-0.421134	0.357943	0.661201	0.433534	0.344452	0.923001
1700007L15Rik	0.138546	0.651475	0.877657	0.314087	0.326531	0.55706	0.329396	0.282282	0.591684	0.504937	0.115193	0.78475
1700008J07Rik	0.0682746	0.73244	0.905428	-0.115369	0.540636	0.733577	-0.250628	0.194186	0.498534	-0.434272	0.0261197	0.463933
1700010I14Rik	-0.299065	0.372509	0.715611	0.489324	0.13043	0.326411	-0.543488	0.0951651	0.352247	0.244901	0.462383	0.95512
1700012D14Rik	0.361136	0.159094	0.495674	0.204167	0.40683	0.629649	-0.0468341	0.847353	0.94412	-0.203802	0.432211	0.948983
1700017B05Rik	-0.16786	0.305997	0.661663	-0.310429	0.0585776	0.20264	0.223649	0.1733	0.468449	0.0810795	0.620549	0.977908
1700018L02Rik	0.250426	0.706745	0.898626	-1.91144	0.00592266	0.0478545	2.33334	0.000909057	0.036359	0.171474	0.796881	0.986494
1700020D05Rik	0.111103	0.799524	0.930066	0.349143	0.41732	0.639117	-0.18534	0.663396	0.855398	0.0526996	0.905407	0.996055
1700022I11Rik	0.493634	0.332655	0.683924	-1.53226	0.00504495	0.0432859	1.76835	0.00115459	0.0416246	-0.257538	0.615383	0.977349
1700022N22Rik	0.343525	0.228003	0.584194	-0.189468	0.493086	0.696812	0.19966	0.470036	0.745535	-0.333332	0.242191	0.888637
1700025G04Rik	0.15483	0.496417	0.797552	0.505561	0.0250685	0.120537	-0.396761	0.0779881	0.318063	-0.0460304	0.840008	0.989282
1700028E10Rik	0.119082	0.651087	0.877657	0.349706	0.187798	0.403313	0.32531	0.216985	0.524114	0.555934	0.0365583	0.536744
1700028J19Rik	1.3414	0.0105777	0.106441	-0.161049	0.73071	0.860612	0.292675	0.528603	0.781504	-1.20978	0.0221658	0.441875
1700029I15Rik	0.218053	0.44898	0.76842	-0.0690323	0.808644	0.903925	0.126504	0.656283	0.85273	-0.160582	0.57815	0.971137
1700029J07Rik	0.467594	0.130818	0.452928	-0.107953	0.726793	0.858956	0.399449	0.189734	0.492236	-0.176098	0.574846	0.971137
1700030C10Rik	0.739274	0.280763	0.636457	0.192044	0.755252	0.875077	-0.545191	0.385262	0.681177	-1.09242	0.105284	0.764642
1700030C10Rik	-0.159656	0.70487	0.898023	0.233311	0.559657	0.748708	-0.69303	0.0904167	0.343309	-0.300064	0.466989	0.956958
1700030J22Rik	0.658493	0.0749843	0.343106	0.0768841	0.824181	0.912987	0.0436691	0.899079	0.96215	-0.53794	0.14881	0.816564
1700030K09Rik	0.103057	0.563827	0.835774	0.0603567	0.731866	0.861217	-0.0296605	0.866185	0.951741	-0.0723604	0.685532	0.9818
1700034P13Rik	0.559075	0.0329644	0.217221	0.189472	0.464988	0.67606	0.206956	0.416659	0.706693	-0.162647	0.54171	0.965384
1700037C18Rik	0.334148	0.332713	0.683924	0.143628	0.672269	0.824014	0.105998	0.750611	0.898472	-0.0845221	0.809638	0.987127
1700037H04Rik	0.839329	9.48197e-05	0.00372764	0.676734	0.00140858	0.0187178	-0.107306	0.607216	0.830365	-0.269902	0.213157	0.877652
1700040L08Rik	0.673049	0.201158	0.552483	-0.73692	0.19659	0.413414	1.38564	0.0113894	0.124072	-0.0243326	0.964509	0.999397
1700047M11Rik	-0.396459	0.22379	0.578467	0.157004	0.621963	0.791541	-0.479274	0.137649	0.420677	0.0741885	0.817539	0.987215
1700048O20Rik	-1.97183	5.18601e-05	0.00248981	0.170308	0.690355	0.835101	-1.49766	0.00266406	0.0619009	0.644481	0.12463	0.795838
1700052K11Rik	0.258445	0.227507	0.583706	0.316738	0.135317	0.333683	-0.0463242	0.82544	0.935189	0.0119688	0.955834	0.998841
1700055D18Rik	0.434864	0.0615023	0.311211	-0.119632	0.608028	0.782495	0.446303	0.05253	0.26302	-0.108193	0.646162	0.979283
1700056E22Rik	-0.0985164	0.719115	0.90272	0.0992258	0.710344	0.847844	-0.200348	0.456158	0.7351	-0.00260554	0.992375	0.999808
1700056N10Rik	-0.35668	0.347091	0.695401	-0.409656	0.272585	0.501609	0.0736616	0.848835	0.944618	0.0206857	0.955164	0.998841
1700061E17Rik	0.369989	0.430137	0.754463	-1.32759	0.00635481	0.0502872	1.15167	0.0194217	0.161547	-0.545911	0.23837	0.885146
1700061I17Rik	0.959979	0.0231481	0.174577	0.154107	0.690599	0.835275	0.197812	0.593141	0.821918	-0.608061	0.168995	0.835608
1700066M21Rik	-0.0241399	0.861188	0.952735	-0.270882	0.0493262	0.182211	0.0362262	0.792842	0.922405	-0.210516	0.126798	0.796401
1700067K01Rik	0.381441	0.353501	0.699906	-1.09227	0.0106119	0.0695473	1.0665	0.0127993	0.129679	-0.407217	0.320824	0.918842
1700084E18Rik	0.80086	0.0507123	0.279439	0.724992	0.0855784	0.255054	0.256932	0.489501	0.758474	0.181064	0.696433	0.982682
1700086O06Rik	-0.196603	0.390809	0.727377	0.474317	0.0383065	0.156637	-0.247991	0.271922	0.583223	0.422929	0.0687156	0.686686
1700087I21Rik	1.82334	4.01905e-09	1.40483e-06	0.602728	0.0440288	0.170323	0.625424	0.0273936	0.189854	-0.59519	0.0668694	0.679217
1700088E04Rik	0.0356982	0.941478	0.981332	0.332072	0.496552	0.699497	0.0364335	0.939519	0.977742	0.332807	0.501219	0.961225
1700092C10Rik	-1.25759	0.000133488	0.00484505	-1.69238	5.66334e-07	7.93697e-05	0.51048	0.15544	0.44659	0.0756979	0.80526	0.987052
1700094D03Rik	-0.812873	0.00100644	0.0208537	-0.77442	0.00184198	0.0225608	0.164763	0.521362	0.778074	0.203216	0.394124	0.940048
1700096K18Rik	0.026442	0.923232	0.97563	0.0830969	0.758658	0.876767	-0.156697	0.563252	0.803382	-0.100042	0.714929	0.984244
1700101I11Rik	0.668351	0.0978841	0.392586	-0.713252	0.0878382	0.258814	1.49968	0.000306138	0.020002	0.118074	0.772962	0.984924
1700102H20Rik	0.191212	0.69662	0.895533	0.696011	0.152423	0.35752	-0.18729	0.683405	0.864545	0.317509	0.539871	0.964779
1700102P08Rik	-0.451099	0.205103	0.557359	-0.687974	0.074344	0.234572	0.619055	0.11184	0.379544	0.38218	0.278367	0.899286
1700109H08Rik	-0.566852	0.00459216	0.0607714	-0.13917	0.472654	0.681973	-0.357458	0.0737547	0.311269	0.0702241	0.717138	0.984681
1700113A16Rik	0.50395	0.0659653	0.321801	-0.142698	0.594365	0.773674	0.184283	0.491192	0.759485	-0.462365	0.0919205	0.734222
1700119H24Rik	0.193144	0.639722	0.871709	0.853869	0.0218867	0.110395	-0.691801	0.0583064	0.276225	-0.0310761	0.941135	0.997945
1700120C14Rik	0.233269	0.658751	0.8805	-0.381181	0.478075	0.685969	0.53771	0.312515	0.620362	-0.0767396	0.885419	0.993776
1700123O20Rik	0.00900112	0.936235	0.97984	-0.201001	0.0731189	0.232026	0.13397	0.23308	0.540553	-0.0760321	0.498418	0.961225
1810008I18Rik	-0.770473	0.000130534	0.00477014	-0.856068	2.16355e-05	0.00101718	-0.0976654	0.625975	0.840015	-0.18326	0.359725	0.92983
1810009A15Rik	-0.736568	0.171448	0.513927	0.229154	0.688554	0.833994	0.0695213	0.900254	0.96303	1.03524	0.0607439	0.650587
1810010H24Rik	-0.366449	0.102932	0.402395	0.322386	0.14437	0.346984	-0.517608	0.0200922	0.164006	0.171227	0.442503	0.950889
1810013D15Rik	-0.567361	0.242988	0.598818	-0.399581	0.448954	0.66423	0.674467	0.194712	0.498985	0.842247	0.0880633	0.724281
1810013L24Rik	-0.265526	0.00898863	0.0959682	-0.0738407	0.46769	0.678027	0.0817909	0.421237	0.710269	0.273476	0.00712155	0.237075
1810014B01Rik	0.24419	0.397478	0.732951	-0.628178	0.0310802	0.137168	0.873841	0.00273651	0.0623244	0.00147349	0.995933	0.999808
1810017P11Rik	-0.315756	0.359205	0.704148	-0.498538	0.149294	0.354057	0.321554	0.35246	0.656798	0.138772	0.686324	0.981911
1810019D21Rik	0.419359	0.0101757	0.104015	-0.101821	0.532053	0.727502	0.399478	0.014224	0.136347	-0.121703	0.455749	0.953793
1810021B22Rik	-0.153169	0.504629	0.801065	-0.460851	0.0455208	0.173703	0.290531	0.210446	0.517474	-0.0171507	0.94001	0.997945
1810024B03Rik	-0.194288	0.452205	0.769434	-0.310053	0.239554	0.464407	0.364283	0.166109	0.459822	0.248517	0.33736	0.921723
1810026B05Rik	0.0358128	0.833881	0.940712	0.108764	0.518666	0.717203	-0.227123	0.179302	0.476922	-0.154172	0.365073	0.92983
1810030O07Rik	-0.00812232	0.942282	0.981597	0.175349	0.115156	0.302221	-0.0987489	0.373919	0.672912	0.0847229	0.451073	0.953513
1810034E14Rik	-0.0221506	0.883593	0.961837	0.0194303	0.897038	0.950789	-0.0531151	0.723898	0.886888	-0.0115341	0.93914	0.997945
1810037I17Rik	-0.126029	0.310143	0.665437	-0.193651	0.117895	0.306408	0.0691847	0.577299	0.811651	0.00156299	0.989931	0.99977
1810041H14Rik	0.111415	0.809334	0.934083	-0.739974	0.134801	0.332739	0.920266	0.0593913	0.27867	0.0688775	0.883205	0.993776
1810044D09Rik	-0.0140942	0.962757	0.988312	0.342056	0.260734	0.489273	-0.0134035	0.964372	0.987715	0.342747	0.263276	0.898484
1810044K17Rik	1.57704	1.10476e-05	0.000772326	0.566803	0.0990209	0.276656	0.348195	0.291521	0.600657	-0.662045	0.0743034	0.696546
1810046K07Rik	0.691986	0.0447036	0.261344	0.511859	0.145184	0.348159	0.576614	0.0915315	0.345397	0.396486	0.262556	0.898484
1810049J17Rik	0.446091	0.456505	0.772603	-0.887744	0.171093	0.38219	1.56754	0.0134155	0.132621	0.233707	0.704409	0.98324
1810053B23Rik	1.44982	0.00512405	0.0657014	0.386228	0.439561	0.657338	-0.0377065	0.939583	0.977742	-1.1013	0.0329425	0.513755
1810055G02Rik	0.533996	0.0263169	0.189075	0.629355	0.00889987	0.0621098	-0.00542498	0.981926	0.993092	0.0899344	0.707787	0.983561
1810058I24Rik	0.713293	1.60843e-05	0.000998528	0.564515	0.000621663	0.0108062	0.0635257	0.698858	0.872703	-0.0852528	0.605071	0.975008
1810059H22Rik	0.0985943	0.564365	0.835813	-0.194913	0.248129	0.474861	0.0884557	0.601893	0.827377	-0.205051	0.228488	0.884728
1810062G17Rik	-0.00602165	0.987985	0.996055	0.153294	0.69108	0.8355	-0.124925	0.745559	0.896275	0.0343906	0.930445	0.997945
1810064F22Rik	-0.981666	0.000429769	0.0116925	0.175243	0.515088	0.71422	-1.14692	3.64181e-05	0.00527537	0.00998666	0.970582	0.999457
2010001A14Rik	-0.0330725	0.885946	0.962833	-0.0245214	0.915337	0.959229	0.106828	0.642516	0.847509	0.11538	0.617616	0.977456
2010003K11Rik	1.77628	0.000161485	0.00557188	1.86595	7.54657e-05	0.0024464	-0.653606	0.153409	0.444205	-0.563935	0.219768	0.879767
2010007H06Rik	-2.46214	2.27221e-06	0.000225524	0.741025	0.108776	0.292672	-1.91256	0.00039955	0.0232767	1.29061	0.00394033	0.174536
2010016I18Rik	0.0680252	0.850399	0.947579	0.239122	0.424626	0.64551	-0.898221	0.00516081	0.0870731	-0.727125	0.0307821	0.500544
2200002D01Rik	-0.12901	0.547237	0.827443	0.187691	0.378934	0.603853	-0.134876	0.526892	0.780562	0.181825	0.39662	0.940048
2210016F16Rik	-0.117559	0.254797	0.608978	0.126307	0.218916	0.439829	-0.142786	0.164969	0.458179	0.10108	0.327073	0.920221
2210016L21Rik	-0.140373	0.31741	0.671531	0.0563618	0.684866	0.831656	-0.198504	0.154661	0.44564	-0.00176965	0.989902	0.99977
2210039B01Rik	-0.330442	0.163084	0.500566	-0.287123	0.219425	0.44044	-0.156898	0.507066	0.769816	-0.113579	0.627414	0.977908
2210406O10Rik	0.50046	0.15857	0.49485	0.192601	0.587183	0.767836	0.270279	0.43139	0.717081	-0.0375804	0.918303	0.997179
2210408F21Rik	0.179318	0.295594	0.652058	0.0501423	0.770357	0.883115	0.217152	0.203735	0.508616	0.0879765	0.609809	0.975008
2210408I21Rik	0.228955	0.217446	0.571199	0.400288	0.0266375	0.125272	-0.267558	0.136291	0.4188	-0.0962253	0.606	0.975008
2210412B16Rik	-0.0722154	0.886695	0.963199	-1.05888	0.0433412	0.168983	0.803508	0.133771	0.415555	-0.183158	0.712019	0.983832
2210417A02Rik	0.214254	0.354538	0.70073	0.369552	0.0850638	0.254038	-0.541261	0.0127397	0.12954	-0.385963	0.0914914	0.731689
2300009A05Rik	0.0271828	0.867132	0.954939	-0.34987	0.0310865	0.137168	0.256124	0.115397	0.384711	-0.120929	0.455496	0.953741
2310001H17Rik	-0.0475721	0.838604	0.943603	-0.523845	0.0255475	0.122001	0.491676	0.0361122	0.21875	0.0154032	0.947397	0.998163
2310009B15Rik	-0.156094	0.417149	0.745965	-0.277468	0.147711	0.351598	0.13288	0.491385	0.759686	0.0115058	0.951932	0.998488
2310010J17Rik	0.361671	0.0286334	0.199533	-0.169434	0.301015	0.530403	0.267999	0.100813	0.362147	-0.263106	0.112434	0.779839
2310011J03Rik	-0.0428786	0.751233	0.913173	0.0842908	0.53177	0.727502	-0.0301165	0.823	0.934847	0.0970528	0.473583	0.959186
2310015A10Rik	-0.549384	0.0805228	0.354845	-0.394375	0.204639	0.422767	-0.229987	0.464576	0.741112	-0.0749769	0.808856	0.987127
2310015A16Rik	0.759518	0.00158214	0.0287449	1.53372	1.83766e-11	4.23869e-08	-1.08011	1.23458e-06	0.000554667	-0.305905	0.211884	0.876479
2310016G11Rik	0.953459	0.0346708	0.224334	0.797976	0.0609323	0.208232	-0.166117	0.680785	0.863617	-0.321601	0.499088	0.961225
2310022A10Rik	0.106082	0.497754	0.797848	-0.0051671	0.973418	0.988917	0.0473708	0.759907	0.903738	-0.0638786	0.683216	0.981761
2310022B05Rik	-0.240986	0.0622574	0.312922	-0.0832091	0.51805	0.716721	-0.136424	0.290523	0.599786	0.0213524	0.8684	0.992535
2310030G06Rik	-0.0674589	0.559535	0.833851	-0.0401365	0.727804	0.859523	0.0330411	0.774632	0.912409	0.0603635	0.60131	0.975008
2310033P09Rik	-0.317477	0.092671	0.381691	0.0531858	0.778303	0.887449	-0.0420957	0.823678	0.935189	0.328567	0.0818242	0.71397
2310034O05Rik	-1.07956	0.177592	0.520982	1.11583	0.171824	0.382865	-0.642173	0.421776	0.710874	1.55322	0.0580792	0.640552
2310039H08Rik	-0.0610586	0.658553	0.880498	-0.186184	0.177989	0.390541	0.176421	0.201947	0.506462	0.0512964	0.710364	0.983832
2310040G24Rik	-0.565743	0.0111231	0.109571	-0.016364	0.9413	0.972259	-0.156561	0.486296	0.756093	0.392818	0.0745952	0.696929
2310043P16Rik	-0.491766	0.20417	0.55632	-0.118074	0.743081	0.868188	-0.526506	0.166181	0.459822	-0.152813	0.677211	0.981761
2310057M21Rik	0.00992476	0.949134	0.983492	-0.209772	0.174719	0.386957	0.144646	0.350885	0.655575	-0.0750508	0.628462	0.977908
2310058D17Rik	-0.227443	0.332492	0.683924	0.338565	0.144059	0.346342	-0.24441	0.287828	0.597546	0.321599	0.173925	0.843211
2310061I04Rik	0.00105332	0.991998	0.997519	-0.178162	0.0897464	0.261902	0.190431	0.0697991	0.302915	0.0112157	0.914941	0.996905
2310068J16Rik	0.247776	0.564975	0.836177	-0.703493	0.110384	0.29554	0.71176	0.106471	0.371348	-0.239509	0.577801	0.971137
2410002F23Rik	-0.573541	1.19324e-05	0.000799421	-0.122369	0.347595	0.576718	-0.147969	0.260383	0.571252	0.303203	0.0193389	0.416811
2410004B18Rik	0.066284	0.700048	0.896788	0.0235571	0.891239	0.947578	0.160564	0.349224	0.65398	0.117837	0.495376	0.961225
2410006H16Rik	-0.556216	0.0104858	0.105835	-0.241206	0.264577	0.493093	-0.116342	0.593354	0.821918	0.198668	0.355951	0.926032
2410022M11Rik	-0.525793	0.0234533	0.175747	0.177591	0.428719	0.648569	-0.543912	0.0178563	0.154113	0.159472	0.481993	0.959186
2410131K14Rik	0.0534774	0.82441	0.938035	-0.399152	0.0971217	0.273385	0.20063	0.405026	0.697335	-0.251999	0.294845	0.905707
2500002B13Rik	0.362572	0.127191	0.446335	-0.246643	0.296261	0.525782	0.377741	0.107779	0.373164	-0.231474	0.332766	0.920604
2500004C02Rik	0.0767441	0.739282	0.907764	0.0583881	0.791767	0.894583	-0.218212	0.329278	0.635437	-0.236569	0.299603	0.907564
2510002D24Rik	-0.283633	0.0433629	0.256353	-0.485749	0.00057698	0.0102285	0.31411	0.0264369	0.186669	0.111994	0.423106	0.945046
2510009E07Rik	0.398613	0.15406	0.487528	0.467425	0.0928965	0.266443	-0.453459	0.103062	0.365733	-0.384647	0.168937	0.835608
2510016D11Rik	0.422226	0.0776807	0.348793	0.0136114	0.953979	0.978192	0.20325	0.383874	0.679932	-0.205365	0.395903	0.940048
2510039O18Rik	-0.0174255	0.881021	0.960569	-0.131906	0.256721	0.4846	0.130798	0.260864	0.571732	0.0163182	0.8885	0.993776
2510046G10Rik	-0.367552	0.204975	0.557221	-0.0524833	0.854133	0.92895	-0.158635	0.583928	0.815511	0.156433	0.583984	0.971492
2610001J05Rik	0.170753	0.140638	0.470032	0.219548	0.0561769	0.197536	-0.0628873	0.582713	0.814983	-0.0140926	0.9036	0.996055
2610002M06Rik	-0.161824	0.152961	0.48625	-0.0347279	0.757993	0.876433	-0.134304	0.23462	0.542565	-0.0072076	0.949112	0.998281
2610005L07Rik	-0.101085	0.555394	0.832062	-0.0801069	0.633233	0.799071	-0.161577	0.340918	0.646953	-0.140599	0.407229	0.942266
2610008E11Rik	-0.204615	0.311003	0.665836	0.141016	0.483947	0.690291	-0.177831	0.377789	0.675768	0.1678	0.40567	0.941644
2610017A05Rik	0.101337	0.81218	0.934372	-0.0167438	0.971496	0.988435	0.547284	0.210087	0.516987	0.429203	0.342204	0.922447
2610020C07Rik	0.490265	0.465721	0.776673	-0.0734107	0.914196	0.958862	0.607187	0.363293	0.664691	0.0435112	0.949844	0.998292
2610021A01Rik	0.269054	0.118001	0.430372	-0.20765	0.223896	0.446183	0.0795173	0.642066	0.847509	-0.397186	0.0208098	0.426787
2610028D06Rik	0.227151	0.649238	0.877024	-0.126591	0.77947	0.888117	-0.300774	0.52122	0.778039	-0.654516	0.174446	0.84409
2610035D17Rik	-1.69636	4.85418e-07	6.67097e-05	-0.91572	0.0096113	0.0652895	0.296433	0.421369	0.710336	1.07708	0.00082442	0.0626461
2610037D02Rik	-0.655108	0.0193356	0.157098	-0.168799	0.544774	0.736767	-0.160205	0.569642	0.807768	0.326104	0.238421	0.885146
2610044O15Rik8	0.0508224	0.728653	0.904062	-0.0637814	0.660105	0.816271	0.046861	0.747023	0.896961	-0.0677428	0.643239	0.979283
2610203C22Rik	0.817352	0.0547883	0.292877	0.36604	0.353475	0.581326	-0.244831	0.532325	0.783403	-0.696143	0.103854	0.763537
2610301B20Rik	-0.0155552	0.941438	0.981332	-0.150054	0.478375	0.686155	0.180985	0.392719	0.687287	0.0464868	0.82618	0.988156
2610306M01Rik	0.348798	0.141549	0.471018	0.234454	0.288595	0.517476	-0.290584	0.190323	0.492951	-0.404928	0.0866298	0.720027
2610306O10Rik	-0.083059	0.867856	0.955217	-0.90615	0.0770836	0.240789	1.00767	0.049243	0.256073	0.184578	0.71204	0.983832
2610507B11Rik	0.13802	0.137119	0.464095	0.0106844	0.908326	0.95626	0.0674008	0.467562	0.743793	-0.0599352	0.518547	0.962621
2610507I01Rik	-0.071334	0.660694	0.881163	0.0173748	0.914572	0.958888	-0.0220906	0.89153	0.959756	0.0666183	0.681818	0.981761
2610528J11Rik	0.0508325	0.706252	0.898556	-0.137845	0.309761	0.540318	0.318139	0.018602	0.157445	0.129462	0.339266	0.921723
2700038G22Rik	0.138189	0.780162	0.92366	0.249284	0.590988	0.770932	-0.336518	0.472003	0.747119	-0.225423	0.646325	0.979283
2700046G09Rik	-0.27679	0.341201	0.691232	0.80459	0.00535147	0.0448391	-0.535992	0.0584422	0.276358	0.545388	0.0658421	0.674316
2700049A03Rik	-0.274631	0.128361	0.448484	0.0524085	0.769452	0.882644	-0.226423	0.208099	0.514503	0.100617	0.575188	0.971137
2700062C07Rik	0.096779	0.570456	0.838501	-0.143381	0.399185	0.62353	0.166658	0.32713	0.632963	-0.0735022	0.666526	0.980885
2700081O15Rik	-0.220919	0.298131	0.654958	-0.0396573	0.84967	0.927035	-0.267658	0.204655	0.509794	-0.086396	0.681581	0.981761
2700097O09Rik	0.0105342	0.945594	0.982932	-0.121513	0.425664	0.646172	-0.0319413	0.834937	0.939479	-0.163989	0.285742	0.900954
2700099C18Rik	0.127187	0.784258	0.925465	0.549987	0.241846	0.466991	-0.060332	0.895142	0.960813	0.362467	0.448548	0.952255
2810001G20Rik	-0.0356339	0.877669	0.959676	0.269043	0.232079	0.455741	-0.324646	0.150727	0.440484	-0.0199692	0.931082	0.997945
2810002D19Rik	0.449367	0.0651962	0.320685	0.517367	0.0294819	0.132896	-0.183239	0.433408	0.718361	-0.115239	0.641128	0.979283
2810004N23Rik	-0.09376	0.349729	0.696751	-0.131017	0.191408	0.407258	0.137004	0.172045	0.467286	0.0997473	0.319666	0.917957
2810006K23Rik	0.433972	0.00186251	0.0322032	0.291326	0.0356062	0.150069	0.0839904	0.540821	0.789161	-0.0586555	0.676503	0.981761
2810013P06Rik	0.349695	0.0374056	0.235307	0.342055	0.0387347	0.157595	-0.211111	0.200709	0.505356	-0.218751	0.193853	0.865474
2810021J22Rik	0.29432	0.239437	0.595685	0.00182835	0.994087	0.997435	-0.0545634	0.825141	0.935189	-0.347055	0.164619	0.831053
2810025M15Rik	0.120727	0.483962	0.788988	-0.424515	0.0129776	0.078935	0.273894	0.111354	0.378773	-0.271348	0.113172	0.780264
2810030D12Rik	-0.125761	0.634269	0.870643	-0.258541	0.334583	0.564375	0.29438	0.271119	0.582408	0.161601	0.541627	0.965384
2810039B14Rik	0.302679	0.325797	0.677841	0.25604	0.385084	0.609665	-0.132825	0.649267	0.850058	-0.179464	0.563852	0.970232
2810402E24Rik	-0.111118	0.489938	0.793577	0.305727	0.0570613	0.199324	-0.126921	0.426417	0.714129	0.289924	0.0735654	0.696546
2810403D21Rik	0.0239111	0.937088	0.979996	0.512043	0.0812487	0.248223	-0.432343	0.138881	0.42245	0.0557892	0.85463	0.992059
2810405F17Rik	-0.0767108	0.819756	0.936307	-0.401347	0.224141	0.446267	0.14448	0.667697	0.857095	-0.180156	0.585328	0.972039
2810408I11Rik	0.75166	0.0182562	0.152526	0.130061	0.681156	0.82937	0.434603	0.165259	0.458295	-0.186997	0.560359	0.969548
2810410L24Rik	-0.186624	0.412311	0.742793	0.118497	0.60214	0.778601	-0.0564656	0.803619	0.927163	0.248656	0.275199	0.899282
2810414N06Rik	0.336754	0.0729797	0.338722	0.324636	0.0848271	0.253708	0.139844	0.446997	0.729153	0.127727	0.506467	0.961225
2810454H06Rik	-0.0714306	0.86975	0.956285	-0.00611457	0.988661	0.99539	-0.0814429	0.849197	0.944753	-0.0161269	0.970375	0.999457
2810459M11Rik	0.0492894	0.724806	0.903376	-0.178359	0.203053	0.420966	0.314667	0.0247706	0.181153	0.0870183	0.534408	0.964766
2900005J15Rik	-0.226666	0.322359	0.674809	0.00896591	0.968635	0.98723	-0.0969159	0.671522	0.858961	0.138716	0.54379	0.965424
2900009J06Rik	-0.0479434	0.921148	0.975276	0.0215379	0.967796	0.98701	0.88911	0.0796587	0.321656	0.958592	0.0609357	0.650587
2900026A02Rik	-0.48347	0.00848419	0.0922362	-0.155926	0.395015	0.619586	0.0676817	0.711951	0.879559	0.395226	0.0312747	0.503874
2900052L18Rik	-0.0964944	0.791952	0.927747	0.260343	0.471757	0.681158	-0.451846	0.213892	0.519905	-0.0950083	0.794313	0.986494
2900076A07Rik	0.10861	0.622298	0.863503	0.097797	0.65206	0.81075	-0.127435	0.557252	0.79978	-0.138248	0.530289	0.964627
2900089D17Rik	-0.856212	0.0232036	0.174832	-0.146022	0.695003	0.837388	-0.359266	0.34184	0.647403	0.350923	0.343684	0.923001
2900093K20Rik	0.388962	0.293585	0.650425	0.203811	0.560048	0.74896	-0.146578	0.673903	0.860155	-0.331729	0.372471	0.931607
2900097C17Rik	0.0410134	0.70575	0.898418	-0.0289549	0.789666	0.893432	0.037647	0.728735	0.889032	-0.0323214	0.766039	0.984924
3000002C10Rik	-0.695139	0.0224804	0.172207	-0.202034	0.51129	0.7115	0.100903	0.74432	0.89579	0.594009	0.0496875	0.605467
3010003L21Rik	-0.414462	0.37365	0.715611	-1.23978	0.0087801	0.0615679	0.618922	0.202774	0.507534	-0.206399	0.647855	0.979397
3110001I22Rik	0.133893	0.604447	0.854559	-0.430543	0.104716	0.28577	0.793586	0.00257125	0.0609781	0.22915	0.38035	0.935601
3110009E18Rik	0.269607	0.373159	0.715611	-0.521193	0.104564	0.285649	0.752765	0.0161388	0.145735	-0.038035	0.902502	0.995805
3110021N24Rik	-0.481038	0.334001	0.68506	0.172602	0.716915	0.851727	-0.524538	0.283131	0.592615	0.129102	0.79015	0.986393
3110040N11Rik	0.120403	0.414386	0.744323	0.0339176	0.819135	0.910282	0.257831	0.0800353	0.322354	0.171346	0.248962	0.891731
3110045C21Rik	0.443067	0.243889	0.599786	0.470762	0.214633	0.434094	-0.00296629	0.993724	0.997546	0.0247294	0.948489	0.998163
3110053B16Rik	0.172036	0.572531	0.838892	-0.328824	0.247739	0.474506	-0.00763276	0.979361	0.992525	-0.508493	0.0855014	0.717899
3110056K07Rik	-0.141834	0.513085	0.805025	-0.0922279	0.67209	0.823857	0.151256	0.48684	0.756623	0.200862	0.35518	0.925997
3110070M22Rik	0.231714	0.551257	0.829913	0.459988	0.218549	0.4395	-0.277842	0.450608	0.731925	-0.0495676	0.900099	0.995234
3110082I17Rik	-1.57276	0.000832366	0.0183841	-0.853118	0.0675767	0.221116	0.661861	0.15563	0.44659	1.3815	0.0031467	0.161648
3222401L13Rik	-0.804598	0.0589168	0.304093	-0.185008	0.649807	0.809565	-0.439415	0.30623	0.614486	0.180175	0.655589	0.980178
3300002I08Rik	0.360754	0.350828	0.69785	0.528864	0.155502	0.361875	-0.31107	0.398537	0.691546	-0.142959	0.714166	0.984036
3830406C13Rik	-0.0381176	0.810184	0.934083	0.203147	0.195518	0.412361	-0.337569	0.0320504	0.206797	-0.0963045	0.542846	0.965424
3830408C21Rik	0.270821	0.357008	0.702524	0.462726	0.0941803	0.268323	-0.325396	0.234055	0.541804	-0.133491	0.653375	0.980122
3930402G23Rik	-1.06256	0.103658	0.403564	-1.6168	0.0209929	0.107774	1.0896	0.126655	0.403994	0.53536	0.399899	0.940048
4430402I18Rik	-0.240855	0.315803	0.669486	-0.489057	0.0417649	0.164888	0.217287	0.370645	0.670749	-0.0309141	0.89639	0.99473
4632404H12Rik	-0.145397	0.361797	0.706159	0.140971	0.371573	0.59811	-0.192186	0.22422	0.531307	0.0941822	0.553823	0.968557
4632415L05Rik	0.200552	0.193296	0.542694	-0.0554627	0.715013	0.850033	-0.107554	0.48059	0.752718	-0.363569	0.0179936	0.406919
4632418H02Rik	-0.839162	0.0775623	0.348704	-0.230784	0.620042	0.79023	-0.351002	0.46344	0.740645	0.257377	0.576912	0.971137
4632427E13Rik	-0.148005	0.574607	0.840423	-0.154079	0.556335	0.74594	-0.11643	0.657985	0.853223	-0.122504	0.640811	0.979283
4632428C04Rik	0.38551	0.282021	0.638239	1.13192	0.0012127	0.0166943	-0.650505	0.0561984	0.272054	0.0959038	0.793669	0.986494
4633401B06Rik	-0.62611	0.0287512	0.200046	0.540724	0.0634223	0.213207	-0.310565	0.27993	0.589213	0.856269	0.00317635	0.162651
4732416N19Rik	-0.378404	0.231901	0.58706	0.0334804	0.914074	0.95886	-0.275089	0.382343	0.678478	0.136795	0.660832	0.98082
4732419C18Rik	-0.329533	0.0618759	0.311748	0.124494	0.477957	0.685876	-0.280941	0.110532	0.377371	0.173086	0.325013	0.920221
4732440D04Rik	-0.00853509	0.975254	0.99249	0.0234392	0.93099	0.966765	-0.103271	0.704088	0.875283	-0.0712962	0.794788	0.986494
4732463B04Rik	1.1753	0.0749812	0.343106	0.115473	0.863697	0.934422	0.959417	0.138024	0.420935	-0.100414	0.883305	0.993776
4732465J04Rik	0.204282	0.20849	0.560924	-0.291308	0.0736372	0.233257	0.50263	0.0020258	0.0541977	0.00703986	0.965464	0.999397
4732471J01Rik	0.442914	0.103499	0.403333	-0.53951	0.0496535	0.182863	0.680763	0.0125162	0.129005	-0.301661	0.271422	0.89905
4732491K20Rik	-0.52012	0.121581	0.435779	0.48079	0.132597	0.329626	-0.725766	0.0265982	0.187002	0.275144	0.402009	0.941242
4732496C06Rik	-0.123597	0.858681	0.951532	0.325172	0.652927	0.81119	0.630915	0.370985	0.670986	1.07968	0.132481	0.802305
4833403J16Rik	-0.295956	0.421272	0.747641	0.177748	0.610407	0.784425	-0.438204	0.220679	0.527448	0.0355008	0.921233	0.997798
4833408A19Rik	-0.200587	0.644535	0.874629	0.600712	0.172262	0.383575	-0.226941	0.595866	0.823298	0.574358	0.198873	0.867868
4833411C07Rik	-0.844154	0.000996277	0.0207502	-0.326214	0.201352	0.419261	-0.00175647	0.994518	0.997683	0.516184	0.0428144	0.576078
4833413G10Rik	-0.318762	0.104358	0.405328	-0.680019	0.000458845	0.00880552	0.124773	0.528998	0.781594	-0.236484	0.217642	0.879767
4833417C18Rik	-0.0496874	0.911019	0.971435	0.357906	0.354524	0.582147	-0.680049	0.0915145	0.345397	-0.272456	0.523413	0.963603
4833418N02Rik	-0.155938	0.370899	0.71442	0.223553	0.194485	0.411186	-0.248142	0.150491	0.440034	0.131349	0.450314	0.953231
4833420G17Rik	-0.167476	0.103807	0.403919	0.023991	0.81526	0.908073	-0.0791781	0.441133	0.724056	0.112289	0.274879	0.899282
4833422C13Rik	-0.562989	0.0159744	0.139655	-0.176421	0.435351	0.654123	-0.359786	0.123038	0.397826	0.0267824	0.905848	0.996055
4833438C02Rik	0.290091	0.280322	0.636187	0.601695	0.0247487	0.119608	-0.163204	0.535192	0.78523	0.1484	0.586757	0.97234
4833439L19Rik	0.179831	0.111816	0.419478	0.0195875	0.862366	0.933594	0.123416	0.274533	0.584279	-0.0368279	0.744745	0.984924
4833445I07Rik	-1.12655	0.00696818	0.0807215	-0.0436536	0.91212	0.957724	-0.782319	0.0620896	0.284752	0.300578	0.44462	0.950889
4921507P07Rik	-0.28182	0.520151	0.809868	0.0619308	0.887471	0.946263	-0.0859756	0.844654	0.943096	0.257776	0.555177	0.968876
4921514A10Rik	0.178231	0.755402	0.914686	-0.375097	0.531642	0.727502	0.852526	0.146305	0.434008	0.299199	0.609569	0.975008
4921516A02Rik	0.835395	0.126509	0.445496	-1.00473	0.0790965	0.244358	1.42007	0.0114048	0.124072	-0.420057	0.451339	0.953513
4921524J17Rik	-0.00900153	0.959134	0.987002	-0.276201	0.116852	0.304811	0.298309	0.0903601	0.343232	0.031109	0.859444	0.992535
4921531C22Rik	0.011793	0.961393	0.988175	0.160252	0.501577	0.703516	-0.122953	0.60583	0.829528	0.0255068	0.916625	0.996964
4930402H24Rik	0.132483	0.447453	0.767342	0.376929	0.0307382	0.136358	-0.223065	0.200513	0.505218	0.02138	0.902443	0.995805
4930404H11Rik	0.206391	0.430358	0.754687	0.421179	0.115423	0.302523	0.389777	0.136542	0.4189	0.604564	0.0240269	0.454966
4930405A21Rik	0.266637	0.557025	0.833033	1.15394	0.00189608	0.0229744	-1.2494	0.000896603	0.0361315	-0.362094	0.419709	0.945002
4930412C18Rik	0.234307	0.213796	0.56689	-0.0756089	0.687109	0.833309	0.172914	0.356086	0.659677	-0.137002	0.468073	0.957159
4930430F08Rik	0.204844	0.237529	0.594013	0.00727557	0.96596	0.986119	-0.0999126	0.559183	0.801053	-0.297481	0.0852654	0.717899
4930431P19Rik	0.318414	0.32621	0.678192	0.210778	0.497708	0.700267	-0.0528572	0.863278	0.950469	-0.160494	0.624938	0.977908
4930444K16Rik	-1.27094	0.0329252	0.217058	-0.190407	0.742598	0.867749	-0.63866	0.285812	0.595155	0.441871	0.441645	0.950889
4930451G09Rik	0.114457	0.758113	0.916381	-0.378749	0.297888	0.527446	0.21616	0.557509	0.799945	-0.277046	0.450274	0.953231
4930452B06Rik	-2.40714	6.49473e-07	8.42167e-05	-0.931818	0.0620601	0.210431	0.905989	0.070393	0.304078	2.38131	7.90915e-07	0.000254342
4930453N24Rik	-0.155946	0.121337	0.435541	-0.172567	0.0859954	0.25567	0.0709834	0.480776	0.752936	0.0543623	0.588414	0.972969
4930458D05Rik	2.25238	7.7698e-05	0.00328765	1.59535	0.00231444	0.026207	-0.479524	0.335718	0.643039	-1.13656	0.0519631	0.615254
4930459C07Rik	-0.26341	0.552143	0.830797	0.866373	0.038872	0.157971	-1.03511	0.0145669	0.138584	0.094677	0.829087	0.988282
4930466K18Rik	0.0726922	0.787288	0.926714	-0.0464497	0.863777	0.934446	0.204633	0.444239	0.726867	0.0854911	0.753863	0.984924
4930470G03Rik	-0.0812066	0.885	0.962647	-0.852874	0.151057	0.356083	0.973724	0.0987566	0.358202	0.202057	0.720263	0.984924
4930473A02Rik	0.967145	0.0786429	0.350568	-0.219989	0.689677	0.834744	0.777654	0.141927	0.427315	-0.40948	0.473795	0.959186
4930480G23Rik	1.22789	7.31252e-07	9.33159e-05	0.430792	0.0728152	0.231703	0.0828739	0.726815	0.888306	-0.714221	0.00415853	0.180585
4930481A15Rik	-0.291318	0.367785	0.711436	-0.236831	0.466065	0.676952	0.384427	0.236717	0.543907	0.438914	0.175578	0.846261
4930481B07Rik	0.108083	0.660489	0.881163	-0.276952	0.288698	0.517476	0.63654	0.0119255	0.126235	0.251505	0.321336	0.918863
4930503L19Rik	0.18952	0.374029	0.715611	0.433818	0.0350331	0.148462	-0.605918	0.00347133	0.0722063	-0.36162	0.0879716	0.723898
4930506C21Rik	0.886734	0.0513586	0.281649	0.230129	0.614103	0.78639	0.579013	0.192988	0.496885	-0.0775913	0.867663	0.992535
4930509G22Rik	-0.331228	0.336757	0.688283	-0.215145	0.501486	0.703516	-0.290596	0.391084	0.68634	-0.174513	0.592452	0.974531
4930513N10Rik	0.0322315	0.935245	0.979532	0.0812467	0.839313	0.920719	0.108267	0.782964	0.916984	0.157282	0.698155	0.983076
4930513O06Rik	-0.202107	0.657647	0.880302	0.244795	0.54911	0.740389	-0.750299	0.0796161	0.321629	-0.303397	0.485828	0.959186
4930515G01Rik	0.0629703	0.88778	0.963719	1.28135	0.0125469	0.077325	0.184055	0.677147	0.86185	1.40243	0.00665708	0.227259
4930518I15Rik	-0.19446	0.549404	0.82873	-0.0448225	0.887085	0.946039	-0.34733	0.278507	0.588373	-0.197692	0.536805	0.964766
4930522L14Rik	-0.183982	0.532265	0.817675	0.0169675	0.953459	0.978007	-0.283478	0.333172	0.63965	-0.0825286	0.777782	0.985575
4930523C07Rik	-0.212998	0.126484	0.445496	0.0935527	0.503005	0.704759	0.0415099	0.765928	0.907676	0.348061	0.0127232	0.33537
4930524O07Rik	0.165791	0.491872	0.794855	-0.308027	0.21001	0.429067	0.473465	0.0514567	0.261	-0.000352459	0.998846	0.999808
4930525G20Rik	0.250108	0.588954	0.846764	-0.128881	0.76125	0.878146	-0.18354	0.673548	0.860021	-0.562529	0.211017	0.874334
4930539J05Rik	0.126082	0.661298	0.881457	-0.0594559	0.838462	0.920371	0.319139	0.266878	0.579084	0.133601	0.647238	0.979283
4930556H04Rik	-1.01661	0.0191713	0.156475	-0.228596	0.615264	0.787057	-0.0249406	0.957103	0.984535	0.763076	0.0700901	0.690594
4930556M19Rik	0.206239	0.339424	0.689962	0.311623	0.148842	0.353348	0.0185781	0.931083	0.974896	0.123962	0.567319	0.970232
4930563E22Rik	0.214529	0.691875	0.894835	0.0723846	0.892441	0.948391	0.151588	0.775394	0.912906	0.0094436	0.986169	0.999457
4930577N17Rik	0.247205	0.54962	0.82873	0.828714	0.0519351	0.188417	-0.0523837	0.894059	0.960332	0.529126	0.236596	0.884957
4930579G24Rik	0.672223	0.0105954	0.106473	0.39056	0.11416	0.300668	-0.200933	0.411106	0.702814	-0.482596	0.0695039	0.688573
4930581F22Rik	-0.144655	0.4823	0.788272	-0.150168	0.466192	0.67702	0.197624	0.337537	0.644797	0.192112	0.350942	0.924593
4930589O11Rik	-0.677203	0.198268	0.54937	0.939628	0.0573219	0.199974	-1.03458	0.0394353	0.229241	0.582248	0.261374	0.898132
4930590J08Rik	-0.713837	0.0455346	0.263458	-0.7027	0.0678783	0.221877	0.444032	0.263903	0.575	0.455169	0.188236	0.858405
4930594M22Rik	-0.1381	0.649281	0.877024	-0.586793	0.0628088	0.212031	0.859645	0.00610296	0.0937318	0.410952	0.179706	0.851741
4930599N23Rik	0.409421	0.277774	0.633613	0.122016	0.733478	0.86242	0.000285418	0.999353	0.999664	-0.28712	0.452048	0.953597
4931403E22Rik	0.0909665	0.791028	0.927713	-0.663032	0.0560609	0.197369	0.563379	0.106515	0.371348	-0.19062	0.576453	0.971137
4931406C07Rik	0.77687	1.3399e-09	5.66954e-07	0.451726	0.000398443	0.00795847	-0.0329276	0.795839	0.923787	-0.358072	0.00501416	0.200739
4931406P16Rik	-0.1023	0.561998	0.835231	0.0492785	0.779331	0.88802	-0.180448	0.305534	0.613817	-0.0288691	0.869867	0.992724
4931414P19Rik	0.199095	0.375355	0.716449	-0.163953	0.466243	0.677027	0.356813	0.111803	0.379497	-0.00623484	0.977922	0.999457
4931428F04Rik	0.257573	0.202405	0.553951	-0.0802621	0.683177	0.83049	0.012127	0.95104	0.982661	-0.325708	0.105501	0.765153
4931428L18Rik	0.748399	0.0442537	0.259502	0.742023	0.0576221	0.200629	0.357063	0.310626	0.618531	0.350686	0.394882	0.940048
4931440P22Rik	-0.578848	0.0960706	0.388315	-0.16685	0.586608	0.767334	-0.611773	0.0709424	0.305034	-0.199775	0.526904	0.964072
4932411K12Rik	1.64449	0.00134056	0.0256316	1.54982	0.00144761	0.0190562	-0.318743	0.478334	0.751678	-0.413412	0.4517	0.953513
4932422M17Rik	-0.0175203	0.961047	0.988086	0.0302789	0.933766	0.968071	0.181653	0.61267	0.832504	0.229453	0.530252	0.964627
4932438A13Rik	0.0723624	0.681165	0.890082	-0.152107	0.387659	0.612211	0.0281528	0.872957	0.95333	-0.196317	0.265076	0.899027
4932702P03Rik	0.763703	0.101081	0.399038	-0.625645	0.21767	0.438312	1.37635	0.00428562	0.079663	-0.0129958	0.978746	0.999457
4933404O12Rik	-0.025666	0.910142	0.971435	-0.160206	0.485844	0.691632	0.489243	0.0326964	0.208456	0.354703	0.121043	0.792641
4933405D12Rik	0.474609	0.389824	0.727248	-0.4155	0.495355	0.69879	1.58189	0.00660225	0.0972138	0.691784	0.234436	0.884957
4933406C10Rik	0.178115	0.734127	0.905698	0.0374199	0.94233	0.972926	0.0946752	0.853212	0.946058	-0.0460201	0.931118	0.997945
4933406I18Rik	-0.3579	0.268093	0.62375	-0.254079	0.426644	0.646927	0.0337804	0.918559	0.970284	0.137601	0.661376	0.98082
4933406P04Rik	1.33547	0.00485403	0.0631456	1.30242	0.00778068	0.0572042	0.254816	0.535289	0.78523	0.221761	0.69384	0.981911
4933407K13Rik	-0.087773	0.745045	0.91	0.26431	0.319985	0.55033	-0.234667	0.376822	0.675089	0.117415	0.663828	0.980885
4933411K16Rik	-0.418928	0.0679428	0.327278	0.070681	0.757231	0.876042	-0.19533	0.39439	0.68846	0.294278	0.198218	0.867868
4933412E12Rik	-0.214685	0.491986	0.794959	0.195251	0.512098	0.712192	-0.350282	0.248199	0.556766	0.059654	0.845886	0.990496
4933421A08Rik	1.42067	4.37356e-06	0.000376056	1.0625	9.53477e-05	0.00285062	-0.520776	0.0466609	0.250086	-0.878944	0.00622718	0.221723
4933421O10Rik	0.0600477	0.731374	0.904842	0.24202	0.16278	0.371219	-0.112891	0.513296	0.773287	0.0690821	0.694003	0.981911
4933429H19Rik	0.385194	0.417909	0.746053	-0.334324	0.498767	0.701388	1.02899	0.0341035	0.211968	0.309468	0.524373	0.963603
4933431E20Rik	0.300239	0.194902	0.545023	0.572567	0.0122221	0.0760523	-0.524959	0.021442	0.168838	-0.252631	0.275727	0.899282
4933431K14Rik	0.297299	0.295933	0.65231	-0.117329	0.676226	0.825654	0.215485	0.441583	0.724363	-0.199143	0.485329	0.959186
4933433G19Rik	0.295714	0.42898	0.753672	0.180896	0.646811	0.807712	0.420408	0.255442	0.565503	0.30559	0.443848	0.950889
4933434E20Rik	-0.142141	0.253237	0.607278	-0.062212	0.617048	0.78806	0.0740116	0.552022	0.79539	0.153941	0.215848	0.879723
4933434E20Rik	0.0217121	0.923808	0.975946	0.242316	0.281157	0.509434	-0.0926239	0.677804	0.862028	0.12798	0.576314	0.971137
4933439C10Rik	-0.0413337	0.790305	0.92755	-0.208194	0.174096	0.386101	0.0682578	0.658698	0.853614	-0.0986025	0.522203	0.963241
4933440N22Rik	0.059032	0.818981	0.935854	0.0398963	0.875553	0.9396	-0.00452341	0.985898	0.994869	-0.0236592	0.926991	0.997945
5031425E22Rik	-0.317426	0.0208796	0.16457	-0.106466	0.43792	0.656197	-0.00331817	0.980773	0.992849	0.207641	0.129442	0.798222
5031425F14Rik	-0.499227	0.496311	0.79746	0.167442	0.77523	0.88546	-1.6443	0.0136922	0.133839	-0.977636	0.132851	0.802305
5031434O11Rik	-0.355963	0.383923	0.723715	0.68474	0.0796248	0.245369	-0.743288	0.0579913	0.275381	0.297415	0.465208	0.956166
5031439G07Rik	0.350028	0.0067101	0.0788683	0.356564	0.00567712	0.0466573	-0.0957769	0.456511	0.735455	-0.089241	0.489505	0.959652
5033403H07Rik	0.295669	0.0766435	0.346946	-0.203543	0.224235	0.446373	0.485859	0.00365682	0.074512	-0.0133533	0.936437	0.997945
5033406O09Rik	0.622061	0.000804416	0.0178896	0.491129	0.00721218	0.0545848	-0.142095	0.43296	0.718204	-0.273027	0.143397	0.815339
5033417F24Rik	-0.142658	0.652555	0.877657	0.393199	0.230043	0.453883	0.0281463	0.92903	0.973977	0.564003	0.0857123	0.718182
5033421B08Rik	-1.08763	0.00177203	0.0310375	-1.20206	0.000283913	0.00631402	-0.509794	0.146267	0.434008	-0.624231	0.05518	0.628356
5033428I22Rik	0.121312	0.793101	0.92777	-0.467502	0.310014	0.540582	0.243282	0.598079	0.824461	-0.345532	0.453928	0.953597
5033430I15Rik	0.523691	0.246749	0.602288	-0.354511	0.459386	0.671986	1.23473	0.00797692	0.105238	0.356525	0.445734	0.950889
5330406M23Rik	-0.904507	0.117283	0.429665	0.364494	0.517398	0.716433	-0.806662	0.160151	0.452559	0.462339	0.414134	0.944018
5330409N07Rik	0.995998	0.0789981	0.350887	-0.856683	0.14425	0.346747	1.32872	0.0204229	0.164767	-0.523965	0.3669	0.92983
5330417C22Rik	1.02988	0.057198	0.29967	1.66908	0.0023039	0.0261059	-0.672208	0.207826	0.514311	-0.03301	0.951227	0.998488
5330438D12Rik	-0.0623192	0.826096	0.938295	0.273046	0.324361	0.55427	-0.217989	0.430167	0.71663	0.117376	0.679896	0.981761
5330439K02Rik	-0.366142	0.437394	0.760227	0.0550393	0.907561	0.956081	-0.0576524	0.903407	0.964409	0.363529	0.440108	0.950889
5430400D12Rik	0.658719	0.0888506	0.373729	0.128714	0.681005	0.829348	-0.617395	0.0618006	0.284093	-1.1474	0.00175549	0.110775
5430402O13Rik	0.311125	0.21538	0.568186	0.320936	0.19507	0.411996	0.0380474	0.873741	0.95333	0.0478583	0.85382	0.991861
5430403G16Rik	-0.128835	0.662326	0.881804	-0.00306749	0.991579	0.996226	-0.261078	0.373118	0.67265	-0.135311	0.644082	0.979283
5430405H02Rik	-0.0740406	0.674667	0.887801	-0.0952366	0.585571	0.766414	0.0408915	0.815691	0.931096	0.0196955	0.91071	0.996143
5430416N02Rik	-0.357323	0.211751	0.564446	-0.573833	0.0458524	0.174417	0.301528	0.295196	0.603983	0.085018	0.765223	0.984924
5430427O19Rik	0.198174	0.703321	0.897462	0.344104	0.435417	0.654123	-1.36606	0.00377167	0.0755227	-1.22013	0.012922	0.339043
5430430B14Rik	0.031829	0.927293	0.977224	-1.17769	0.000810806	0.0128569	0.739028	0.0450684	0.245281	-0.470494	0.157482	0.824608
5530601H04Rik	-0.0585362	0.756181	0.915163	-0.143983	0.441828	0.658706	0.0439493	0.815103	0.931096	-0.0414974	0.825101	0.988116
5730405O15Rik	0.485005	0.115306	0.426403	0.200104	0.509914	0.710601	0.148445	0.618684	0.836312	-0.136455	0.663174	0.980885
5730409E04Rik	0.295065	0.0511358	0.280906	0.445525	0.00305693	0.0315687	-0.0688948	0.642629	0.847509	0.0815645	0.594098	0.975008
5730414N17Rik	0.465632	0.0204111	0.162616	0.0239439	0.904946	0.955426	0.33858	0.09024	0.343019	-0.103107	0.608548	0.975008
5730420D15Rik	-1.64812	0.0130721	0.122344	-1.18911	0.0865395	0.256256	0.324698	0.653787	0.851814	0.783708	0.212388	0.876986
5730435O14Rik	0.108021	0.776917	0.923156	0.115365	0.767664	0.881726	0.284593	0.453513	0.733927	0.291937	0.456425	0.953966
5730455P16Rik	0.128011	0.190191	0.539345	0.173039	0.0744358	0.234677	-0.100646	0.29886	0.607533	-0.0556188	0.569624	0.970232
5730480H06Rik	-0.229327	0.203737	0.555802	-0.0771227	0.666255	0.820468	-0.128509	0.474952	0.749215	0.0236959	0.894879	0.994565
5730507C01Rik	-0.137618	0.804654	0.932068	-1.07086	0.0227703	0.113527	-1.16143	0.0261627	0.185317	-2.09467	3.6188e-05	0.00505971
5730521K06Rik	0.305748	0.703147	0.897462	-0.904012	0.279977	0.50804	1.32263	0.11142	0.378839	0.11287	0.889164	0.993776
5730522E02Rik	-0.165006	0.694876	0.895533	-0.263125	0.520159	0.718217	-0.0625781	0.881488	0.955663	-0.160697	0.696141	0.982623
5830417I10Rik	0.00314408	0.979977	0.993759	-0.0961146	0.441525	0.6585	0.110568	0.376208	0.674874	0.0113092	0.928033	0.997945
5830418P13Rik	0.497524	0.356418	0.702064	-0.741466	0.183031	0.397106	1.41727	0.0106706	0.119491	0.178278	0.743799	0.984924
5830432E09Rik	0.147397	0.820449	0.9364	0.573888	0.341166	0.571537	-0.717122	0.238725	0.545856	-0.290632	0.652062	0.979985
5830444B04Rik	0.427355	0.58939	0.846824	0.184025	0.816409	0.90876	0.489332	0.536502	0.786377	0.246002	0.756504	0.984924
5830448L01Rik	0.109993	0.631323	0.869239	-0.233571	0.304801	0.534216	0.210117	0.356724	0.660338	-0.133446	0.559797	0.969536
5830454E08Rik	0.262968	0.507911	0.802306	-0.296844	0.45583	0.668856	0.402561	0.307339	0.615536	-0.157251	0.694889	0.982253
5830462I19Rik	0.410078	0.495952	0.797454	-1.40374	0.0304927	0.135702	1.94241	0.00260272	0.061183	0.128589	0.833164	0.988357
5830487J09Rik	-0.338013	0.384821	0.724027	0.221525	0.576584	0.76072	-0.000784242	0.998028	0.998711	0.558754	0.156431	0.824608
5930420M18Rik	-0.101855	0.792485	0.92777	-0.229391	0.543869	0.736039	-0.0184946	0.961438	0.986561	-0.146031	0.701473	0.983076
5930430L01Rik	-0.44279	0.11049	0.417526	0.608535	0.0267695	0.125513	-0.695231	0.0116755	0.124986	0.356093	0.197923	0.867868
6030400A10Rik	-0.262173	0.619927	0.862689	-0.268377	0.600451	0.777473	-0.382147	0.465192	0.741392	-0.38835	0.453523	0.953597
6030442K20Rik	0.427427	0.372918	0.715611	-0.150703	0.729781	0.86039	-0.0564733	0.898703	0.96215	-0.634603	0.176676	0.848923
6030443J06Rik	0.172935	0.54096	0.822744	0.115994	0.677594	0.826999	0.0225221	0.935196	0.976215	-0.034419	0.903884	0.996055
6030458C11Rik	0.149933	0.213955	0.566935	-0.0461273	0.702291	0.842069	0.237893	0.0483536	0.254054	0.0418333	0.729244	0.984924
6230400D17Rik	-0.526634	0.0796124	0.35235	-0.579122	0.0480301	0.179516	-0.03112	0.919229	0.970284	-0.083608	0.770814	0.984924
6330403L08Rik	-0.100863	0.745194	0.91007	0.524902	0.0876002	0.258445	-0.559185	0.069086	0.301099	0.0665797	0.829997	0.988282
6330415G19Rik	0.143824	0.714085	0.900885	0.224382	0.549067	0.740389	-0.175664	0.637323	0.844946	-0.0951062	0.809931	0.987127
6330418K02Rik	0.254686	0.322997	0.675506	0.336606	0.187711	0.403296	0.0154352	0.950279	0.982388	0.0973549	0.714061	0.984036
6330549D23Rik	-0.0421518	0.892136	0.965385	0.227815	0.465179	0.676249	-0.0093614	0.97579	0.991202	0.260605	0.408021	0.942266
6330562C20Rik	-0.104196	0.804837	0.9321	1.07003	0.00907225	0.0629033	-0.739384	0.063702	0.288837	0.434837	0.315697	0.914477
6430511E19Rik	-0.198746	0.495749	0.797454	0.276209	0.34449	0.574688	-0.119344	0.681216	0.863691	0.355611	0.225598	0.884728
6430548M08Rik	0.0776916	0.84255	0.945066	0.192329	0.621609	0.79132	-0.452523	0.246875	0.555719	-0.337885	0.387524	0.938883
6430550D23Rik	-0.179731	0.476545	0.785304	-0.183257	0.466196	0.67702	0.0545542	0.829096	0.936497	0.0510286	0.838981	0.989001
6430562O15Rik	0.324387	0.448095	0.767758	-0.457733	0.274003	0.502545	0.417528	0.320634	0.627066	-0.364592	0.391748	0.939573
6430571L13Rik	0.032711	0.933388	0.978958	0.430852	0.271746	0.50085	-0.155341	0.688722	0.867087	0.2428	0.539321	0.964779
6430573P05Rik	0.346841	0.369519	0.712837	0.834438	0.0259033	0.123115	-0.332724	0.351451	0.65604	0.154873	0.702209	0.983076
6430710C18Rik	0.0251414	0.954632	0.985896	1.76267	5.26619e-05	0.00194453	-1.06341	0.00889589	0.109775	0.674117	0.158282	0.824967
6530402F18Rik	0.210633	0.426964	0.752098	0.0799523	0.751158	0.872741	-0.265038	0.298911	0.607533	-0.395719	0.131221	0.799674
6530413G14Rik	0.815724	0.181262	0.526297	-0.90023	0.14801	0.35204	1.26745	0.0404166	0.231844	-0.4485	0.465798	0.956335
6720427I07Rik	-0.723149	0.004325	0.0585368	-0.296314	0.232689	0.456326	-0.412589	0.103681	0.366966	0.0142463	0.954106	0.9988
6720464F23Rik	0.483675	0.340445	0.690625	-0.165107	0.726032	0.858309	-0.0533202	0.910981	0.967392	-0.702102	0.160025	0.825024
6720489N17Rik	0.589846	0.363019	0.707513	0.223621	0.696764	0.838568	-0.752656	0.202807	0.507538	-1.11888	0.0771411	0.701396
6820431F20Rik	-0.0688312	0.706453	0.898626	0.0586988	0.740238	0.866377	-0.255522	0.153886	0.444369	-0.127992	0.47857	0.959186
8030462N17Rik	-0.259898	0.272841	0.629789	-0.0657484	0.781622	0.889371	0.0243879	0.918433	0.970284	0.218537	0.35443	0.925997
8430406P12Rik	-0.239818	0.527034	0.815295	-0.0578227	0.883082	0.943961	0.178922	0.64464	0.848283	0.360917	0.34694	0.923808
8430422M14Rik	-0.241587	0.278301	0.633931	-0.470012	0.0334349	0.144283	0.134427	0.549337	0.793887	-0.0939977	0.667991	0.980885
8430429K09Rik	-0.369568	0.163099	0.500566	-0.197862	0.431602	0.651067	-0.245123	0.351097	0.65582	-0.0734173	0.772344	0.984924
9030025P20Rik	0.173307	0.49717	0.797824	0.285757	0.250742	0.477971	-0.116514	0.635786	0.844354	-0.00406437	0.987424	0.999483
9030407P20Rik	0.308445	0.22082	0.575672	0.604262	0.016245	0.0913936	-0.0806314	0.740936	0.894442	0.215186	0.406835	0.942266
9030616G12Rik	0.0116594	0.945906	0.982932	-0.509695	0.003021	0.0312613	0.333149	0.0533021	0.265174	-0.188206	0.271571	0.89905
9030619P08Rik	2.10656	9.3075e-15	2.13793e-11	1.50671	9.9903e-09	4.58882e-06	-0.348078	0.173319	0.468449	-0.947925	0.000401142	0.0360787
9030622O22Rik	-0.67137	0.00201461	0.034351	-0.634497	0.00355367	0.034734	0.242325	0.265096	0.5764	0.279199	0.196581	0.867868
9130002K18Rik	0.123006	0.631003	0.869239	-0.162196	0.503223	0.704776	-0.00410834	0.986714	0.995314	-0.28931	0.249235	0.891731
9130008F23Rik	-0.344267	0.546206	0.826449	0.934681	0.0948565	0.269327	-0.714121	0.196367	0.500275	0.564828	0.328119	0.920221
9130016M20Rik	-0.0734643	0.628752	0.867563	-0.215391	0.156211	0.362839	-0.0369389	0.807875	0.928548	-0.178866	0.239048	0.885839
9130019O22Rik	-0.184209	0.313536	0.668331	-0.394503	0.0285924	0.130455	0.0949142	0.604879	0.828803	-0.11538	0.520397	0.962621
9130023H24Rik	0.132935	0.434173	0.757824	0.204588	0.222591	0.444656	-0.175582	0.294981	0.603819	-0.103929	0.541082	0.965111
9130221H12Rik	-0.27486	0.0760167	0.345665	-0.0476036	0.754429	0.874403	-0.187926	0.222466	0.529461	0.0393303	0.797174	0.986494
9130230L23Rik	-1.71441	0.0109487	0.108602	0.149511	0.829449	0.915606	0.00351177	0.996035	0.997835	1.86743	0.00597873	0.217493
9130230N09Rik	-0.0998333	0.758602	0.916765	-0.272972	0.401661	0.62532	0.220195	0.501026	0.765052	0.0470565	0.884205	0.993776
9130401M01Rik	0.411579	0.036786	0.233143	0.39733	0.0416984	0.164888	-0.0740049	0.701846	0.874263	-0.0882546	0.656712	0.980332
9130409I23Rik	1.43609	8.40119e-07	0.000104715	1.99427	1.84531e-11	4.23869e-08	-0.116505	0.681506	0.863782	0.441673	0.128126	0.798015
9130604C24Rik	0.743647	0.100294	0.397687	0.667364	0.111961	0.297999	-0.223709	0.578194	0.81207	-0.299992	0.525166	0.963603
9230111E07Rik	-0.527508	0.179262	0.523782	-0.265125	0.558699	0.747675	0.646794	0.136362	0.4188	0.909177	0.0263401	0.465679
9230112E08Rik	-0.399239	0.0970694	0.390585	-0.729465	0.0025422	0.0280935	0.31606	0.194777	0.498985	-0.0141654	0.952475	0.998488
9230114K14Rik	0.458186	0.026828	0.191165	0.671159	0.000926452	0.0140334	-0.224904	0.254948	0.56472	-0.0119312	0.955098	0.998841
9230116N13Rik	0.0160691	0.96272	0.988312	0.643736	0.0692994	0.225058	-0.11089	0.735351	0.891875	0.516776	0.164163	0.830276
9330020H09Rik	0.330097	0.125278	0.442811	-0.204327	0.339397	0.569522	0.348158	0.101171	0.362461	-0.186267	0.390324	0.939573
9330102E08Rik	0.672634	0.0575989	0.300653	0.826857	0.0264732	0.124974	0.408353	0.235703	0.543507	0.562576	0.141391	0.812034
9330104G04Rik	0.202247	0.63989	0.871709	1.08019	0.0128824	0.0785497	-0.367247	0.361512	0.66378	0.510695	0.273797	0.899282
9330121J05Rik	0.163198	0.621391	0.863476	-0.0577718	0.861703	0.933333	0.392274	0.23598	0.543524	0.171304	0.60532	0.975008
9330151L19Rik	-0.1867	0.276985	0.632888	-0.438595	0.0107055	0.0698971	0.231398	0.181154	0.479627	-0.0204972	0.904267	0.996055
9330159M07Rik	0.266852	0.266177	0.621678	0.0737613	0.753936	0.874208	-0.0406179	0.862831	0.950302	-0.233709	0.330654	0.920221
9330160F10Rik	0.173834	0.583088	0.843191	-0.0445507	0.884108	0.944607	0.0503247	0.869689	0.952628	-0.16806	0.594658	0.975008
9330162012Rik	-0.000520174	0.997401	0.999889	-0.0155793	0.922108	0.962792	0.105283	0.507931	0.770474	0.0902235	0.572218	0.970826
9330162G02Rik	0.67968	0.0236708	0.176689	-0.0868886	0.786234	0.891716	0.837908	0.00505296	0.0862091	0.0713394	0.824485	0.988068
9330175E14Rik	-0.128735	0.62707	0.866451	0.316998	0.227767	0.450814	-0.229874	0.380617	0.67736	0.21586	0.416349	0.944165
9330182L06Rik	-0.0338386	0.918775	0.974664	-0.443214	0.169494	0.379779	-0.00642982	0.984502	0.994024	-0.415805	0.200987	0.869168
9430002A10Rik	-0.2613	0.512233	0.804502	0.409492	0.3227	0.552871	-0.0521175	0.896144	0.96145	0.618675	0.134761	0.805371
9430015G10Rik	0.224796	0.158164	0.494312	-0.0804986	0.608764	0.78319	0.108726	0.48942	0.758474	-0.196568	0.217124	0.879767
9430034N14Rik	0.25217	0.443356	0.76459	0.208696	0.499214	0.701725	-0.215261	0.486318	0.756093	-0.258735	0.431292	0.948607
9430037G07Rik	1.00839	0.076072	0.345819	-0.0749204	0.894485	0.949585	1.01492	0.0739398	0.311707	-0.0683919	0.903733	0.996055
9430038I01Rik	0.0913181	0.60217	0.853023	-0.0174802	0.920156	0.961475	0.0821952	0.636893	0.844812	-0.0266032	0.879479	0.993776
9430062P05Rik	-1.01471	0.0109404	0.108602	-0.473337	0.206596	0.424677	-0.800023	0.0443194	0.243628	-0.258646	0.490401	0.960201
9430064I24Rik	0.438465	0.22848	0.584802	-0.748675	0.0459094	0.174566	1.53861	4.23683e-05	0.00597579	0.351466	0.339291	0.921723
9430065F17Rik	1.19736	0.00518319	0.0661265	0.246443	0.503236	0.704776	-0.118927	0.744277	0.89579	-1.06984	0.0134333	0.342847
9430081H08Rik	0.355296	0.513247	0.805047	0.385392	0.476481	0.684476	0.047613	0.928377	0.973902	0.0777096	0.888339	0.993776
9430083B18Rik	-0.339476	0.385755	0.724681	-0.448357	0.198386	0.415496	-0.425917	0.264036	0.575105	-0.534797	0.135724	0.805556
9430085M18Rik	-0.359217	0.421351	0.747651	0.212972	0.632207	0.798779	-0.309819	0.48713	0.756623	0.26237	0.556185	0.968876
9430091E24Rik	-0.269644	0.411187	0.742135	-0.863085	0.0157623	0.0893346	0.89547	0.0120327	0.12641	0.302029	0.358343	0.928873
9530026P05Rik	-0.395703	0.283211	0.639563	-0.113492	0.734829	0.863377	-0.828223	0.0201055	0.164016	-0.546012	0.116215	0.785132
9530046B11Rik	0.120553	0.798776	0.930066	0.45238	0.339198	0.569248	-0.0769033	0.866947	0.951771	0.254924	0.602513	0.975008
9530056K15Rik	-1.51465	0.00282793	0.0434707	0.677774	0.157071	0.363807	-1.22229	0.0167296	0.148616	0.970143	0.04164	0.572247
9530062K07Rik	0.39719	0.257627	0.612145	-0.00734712	0.981991	0.992671	-0.00551297	0.986982	0.995314	-0.41005	0.242314	0.888637
9530068E07Rik	-0.282553	0.0031695	0.0471002	-0.236433	0.0134861	0.0807036	0.0430947	0.652564	0.851366	0.0892146	0.350788	0.924503
9530077C05Rik	-0.0945843	0.831464	0.9397	0.534358	0.189456	0.405089	-0.585008	0.153877	0.444369	0.0439342	0.920432	0.997798
9530080O11Rik	0.354421	0.156588	0.49154	0.621925	0.0124839	0.0770047	-0.0541619	0.81547	0.931096	0.213342	0.426532	0.945046
9530082P21Rik	-0.0602576	0.774898	0.922976	0.318699	0.127099	0.321348	-0.243342	0.243074	0.551741	0.135615	0.520632	0.962621
9530085L11Rik	0.367005	0.307992	0.66364	-0.143782	0.684571	0.831487	0.26964	0.442958	0.72573	-0.241147	0.505955	0.961225
9630013D21Rik	-0.31736	0.0673206	0.325646	0.0451859	0.795505	0.896476	0.0553752	0.75027	0.898402	0.417921	0.016256	0.382297
9630050E16Rik	0.668797	0.142462	0.471731	-0.504448	0.240414	0.465344	0.313321	0.471947	0.747119	-0.859924	0.0559882	0.633494
9930012K11Rik	-0.482183	0.183581	0.5293	0.427496	0.201038	0.41885	-0.753817	0.0296581	0.198223	0.155863	0.65598	0.980178
9930014A18Rik	-0.155936	0.657211	0.880292	0.291697	0.433144	0.652291	0.228111	0.521181	0.778039	0.675744	0.0657799	0.674265
9930017N22Rik	-0.551753	0.0846336	0.365028	-0.162873	0.591422	0.771059	-0.46735	0.141076	0.425952	-0.0784702	0.797491	0.986494
9930021J03Rik	0.0434374	0.737075	0.906773	-0.147362	0.25344	0.480784	0.0116682	0.928017	0.973889	-0.179131	0.165826	0.832277
9930104L06Rik	0.1929	0.192348	0.541886	-0.121081	0.410435	0.633217	0.194136	0.186317	0.486409	-0.119845	0.418607	0.945002
9930111J21Rik1	-0.383096	0.38798	0.726089	1.43804	0.000674903	0.0113828	-1.45503	0.000602035	0.0289824	0.366099	0.40821	0.942266
9930111J21Rik2	0.0201293	0.950357	0.984351	0.658283	0.0383596	0.156743	-1.08198	0.000770321	0.0334756	-0.443827	0.167783	0.833799
9930120I10Rik	-0.698898	0.0842897	0.364424	0.0190798	0.961701	0.983101	-0.358605	0.377222	0.675503	0.359373	0.365525	0.92983
A130006I12Rik	-0.764564	0.00182565	0.0317005	0.477197	0.0432372	0.168781	-0.991673	4.3672e-05	0.0061061	0.250088	0.295238	0.905707
A130010J15Rik	-0.378368	0.00516825	0.066005	-0.0704687	0.59851	0.776146	-0.197341	0.144233	0.4314	0.110558	0.409103	0.942308
A130014A01Rik	0.181501	0.381012	0.721943	0.0763792	0.709513	0.847329	0.0474949	0.815938	0.931096	-0.0576269	0.781884	0.986182
A130051J06Rik	0.687324	0.245245	0.600835	1.59186	0.00639052	0.0504578	-0.770795	0.165611	0.458718	0.133742	0.827902	0.988156
A130077B15Rik	1.21622	0.0457321	0.263747	0.28264	0.592658	0.772107	-0.203421	0.698447	0.872531	-1.137	0.0636006	0.660616
A1cf	0.0436921	0.757794	0.916347	-0.206165	0.145736	0.348757	0.145268	0.305271	0.613817	-0.104589	0.460408	0.95512
A230001M10Rik	-0.468862	0.335147	0.68595	0.263945	0.585364	0.766331	-0.279642	0.564368	0.804303	0.453165	0.350182	0.924132
A230005M16Rik	0.861634	0.0693061	0.330799	-0.52006	0.272595	0.501609	0.85796	0.065194	0.29183	-0.523734	0.278502	0.899286
A230056P14Rik	0.0685429	0.829189	0.939108	0.0903851	0.778353	0.887449	0.219477	0.488032	0.757482	0.241319	0.454145	0.953597
A230072C01Rik	0.440362	0.0306867	0.20863	-0.125385	0.534811	0.729367	0.318187	0.112696	0.380965	-0.24756	0.227596	0.884728
A230072E10Rik	-0.124206	0.721997	0.903129	-0.0894001	0.802646	0.900987	0.250127	0.479851	0.752276	0.284933	0.419589	0.945002
A230103J11Rik	0.471939	0.13707	0.464095	0.18627	0.546397	0.738155	0.106147	0.723523	0.886702	-0.179522	0.582263	0.971492
A2m	0.946608	0.199335	0.550612	2.70108	0.00040265	0.00801264	-0.964009	0.158973	0.451293	0.790466	0.326611	0.920221
A2ml1	-0.219005	0.163052	0.500566	0.399247	0.0107704	0.0701121	-0.388345	0.0131267	0.131422	0.229907	0.143076	0.814769
A330009N23Rik	0.807408	0.0677148	0.326767	-0.158286	0.704403	0.843845	0.120244	0.772956	0.911289	-0.845451	0.0558466	0.632824
A330023F24Rik	-0.551658	0.14361	0.473319	-0.497565	0.18693	0.402467	0.100339	0.789941	0.921064	0.154431	0.681059	0.981761
A330035P11Rik	0.092323	0.702351	0.897417	0.194575	0.422499	0.643677	0.113737	0.635764	0.844354	0.215989	0.376134	0.933467
A330040F15Rik	0.311615	0.256682	0.611253	0.503846	0.0635919	0.21342	-0.0692434	0.790701	0.921214	0.122987	0.667272	0.980885
A330041J22Rik	0.774382	0.0535664	0.289219	-0.808124	0.0583052	0.201958	1.40705	0.000680807	0.0311872	-0.175452	0.671537	0.980977
A430005L14Rik	-0.0509424	0.658723	0.8805	-0.114026	0.321749	0.552064	0.0808461	0.482787	0.754466	0.0177629	0.877474	0.99376
A430018G15Rik	0.254726	0.154128	0.487578	0.241745	0.174935	0.387114	0.0765765	0.662618	0.854964	0.0635952	0.725895	0.984924
A430033K04Rik	0.0180741	0.919755	0.974888	-0.156943	0.376811	0.601961	-0.0213534	0.904715	0.964586	-0.196371	0.271607	0.89905
A430035B10Rik	0.303254	0.194803	0.545023	0.281815	0.210486	0.429657	-0.31291	0.165099	0.458179	-0.334349	0.1523	0.821478
A430103D13Rik	-0.425904	0.356372	0.702064	0.731857	0.127548	0.321802	-0.201223	0.663428	0.855398	0.956538	0.0460482	0.592802
A430105J06Rik	-0.454353	0.32558	0.677671	0.376672	0.386626	0.611265	-0.594366	0.183891	0.483609	0.236658	0.598898	0.975008
A430110L20Rik	-0.193972	0.518533	0.808852	-0.306033	0.312733	0.543383	0.24957	0.411517	0.702941	0.137509	0.646247	0.979283
A4galt	0.049223	0.906642	0.970751	1.78327	1.85753e-05	0.000933308	-0.967186	0.0128379	0.129988	0.766862	0.0872707	0.721082
A4gnt	1.91604	0.0261206	0.188183	1.05928	0.199717	0.417416	-1.61032	0.0548116	0.268191	-2.46708	0.00481848	0.195647
A530001N23Rik	0.328221	0.568263	0.837636	-0.52571	0.366916	0.593884	0.620027	0.284155	0.593368	-0.233905	0.686336	0.981911
A530013C23Rik	0.674571	0.0872966	0.370941	1.64446	4.35623e-05	0.00170838	-0.338851	0.308828	0.616926	0.631041	0.184861	0.856106
A530016L24Rik	0.356731	0.596272	0.849575	1.80563	6.5688e-05	0.00224398	-2.49335	4.22352e-07	0.000251518	-1.04445	0.090398	0.730301
A530017D24Rik	-0.0474975	0.760581	0.917273	0.0103853	0.945356	0.97424	-0.226621	0.139084	0.422654	-0.168738	0.273937	0.899282
A530020G20Rik	0.480638	0.0593439	0.305341	0.414475	0.100854	0.279497	-0.20211	0.421957	0.711095	-0.268273	0.293263	0.905707
A530040E14Rik	0.70496	0.358353	0.703538	0.302902	0.637682	0.801691	-1.04988	0.121051	0.394619	-1.45194	0.0477269	0.596568
A530041M06Rik	0.0247475	0.927917	0.977526	0.0783423	0.756745	0.875816	-0.308503	0.23425	0.542078	-0.254908	0.33973	0.921723
A530072M11Rik	0.542827	0.0652851	0.320819	0.236601	0.409915	0.632665	0.0908552	0.746096	0.896469	-0.215371	0.474363	0.959186
A530083I20Rik	-0.169744	0.707883	0.898626	0.251097	0.532766	0.727564	-0.570717	0.174164	0.469311	-0.149876	0.730213	0.984924
A530084C06Rik	-0.388575	0.384344	0.723722	-1.80408	0.000131641	0.00358544	1.24671	0.00878343	0.109548	-0.168789	0.700838	0.983076
A630001G21Rik	0.0247496	0.940907	0.981332	0.38207	0.231447	0.455326	-0.732476	0.0238296	0.177601	-0.375155	0.255508	0.895122
A630031M04Rik	-0.0929535	0.653348	0.877724	-0.27991	0.176646	0.388625	0.205775	0.321319	0.627727	0.0188182	0.927418	0.997945
A630052C17Rik	0.0897557	0.734424	0.905722	0.0978324	0.702722	0.842334	-0.208493	0.419014	0.708442	-0.200416	0.446004	0.950889
A630072M18Rik	-0.247507	0.128085	0.447903	-0.381802	0.0188818	0.101301	0.185542	0.25734	0.567362	0.0512465	0.750768	0.984924
A630089N07Rik	0.207975	0.374715	0.716074	0.378641	0.101895	0.281511	-0.0837273	0.712913	0.880032	0.0869395	0.715129	0.984244
A730011C13Rik	-0.229801	0.423476	0.749867	-0.622565	0.035254	0.148975	0.450532	0.134371	0.416429	0.0577674	0.837732	0.988688
A730017L22Rik	0.000687922	0.995203	0.998731	0.0537897	0.637575	0.801691	0.0310955	0.785121	0.918307	0.0841973	0.462292	0.95512
A730036I17Rik	1.0434	0.0155246	0.137608	1.31502	0.00188994	0.0229173	-0.164442	0.667598	0.857095	0.107184	0.821726	0.987215
A730063M14Rik	0.460042	0.141354	0.470907	0.47446	0.132886	0.330141	0.179628	0.554446	0.797431	0.194047	0.550009	0.967561
A830035O19Rik	-0.35772	0.270032	0.626679	-0.199929	0.537148	0.73121	0.0281629	0.931799	0.975192	0.185954	0.559703	0.969536
A830052D11Rik	0.678377	0.0220519	0.170222	0.118549	0.673403	0.824352	0.131688	0.631559	0.841875	-0.42814	0.15806	0.824608
A830082K12Rik	0.059685	0.895752	0.966873	-0.117498	0.781021	0.889	-0.407369	0.3508	0.655569	-0.584552	0.18391	0.85551
A830082N09Rik	-0.931859	0.0141718	0.129618	-0.725381	0.0495427	0.18258	-0.214895	0.580241	0.813046	-0.00841627	0.981316	0.999457
A930001C03Rik	0.39811	0.149796	0.482967	0.97793	0.000329946	0.00696526	-0.618357	0.0213977	0.168711	-0.0385368	0.890112	0.993841
A930004D18Rik	0.434149	0.127001	0.446332	0.209835	0.442929	0.65932	-0.236204	0.388724	0.684522	-0.460518	0.104875	0.763777
A930004J17Rik	-0.464025	0.0458055	0.263772	-0.20683	0.371116	0.597679	-0.146531	0.528072	0.781504	0.110664	0.631811	0.977908
A930005H10Rik	0.420334	0.0151802	0.135451	-0.0343158	0.842429	0.922587	0.317681	0.0636331	0.288837	-0.136969	0.432333	0.948983
A930006K02Rik	0.0748715	0.884471	0.962423	0.894475	0.069095	0.224758	-0.665831	0.168861	0.463173	0.153772	0.769102	0.984924
A930007I19Rik	0.347727	0.421636	0.7477	0.806365	0.0574923	0.200357	-0.327831	0.427489	0.714512	0.130807	0.768276	0.984924
A930012O16Rik	-0.582469	0.0641987	0.318301	0.341219	0.265685	0.494096	-0.492141	0.114316	0.383174	0.431547	0.163409	0.830157
A930015D03Rik	0.170601	0.625186	0.864794	0.0405654	0.904747	0.955426	0.0627868	0.851674	0.945527	-0.0672485	0.848778	0.990815
A930018P22Rik	0.560159	0.309025	0.66453	0.735883	0.189754	0.405509	0.141273	0.788764	0.920291	0.316998	0.587632	0.972471
A930024E05Rik	-0.356746	0.364888	0.70887	0.361285	0.346595	0.576097	-0.416173	0.280726	0.590173	0.301858	0.440993	0.950889
A930033H14Rik	-0.192981	0.727495	0.903846	0.987386	0.0770931	0.240789	-0.555839	0.315672	0.623013	0.624528	0.262053	0.898413
A930035D04Rik	-0.378487	0.394834	0.731146	0.0619237	0.890374	0.947411	-0.0458956	0.918641	0.970284	0.394515	0.374732	0.93315
A930036K24Rik	-0.396981	0.169922	0.511547	-0.772038	0.00780826	0.0573022	0.334255	0.25604	0.566126	-0.0408017	0.885903	0.993776
A930037H05Rik	0.143445	0.493591	0.795794	0.285043	0.164336	0.372818	-0.10031	0.619447	0.836615	0.0412877	0.846079	0.990496
A930038B10Rik	0.349864	0.180271	0.524995	0.266162	0.307595	0.537496	0.117224	0.650693	0.850507	0.0335211	0.898483	0.995015
AA386476	-0.346628	0.33251	0.683924	0.0278148	0.941839	0.972691	0.314941	0.395432	0.689293	0.689384	0.0611109	0.651161
AA465934	0.0796474	0.847004	0.946419	0.168218	0.69342	0.83668	0.205715	0.61542	0.834677	0.294285	0.493279	0.961037
AA474408	-0.0842348	0.843945	0.945066	-0.419438	0.331247	0.561389	0.406791	0.346263	0.651101	0.0715882	0.867043	0.992535
AA914427	-0.15939	0.7142	0.900959	0.168588	0.707084	0.845622	0.109361	0.801664	0.926752	0.437339	0.328234	0.920221
AA986860	0.431113	0.236355	0.593013	-0.512996	0.161718	0.370011	0.824054	0.0245186	0.180428	-0.120055	0.74215	0.984924
Aaas	0.222966	0.140387	0.469367	0.30431	0.0429833	0.168199	-0.1006	0.501658	0.765208	-0.0192562	0.899008	0.995015
Aacs	-0.744405	0.0293317	0.202675	-0.162468	0.632528	0.798797	-0.630492	0.0645427	0.289993	-0.0485542	0.886341	0.993776
Aadac	-0.28478	0.0544541	0.291759	-0.455543	0.00212544	0.0247644	0.394857	0.00771907	0.103481	0.224094	0.130052	0.798222
Aadat	0.165305	0.332225	0.683924	-0.186079	0.275612	0.503817	0.666845	9.86098e-05	0.010363	0.315461	0.0646051	0.669506
Aagab	0.14894	0.170895	0.512845	0.0458618	0.672763	0.824171	0.0995584	0.35851	0.661747	-0.00352013	0.974217	0.999457
Aak1	0.0879864	0.472563	0.781907	0.0655185	0.591248	0.770964	-0.128701	0.291883	0.601125	-0.151169	0.216869	0.879767
Aamdc	-0.0736936	0.664228	0.882373	-0.115564	0.496707	0.699532	0.183933	0.279109	0.588627	0.142063	0.403062	0.941579
Aamp	-0.107976	0.308449	0.664097	-0.199566	0.0598192	0.205388	0.143184	0.176934	0.473778	0.0515942	0.626373	0.977908
Aar2	0.102963	0.371528	0.71508	0.0267177	0.816191	0.908707	0.0801224	0.485228	0.755738	0.00387725	0.973188	0.999457
Aard	-0.153757	0.591986	0.847834	0.162601	0.556043	0.745859	-0.277956	0.320392	0.626973	0.0384021	0.892159	0.994185
Aars	0.202526	0.0987179	0.39403	-0.115408	0.346611	0.576097	0.248136	0.0430893	0.24006	-0.0697974	0.569236	0.970232
Aars2	0.265959	0.017738	0.150348	0.0872478	0.43597	0.654365	0.184681	0.0975438	0.356216	0.0059693	0.95775	0.999394
Aarsd1	0.387028	0.278487	0.634036	-0.386343	0.26406	0.492554	0.26808	0.442252	0.724944	-0.505291	0.153636	0.823768
Aasdh	-0.0115623	0.94644	0.982932	0.0758208	0.66074	0.816543	0.204355	0.235309	0.543046	0.291738	0.0914268	0.731689
Aasdhppt	0.0230258	0.849216	0.94719	-0.121561	0.315416	0.545858	0.172034	0.155344	0.446429	0.0274465	0.82076	0.987215
Aass	0.100585	0.414851	0.744546	-0.364861	0.00313838	0.0320393	0.405055	0.00104445	0.0395145	-0.0603912	0.624427	0.977908
Aatf	-0.108725	0.39529	0.731653	-0.0567307	0.657123	0.814224	0.0728033	0.569032	0.807338	0.124797	0.329078	0.920221
Aatk	1.77125	2.23903e-07	3.74551e-05	0.390214	0.238856	0.463668	0.342224	0.30028	0.608699	-1.03881	0.00205205	0.12086
AB124611	0.16011	0.678808	0.88873	0.674483	0.0767303	0.240169	-0.82486	0.0311396	0.203749	-0.310487	0.42102	0.945002
Abat	0.22206	0.107185	0.411516	-0.238655	0.083457	0.251427	0.505756	0.000250789	0.0176597	0.0450405	0.743764	0.984924
Abca1	-0.210206	0.0844624	0.364747	-0.214224	0.0786848	0.243443	0.108523	0.37295	0.672649	0.104504	0.390809	0.939573
Abca14	-0.842459	0.0644864	0.319069	-0.648315	0.119627	0.309192	-0.9106	0.0434342	0.240464	-0.716455	0.0891903	0.72833
Abca2	-0.233802	0.0896556	0.375605	-0.499041	0.00030339	0.0065744	0.405495	0.00332234	0.0706613	0.140256	0.308227	0.911866
Abca3	0.327039	0.0214244	0.167225	0.0689007	0.627237	0.795123	-0.0205234	0.884973	0.957299	-0.278661	0.049933	0.606293
Abca4	-0.542165	0.169241	0.510478	0.564009	0.151842	0.35668	-0.458851	0.237631	0.544671	0.647323	0.105081	0.764284
Abca5	0.213387	0.30315	0.659514	0.475233	0.0212963	0.108637	-0.400498	0.052096	0.262438	-0.138653	0.5035	0.961225
Abca6	0.0468822	0.697393	0.895995	-0.136792	0.256534	0.484546	0.0624754	0.604293	0.828764	-0.121199	0.314809	0.913622
Abca7	0.0532845	0.731186	0.904842	-0.0769892	0.614145	0.78639	-0.17576	0.252585	0.561965	-0.306034	0.047315	0.596377
Abca8a	-0.8901	0.000631911	0.0150749	-1.30341	7.03696e-07	9.05622e-05	0.635583	0.0143646	0.137236	0.222274	0.389852	0.939573
Abca8b	-0.306919	0.0254492	0.185241	-0.0879988	0.521276	0.718833	-0.0731934	0.593812	0.822052	0.145727	0.28822	0.901614
Abca9	0.144516	0.660081	0.881146	0.638404	0.0515308	0.187494	-0.584076	0.0746452	0.312823	-0.0901883	0.78373	0.986393
Abcb10	-0.185026	0.209769	0.562239	-0.503565	0.00066134	0.0112509	0.313307	0.0340417	0.211968	-0.00523188	0.971673	0.999457
Abcb11	-0.304695	0.0834531	0.362033	-0.823121	3.33049e-06	0.000265104	0.436919	0.0131555	0.131629	-0.0815072	0.643024	0.979283
Abcb1a	1.06252	0.0180165	0.151217	1.37623	0.00221359	0.0254413	-0.850958	0.0553808	0.269839	-0.537251	0.229172	0.884728
Abcb1b	-0.0131053	0.960374	0.987709	0.376669	0.138613	0.338356	-0.466356	0.0685511	0.300009	-0.0765821	0.770457	0.984924
Abcb4	0.721921	2.28946e-08	6.69312e-06	0.740638	9.90344e-09	4.58882e-06	0.0316502	0.805367	0.927308	0.0503673	0.695289	0.98226
Abcb6	0.0899704	0.550527	0.82922	0.0438938	0.771853	0.883912	0.19231	0.200325	0.505037	0.146233	0.335873	0.921385
Abcb7	0.117945	0.323127	0.675506	0.138858	0.244014	0.469542	-0.0893551	0.453351	0.733927	-0.0684417	0.566411	0.970232
Abcb8	0.141105	0.183617	0.5293	0.13496	0.20308	0.420966	0.0805762	0.446091	0.728652	0.0744311	0.484125	0.959186
Abcb9	0.607414	0.0296628	0.204173	0.53945	0.0504593	0.185152	-0.178441	0.514163	0.773722	-0.246405	0.379731	0.935601
Abcc1	0.174478	0.62507	0.864782	0.659726	0.0611461	0.208608	-0.876517	0.0133525	0.132395	-0.391269	0.272269	0.899282
Abcc10	-0.116889	0.381484	0.722228	0.0100247	0.940201	0.971708	0.0596278	0.654983	0.852405	0.186542	0.163169	0.829565
Abcc12	0.522664	0.45567	0.771884	2.26409	0.00109437	0.0156551	-1.79223	0.00801697	0.105314	-0.0508043	0.943152	0.997945
Abcc2	0.134622	0.313003	0.667743	0.158104	0.236056	0.460401	-0.00413623	0.975264	0.991137	0.0193454	0.884705	0.993776
Abcc3	0.996383	7.94877e-06	0.000614462	1.03811	3.31563e-06	0.000265104	-0.100867	0.647905	0.849243	-0.0591405	0.788999	0.986393
Abcc4	0.309088	0.507298	0.801979	1.03606	0.0258207	0.122795	-1.43374	0.00228402	0.0575623	-0.706771	0.129841	0.798222
Abcc5	-0.127895	0.555144	0.832062	0.435058	0.0425547	0.167163	-0.676329	0.00171893	0.0503534	-0.113375	0.599631	0.975008
Abcc6	0.015968	0.872033	0.957813	-0.206574	0.0372316	0.154072	0.192633	0.0520652	0.262438	-0.0299087	0.762863	0.984924
Abcc9	0.0853841	0.729322	0.904062	0.444605	0.071627	0.229649	-0.647725	0.00884711	0.109775	-0.288504	0.242496	0.888751
Abcd1	0.856286	6.51714e-05	0.00287882	0.639995	0.00273217	0.0295034	0.0310802	0.883674	0.956813	-0.18521	0.385368	0.938285
Abcd2	0.79152	0.0460238	0.26448	0.54658	0.166688	0.375586	-0.339775	0.389058	0.684876	-0.584715	0.139463	0.810687
Abcd3	0.0552094	0.642599	0.873303	-0.140231	0.238586	0.463482	0.208041	0.0804578	0.322986	0.0126004	0.91565	0.996905
Abcd4	0.333675	0.0103168	0.104724	-0.265096	0.0402754	0.161483	0.292347	0.0236989	0.177317	-0.306424	0.0185072	0.410625
Abce1	-0.0251449	0.830068	0.939638	-0.0648587	0.579792	0.763119	0.108947	0.352379	0.656798	0.0692334	0.554588	0.968876
Abcf1	0.0732821	0.476584	0.785304	0.0266199	0.795819	0.896697	0.079079	0.441901	0.72459	0.0324168	0.752952	0.984924
Abcf2	0.0659285	0.565919	0.836736	-0.014981	0.896037	0.950286	0.0597933	0.601982	0.827416	-0.0211162	0.854119	0.991938
Abcf3	-0.200391	0.105524	0.407964	-0.255686	0.0389497	0.158189	0.154192	0.213288	0.519615	0.0988979	0.423874	0.945046
Abcg1	0.155866	0.614657	0.859921	0.673547	0.0292004	0.132369	-0.793846	0.010342	0.117768	-0.276165	0.372241	0.931607
Abcg2	0.377732	2.07177e-05	0.00124764	0.109442	0.216675	0.437129	0.213481	0.0158449	0.144748	-0.0548088	0.536828	0.964766
Abcg3	0.708348	0.137537	0.464568	0.937032	0.0473159	0.177589	-1.18462	0.0127019	0.129343	-0.955941	0.0454746	0.588717
Abcg5	-0.428505	0.00545342	0.0686115	-0.496287	0.00129294	0.0174993	0.0725627	0.637585	0.845094	0.00478088	0.975198	0.999457
Abcg8	-0.407855	0.0180039	0.151217	-0.601177	0.00050132	0.00926519	0.208865	0.225427	0.532486	0.0155431	0.928018	0.997945
Abhd1	-0.0710731	0.748186	0.911154	0.154702	0.487195	0.69281	0.0975948	0.659028	0.853614	0.32337	0.146971	0.815974
Abhd10	0.0552467	0.73835	0.907432	0.0293279	0.858322	0.931219	0.00734022	0.964354	0.987715	-0.0185786	0.910602	0.996143
Abhd11	0.0359204	0.741085	0.908656	-0.128858	0.235411	0.459644	0.158654	0.144041	0.431276	-0.00612483	0.955074	0.998841
Abhd12	0.0951493	0.30154	0.658042	0.118214	0.198043	0.415113	0.0165908	0.856376	0.947295	0.0396554	0.667319	0.980885
Abhd13	-0.0389021	0.739265	0.907764	-0.197301	0.0909923	0.263486	0.128792	0.270362	0.581869	-0.0296066	0.79981	0.986738
Abhd14a	-0.174567	0.339654	0.690192	-0.455922	0.0134004	0.0803887	0.444972	0.0158704	0.144748	0.163616	0.370434	0.930671
Abhd14b	-0.027287	0.820651	0.936563	-0.165996	0.16794	0.377455	0.159369	0.185576	0.485658	0.0206595	0.863711	0.992535
Abhd15	0.620915	0.000570912	0.0141009	0.216849	0.226899	0.449686	0.154816	0.38774	0.683529	-0.24925	0.165804	0.832277
Abhd16a	-0.012528	0.910394	0.971435	0.154588	0.164341	0.372818	-0.0639912	0.56445	0.804303	0.103125	0.354706	0.925997
Abhd17a	0.0559913	0.662171	0.881804	0.0555353	0.664415	0.819212	0.054723	0.668742	0.857473	0.054267	0.672241	0.980977
Abhd17b	-0.15571	0.450677	0.768817	-0.290626	0.159845	0.367296	0.281634	0.17323	0.468444	0.146717	0.477157	0.959186
Abhd17c	-0.0332397	0.775124	0.922976	-0.0138678	0.905069	0.955459	0.0275138	0.81296	0.930229	0.0468857	0.686978	0.981911
Abhd18	-0.0270835	0.855496	0.949967	-0.112101	0.452967	0.666904	0.258135	0.0833555	0.328147	0.173117	0.245612	0.891731
Abhd2	1.05036	0.000298492	0.00902153	1.44385	8.35136e-07	0.000101728	-0.502916	0.0806988	0.322986	-0.109425	0.703426	0.983085
Abhd3	0.676659	3.36628e-08	9.02106e-06	0.322008	0.00825264	0.0592649	0.116819	0.336401	0.643392	-0.237832	0.0520059	0.615307
Abhd4	0.343265	0.00419889	0.0574099	0.48733	4.7913e-05	0.00181776	-0.0905751	0.447804	0.729804	0.05349	0.656001	0.980178
Abhd5	-0.0928602	0.454087	0.770663	-0.178045	0.151232	0.35613	0.154415	0.213367	0.519651	0.0692297	0.576619	0.971137
Abhd6	0.608261	8.47377e-06	0.000641406	0.179615	0.186579	0.401931	0.258519	0.0565619	0.272865	-0.170127	0.213157	0.877652
Abhd8	-0.0732049	0.732893	0.90557	-0.268925	0.206144	0.42424	0.0964575	0.652478	0.85135	-0.0992626	0.641147	0.979283
Abi1	0.00383398	0.968572	0.990346	0.135	0.163707	0.37203	-0.153269	0.114005	0.38289	-0.022103	0.82024	0.987215
Abi2	0.0718804	0.771983	0.921987	0.574807	0.0200915	0.104963	-0.290883	0.235907	0.543524	0.212044	0.395527	0.940048
Abi3	0.399835	0.181177	0.526219	0.539877	0.0665015	0.219153	-0.705113	0.0169609	0.149599	-0.565071	0.058569	0.641506
Abi3bp	0.195538	0.295339	0.652058	0.181805	0.327732	0.558435	-0.070703	0.703016	0.874837	-0.0844362	0.651759	0.979985
Abitram	0.259399	0.0856764	0.367455	0.20061	0.175938	0.388069	-0.131001	0.376024	0.674786	-0.18979	0.209233	0.872927
Abl1	-0.18036	0.187813	0.535469	0.0477988	0.726234	0.858422	-0.193386	0.157268	0.449049	0.0347727	0.799243	0.986494
Abl2	-0.064559	0.637965	0.871506	0.0435569	0.749822	0.871945	-0.0940215	0.491665	0.759776	0.0140944	0.918102	0.997179
Ablim1	-0.331005	0.0575653	0.300653	0.0440755	0.799969	0.899113	-0.224006	0.198354	0.502733	0.151074	0.385357	0.938285
Ablim2	-0.243885	0.338217	0.689465	0.112279	0.65085	0.810174	-0.531744	0.0345731	0.213351	-0.17558	0.485011	0.959186
Ablim3	0.154563	0.546	0.826349	-0.125275	0.624678	0.793734	0.376015	0.142334	0.427932	0.0961774	0.707199	0.983519
Abr	0.517806	0.0740554	0.34161	0.956512	0.000919986	0.0139815	-0.83011	0.00392862	0.0771417	-0.391404	0.176864	0.848923
Abracl	0.0944995	0.587726	0.846096	0.36721	0.0340716	0.146051	-0.214056	0.214863	0.521163	0.0586547	0.737353	0.984924
Abraxas1	0.240149	0.13272	0.456275	0.0796802	0.607395	0.782011	-0.298481	0.0561492	0.272054	-0.458949	0.00383181	0.173106
Abraxas2	0.0105041	0.909918	0.971421	-0.124486	0.178324	0.390654	0.0446826	0.629499	0.841049	-0.0903075	0.330001	0.920221
Abt1	-0.00582589	0.96898	0.990353	-0.271854	0.0701623	0.226789	0.28582	0.0569789	0.273374	0.0197916	0.894878	0.994565
Abtb1	-0.158806	0.19699	0.547587	-0.098458	0.424483	0.645353	0.129889	0.291908	0.601125	0.190237	0.122377	0.793012
Abtb2	-0.469041	0.0138856	0.127727	-0.664628	0.000537949	0.00971875	0.511849	0.00768555	0.103481	0.316262	0.0963091	0.744153
AC115752.1	-0.486175	0.0866706	0.369747	-0.110068	0.69668	0.838529	-0.104849	0.714539	0.880966	0.271258	0.331732	0.920221
AC118710.1	-0.292027	0.151352	0.484551	-0.527252	0.00973466	0.0658176	0.404726	0.0469849	0.250654	0.169501	0.404666	0.941579
AC135859.1	-0.616699	0.0365669	0.232303	-0.742212	0.0116219	0.0736866	0.0533131	0.856952	0.947527	-0.0722004	0.804228	0.987006
AC147806.2	0.237418	0.707117	0.898626	0.620421	0.233462	0.457114	-2.42684	2.48241e-05	0.00407293	-2.04383	0.000547731	0.0453968
AC149090.1	-0.00756355	0.956307	0.986152	0.131211	0.34116	0.571537	-0.385619	0.00523267	0.0878829	-0.246844	0.0737661	0.696546
AC150312.1	0.189583	0.726737	0.903846	0.421965	0.428643	0.648569	-0.142767	0.785497	0.918612	0.0896151	0.870497	0.992724
AC154542.1	0.215701	0.684474	0.891935	0.301571	0.555373	0.745389	-0.174785	0.730112	0.88933	-0.0889154	0.868252	0.992535
AC159819.1	0.253752	0.52678	0.815295	0.0720863	0.871815	0.938846	0.866352	0.0365141	0.220139	0.684687	0.113184	0.780264
AC160138.1	-0.515893	0.238021	0.594646	0.184003	0.656633	0.813831	-0.491691	0.252693	0.561971	0.208205	0.620994	0.977908
AC160336.1	0.932073	0.0862423	0.368899	0.421271	0.366798	0.593854	-0.44429	0.343473	0.648965	-0.955092	0.0774207	0.701773
AC167036.1	-0.334697	0.52318	0.812579	0.753102	0.0467178	0.176114	-2.60816	4.11381e-09	5.51216e-06	-1.52036	0.000716458	0.0567484
AC169509.1	-0.228296	0.238297	0.59489	0.0703472	0.715508	0.850496	-0.113378	0.557469	0.799945	0.185266	0.337882	0.921723
AC241534.1	-0.760009	0.0238908	0.177281	-0.305496	0.331568	0.561389	-0.492941	0.145362	0.432808	-0.038429	0.902315	0.995805
Acaa1a	0.382721	0.00161444	0.0290039	0.327827	0.0069135	0.0531176	0.223075	0.0656188	0.293091	0.168181	0.165846	0.832277
Acaa1b	1.05582	2.25155e-06	0.000224862	0.649727	0.00338908	0.0336585	0.121827	0.581181	0.813937	-0.28427	0.198394	0.867868
Acaa2	0.144816	0.210441	0.563102	-0.114616	0.32159	0.55191	0.326281	0.0048131	0.0837552	0.0668496	0.563157	0.970232
Acaca	-0.641097	0.0154829	0.137389	-0.503283	0.0569393	0.199028	-0.393882	0.135934	0.418598	-0.256068	0.331827	0.920221
Acacb	-0.961097	0.0038176	0.0533538	-0.881377	0.00788218	0.0575397	-0.468479	0.155682	0.44659	-0.388759	0.238306	0.885146
Acad10	0.270014	0.0256347	0.186002	0.226244	0.0605302	0.207034	-0.100615	0.403304	0.69601	-0.144386	0.232926	0.884957
Acad11	0.47817	5.27997e-05	0.00251919	0.282526	0.016726	0.0930255	0.0710235	0.547131	0.792937	-0.12462	0.291138	0.904444
Acad12	0.728711	3.64596e-05	0.00188822	0.763528	1.47582e-05	0.000793637	0.000502438	0.997694	0.998576	0.035319	0.842106	0.989366
Acad8	-0.139401	0.202139	0.553791	-0.270391	0.0134866	0.0807036	0.241501	0.0273691	0.189819	0.110511	0.31175	0.912742
Acad9	0.296045	0.00698063	0.0808075	0.162468	0.136736	0.335854	-0.0627899	0.564833	0.804495	-0.196367	0.0736629	0.696546
Acadl	0.299588	0.0178976	0.150772	0.176345	0.163101	0.371406	0.096246	0.446296	0.728749	-0.0269969	0.830948	0.988282
Acadm	0.664062	1.66403e-06	0.000171512	0.417464	0.00253089	0.0280263	0.173118	0.209691	0.516531	-0.0734805	0.59461	0.975008
Acads	0.348136	0.000558925	0.0138795	0.218268	0.0303666	0.135452	0.158474	0.115444	0.384788	0.0286053	0.776757	0.98513
Acadsb	-0.0923261	0.514352	0.805782	-0.507786	0.00034811	0.00717597	0.415681	0.00339288	0.0715933	0.000220514	0.998757	0.999808
Acadvl	0.193534	0.0518413	0.283138	-0.03411	0.731754	0.86115	0.270939	0.00649747	0.0966445	0.0432956	0.663531	0.980885
Acap1	-0.295581	0.150723	0.483803	0.0892018	0.653828	0.811964	-0.537862	0.00798181	0.105238	-0.15308	0.44864	0.952255
Acap2	0.024246	0.854128	0.949103	0.190761	0.146324	0.349824	-0.261385	0.0467846	0.250226	-0.0948704	0.471568	0.95882
Acap3	0.0113728	0.943208	0.982052	-0.121745	0.433748	0.652834	-0.0999727	0.525028	0.779568	-0.233091	0.13993	0.811142
Acat1	0.45536	3.4046e-05	0.00180668	0.430169	8.9954e-05	0.00274975	0.0986829	0.367956	0.66844	0.0734924	0.502879	0.961225
Acat2	-0.154653	0.55714	0.833053	-0.144769	0.582493	0.764876	-0.126407	0.631264	0.841759	-0.116523	0.658143	0.980385
Acat3	0.229329	0.0472174	0.268833	0.220806	0.0560831	0.197369	0.150454	0.192644	0.496557	0.14193	0.219535	0.879767
Acbd3	0.0739613	0.450033	0.768781	0.0360678	0.711404	0.848222	0.00356138	0.970854	0.988999	-0.034332	0.725897	0.984924
Acbd4	0.223784	0.021098	0.165509	-0.07178	0.457996	0.670746	0.137113	0.156137	0.447414	-0.158451	0.102584	0.762402
Acbd5	0.0327991	0.781883	0.924224	0.0164176	0.889757	0.947318	0.0165396	0.888941	0.958728	0.000157999	0.998936	0.999808
Acbd6	-0.153289	0.193608	0.543475	-0.284798	0.0157495	0.0892936	0.167153	0.157076	0.449049	0.0356431	0.761945	0.984924
Accs	-0.187677	0.381199	0.721943	0.361698	0.093065	0.266651	-0.113162	0.595988	0.823327	0.436213	0.0437094	0.578127
Acd	-0.103809	0.408516	0.740116	-0.0315031	0.802031	0.90079	0.0788499	0.529888	0.781715	0.151155	0.229309	0.884728
Ace	0.573625	0.0742859	0.341757	0.739814	0.0194892	0.103146	-0.409632	0.19176	0.494837	-0.243443	0.450918	0.953513
Ace2	0.254795	0.520537	0.810233	0.556659	0.171596	0.382728	0.133809	0.729846	0.889253	0.435674	0.295466	0.905707
Acer2	0.62981	0.00267105	0.0419822	0.423735	0.0409559	0.163244	-0.578181	0.00540505	0.0888628	-0.784257	0.000186273	0.019077
Acer3	0.234262	0.0759038	0.345632	0.0944826	0.46829	0.678433	-0.215771	0.0985126	0.357882	-0.35555	0.0069641	0.23535
Ache	-0.176557	0.626234	0.865723	0.31793	0.366324	0.593524	-0.336528	0.340302	0.646394	0.157959	0.662161	0.98082
Acin1	-0.0891667	0.344114	0.693649	-0.0503003	0.593039	0.772541	-0.0121427	0.8974	0.96201	0.0267237	0.776627	0.98513
Ackr1	-0.230547	0.507627	0.801979	0.293599	0.39643	0.620681	-0.204553	0.553017	0.795953	0.319593	0.360328	0.92983
Ackr2	0.489985	0.0454305	0.26341	0.566162	0.0194693	0.103146	-0.112559	0.637282	0.844946	-0.0363824	0.883291	0.993776
Ackr3	0.241648	0.363878	0.708522	1.09799	3.43367e-05	0.00143776	-0.41605	0.0975446	0.356216	0.44029	0.116553	0.785391
Ackr4	0.403538	0.19752	0.548329	-0.245894	0.443443	0.659412	0.953621	0.00266371	0.0619009	0.30419	0.338823	0.921723
Acly	-0.601481	0.0674508	0.326178	-0.88118	0.00762322	0.0564336	-0.189601	0.563065	0.803382	-0.4693	0.153042	0.823271
Acmsd	-0.629453	0.0756329	0.344873	-1.80123	7.66302e-07	9.70186e-05	1.1827	0.000983058	0.037859	0.0109155	0.975299	0.999457
Acnat1	0.245562	0.102384	0.400838	0.0599896	0.689925	0.834744	0.340357	0.0236133	0.176841	0.154785	0.303521	0.908207
Acnat2	1.53533	0.000562292	0.0139308	0.809464	0.064449	0.21495	-0.3564	0.413079	0.704273	-1.08227	0.0139856	0.348642
Aco1	0.208269	0.0554691	0.294352	-0.02092	0.847395	0.925518	0.25467	0.01919	0.16055	0.0254817	0.814704	0.987215
Aco2	0.142069	0.249513	0.603567	0.0644458	0.601294	0.778125	0.0886515	0.472194	0.747119	0.011028	0.928774	0.997945
Acod1	1.50134	0.0691135	0.330256	0.102133	0.877487	0.940733	-2.13399	0.00294278	0.0653549	-3.5332	1.17938e-05	0.00210703
Acot1	0.703816	0.0231081	0.174577	-0.240462	0.436521	0.654747	0.802753	0.00965676	0.114001	-0.141525	0.646941	0.979283
Acot11	0.929378	1.2118e-05	0.000805145	0.490311	0.0192921	0.102715	-0.192382	0.356878	0.660338	-0.631449	0.00288795	0.153252
Acot12	0.0335514	0.763746	0.919113	-0.0419522	0.707096	0.845622	0.17922	0.108451	0.374223	0.103716	0.352995	0.925698
Acot13	0.275034	0.0305502	0.208017	0.171517	0.175774	0.387961	-0.0505535	0.68954	0.867551	-0.154071	0.225845	0.884728
Acot2	1.63185	0.000165635	0.00569071	1.68901	9.75226e-05	0.00289846	-0.150079	0.721045	0.885081	-0.092912	0.827193	0.988156
Acot3	2.37265	0.00448909	0.06	1.19871	0.136217	0.335308	0.069864	0.929786	0.974388	-1.10407	0.169958	0.83719
Acot4	1.14197	0.00214754	0.035969	0.606119	0.100136	0.278478	0.00861858	0.981275	0.993072	-0.52723	0.152544	0.821693
Acot6	0.586754	0.113544	0.42307	1.16734	0.00170782	0.0215026	-0.337332	0.350688	0.655436	0.243255	0.519984	0.962621
Acot7	0.147737	0.279326	0.634928	-0.2306	0.0903596	0.262787	0.166236	0.222532	0.529539	-0.212102	0.120076	0.792641
Acot8	0.396329	0.00251419	0.0402645	0.298551	0.0229482	0.113919	0.180068	0.16536	0.45834	0.0822905	0.534482	0.964766
Acot9	0.245042	0.356454	0.702064	1.13282	2.01974e-05	0.000969417	-0.785424	0.00283752	0.0636326	0.10235	0.701383	0.983076
Acox1	0.604441	8.03419e-05	0.00336411	0.305242	0.045846	0.174417	0.109049	0.475251	0.749319	-0.19015	0.21329	0.877652
Acox2	0.198733	0.0477957	0.270601	0.115017	0.252142	0.479219	0.279906	0.00531735	0.0882328	0.196191	0.0508852	0.610936
Acox3	-0.0507631	0.61638	0.860236	0.132632	0.191065	0.406906	0.0669488	0.508399	0.770747	0.250344	0.0137172	0.346101
Acp1	-0.0406981	0.672573	0.886755	-0.122222	0.203229	0.420995	0.0185559	0.846995	0.944071	-0.0629683	0.512657	0.961621
Acp2	0.21562	0.0136951	0.127064	0.146299	0.093755	0.267569	0.0389118	0.655306	0.85242	-0.0304091	0.728327	0.984924
Acp5	0.145937	0.158789	0.495137	0.11267	0.275747	0.503954	-0.0664245	0.520444	0.777715	-0.0996909	0.335732	0.921385
Acp6	-0.187354	0.0552915	0.293745	-0.198286	0.0424711	0.166925	0.105651	0.280293	0.58961	0.0947187	0.33176	0.920221
Acpp	-1.67969	4.58266e-05	0.00227421	-1.97879	1.94899e-06	0.000192678	0.148809	0.712072	0.87964	-0.15029	0.707281	0.983519
Acrbp	-0.00429884	0.986245	0.995765	-0.325109	0.189699	0.405445	0.18966	0.446606	0.729033	-0.13115	0.596871	0.975008
Acsbg1	-0.729425	0.280014	0.635744	0.687454	0.31212	0.542784	-0.527426	0.433365	0.718361	0.889454	0.192326	0.863976
Acsf2	0.517226	1.10472e-06	0.000128716	0.313543	0.00309447	0.0317727	0.229973	0.0298241	0.19865	0.0262899	0.804073	0.987006
Acsf3	0.466539	0.000337132	0.00974953	0.437928	0.000762361	0.0123196	0.114434	0.376345	0.674874	0.0858233	0.510585	0.961225
Acsl1	0.352715	0.0393062	0.242612	-0.0607329	0.722376	0.855497	0.49993	0.00352805	0.0731025	0.0864817	0.612931	0.976408
Acsl3	-0.591071	0.0208672	0.164553	0.132896	0.602146	0.778601	-0.366864	0.150735	0.440484	0.357103	0.161703	0.826118
Acsl4	-0.284195	0.105121	0.406896	-0.151884	0.386039	0.610577	-0.0446763	0.798774	0.925657	0.0876346	0.616906	0.977456
Acsl5	-0.231569	0.0933901	0.383066	-0.334958	0.0152796	0.0875565	0.00952883	0.94493	0.979933	-0.0938599	0.49624	0.961225
Acsl6	-0.771578	0.216634	0.569888	-2.30189	0.001017	0.0148253	1.77475	0.012924	0.130041	0.244433	0.687605	0.981911
Acsm1	0.00931259	0.953514	0.985852	-0.0975856	0.541415	0.734385	0.33873	0.0341947	0.21208	0.231832	0.146988	0.815974
Acsm2	-1.09895	0.0397664	0.243976	-1.47439	0.0110501	0.0710982	1.57199	0.00679253	0.0987496	1.19655	0.0254041	0.459208
Acsm3	0.20676	0.0404159	0.246248	0.044186	0.661276	0.817017	0.194903	0.0532015	0.265002	0.0323291	0.748686	0.984924
Acsm5	0.0393489	0.758488	0.916696	0.15821	0.216616	0.437065	0.119207	0.351585	0.656197	0.238068	0.0631188	0.660304
Acss1	0.405207	0.316062	0.669486	0.656945	0.081113	0.24806	-0.751677	0.0471766	0.251259	-0.499939	0.213971	0.878067
Acss2	-1.01682	0.00281114	0.0433784	-1.02684	0.0025566	0.0281945	0.00552213	0.986924	0.995314	-0.00449095	0.989364	0.99977
Acss2os	-1.20335	0.00221864	0.0369291	-1.56124	8.46016e-05	0.00263951	0.342428	0.434485	0.718684	-0.0154649	0.965428	0.999397
Acss3	1.55169	3.59356e-07	5.25281e-05	0.828872	0.00568613	0.0466573	0.0228909	0.938666	0.977249	-0.699931	0.0195633	0.418295
Acta2	-0.0467386	0.912429	0.97213	0.390824	0.358908	0.586207	0.0256961	0.951759	0.982747	0.463258	0.277372	0.899282
Actb	0.24572	0.0609113	0.30964	0.322528	0.013918	0.0824264	-0.179759	0.17014	0.464723	-0.102951	0.432118	0.948983
Actc1	1.94301	0.0323117	0.215809	0.209333	0.814615	0.907825	1.42335	0.106407	0.371348	-0.310325	0.733088	0.984924
Actg1	0.754646	8.5444e-05	0.00349849	0.880764	4.6732e-06	0.00033847	-0.244453	0.200319	0.505037	-0.118335	0.535992	0.964766
Actg2	0.198358	0.694743	0.895533	-0.233007	0.647811	0.808596	0.471467	0.352053	0.656649	0.0401015	0.937214	0.997945
Actl6a	-0.0536098	0.619895	0.862689	-0.0793997	0.461328	0.67359	0.0604801	0.575133	0.810622	0.0346902	0.747972	0.984924
Actn1	-0.362258	0.023747	0.176854	0.0264147	0.868649	0.937253	-0.27744	0.0829924	0.327658	0.111232	0.486472	0.959186
Actn4	0.15435	0.10604	0.408741	0.124852	0.190759	0.40666	-9.05775e-05	0.999242	0.999664	-0.0295888	0.756694	0.984924
Actr10	-0.098077	0.259802	0.614046	-0.12039	0.165496	0.374534	0.0305831	0.725007	0.887439	0.0082702	0.924172	0.997945
Actr1a	0.0425362	0.671502	0.886465	-0.0767817	0.443348	0.659412	0.0734478	0.463507	0.740645	-0.0458701	0.647354	0.979283
Actr1b	0.176358	0.075976	0.345665	0.0877518	0.376429	0.601829	0.03413	0.730656	0.889529	-0.0544763	0.583737	0.971492
Actr2	0.106346	0.272867	0.629789	0.19102	0.0486543	0.181075	-0.143001	0.139871	0.424042	-0.0583264	0.547577	0.967198
Actr3	-0.00626461	0.951856	0.984997	0.143944	0.1645	0.373111	-0.225177	0.0297859	0.198643	-0.0749683	0.469785	0.958345
Actr3-ps	0.251382	0.502473	0.800225	0.174865	0.620255	0.790322	-0.205084	0.561825	0.802842	-0.281601	0.452388	0.953597
Actr3b	-0.186461	0.685973	0.892852	0.661352	0.115614	0.302805	-0.837653	0.0503471	0.257704	0.0101605	0.981996	0.999457
Actr5	0.0241658	0.866875	0.954938	-0.134025	0.354623	0.582191	0.262106	0.0694305	0.302131	0.103915	0.472455	0.959077
Actr6	-0.0371829	0.802674	0.931052	-0.131413	0.375619	0.601372	0.0891472	0.54846	0.793507	-0.00508305	0.972703	0.999457
Actr8	-0.0586827	0.569211	0.838123	-0.170286	0.0982243	0.2751	0.122354	0.235208	0.543046	0.0107513	0.916858	0.997035
Acvr1	-0.023835	0.861386	0.952786	-0.17177	0.207304	0.425429	0.11183	0.412192	0.703571	-0.0361052	0.791141	0.986393
Acvr1b	-0.0661465	0.642621	0.873303	0.15072	0.290586	0.519552	0.0192014	0.892665	0.960014	0.236068	0.0985101	0.749782
Acvr1c	-0.213559	0.758913	0.916797	0.107876	0.866255	0.935671	-0.874598	0.190503	0.493253	-0.553164	0.408678	0.942308
Acvr2a	-0.0275137	0.827295	0.938573	-0.218314	0.0827589	0.250413	0.0511683	0.68465	0.864836	-0.139632	0.267502	0.899027
Acvr2b	-1.10424	5.02225e-06	0.000417983	-0.755068	0.00179614	0.0221984	0.050325	0.837936	0.94058	0.399497	0.0899887	0.730035
Acvrl1	0.138809	0.621837	0.863503	0.453695	0.101599	0.28093	-0.481146	0.0828953	0.327487	-0.16626	0.554282	0.968876
Acy1	0.0490058	0.721523	0.902924	-0.295972	0.0317314	0.138682	0.36843	0.00750887	0.103016	0.0234529	0.8646	0.992535
Acy3	0.478931	0.000502081	0.012855	0.212003	0.122985	0.315337	0.308844	0.0244472	0.180195	0.0419164	0.760657	0.984924
Acyp1	-0.0380537	0.83217	0.94	-0.0173785	0.92283	0.962902	0.0874645	0.625524	0.839898	0.10814	0.547497	0.967173
Acyp2	1.17111	6.22171e-05	0.00278793	0.657603	0.0147552	0.0856185	-0.429074	0.107489	0.372538	-0.942585	0.00140832	0.0935717
Ada	-0.126064	0.65976	0.88094	-0.113477	0.682034	0.830016	-0.306262	0.277392	0.587176	-0.293676	0.2968	0.906257
Adal	0.0285838	0.796661	0.929065	-0.111815	0.31161	0.542425	0.0828462	0.453888	0.73399	-0.057553	0.603519	0.975008
Adam10	0.0161656	0.904458	0.969871	0.265048	0.0483853	0.180424	-0.340823	0.011222	0.12344	-0.0919404	0.494586	0.961225
Adam11	-1.81885	6.85729e-07	8.82067e-05	-0.67189	0.0575141	0.200357	-1.64596	6.30143e-06	0.00158314	-0.498997	0.157642	0.824608
Adam12	-0.0916416	0.826136	0.938295	0.787471	0.0553611	0.195982	-0.708601	0.0835006	0.328426	0.170512	0.683687	0.981761
Adam15	0.238101	0.367865	0.711436	0.658871	0.0116512	0.073756	-0.565604	0.0300211	0.199055	-0.144833	0.584219	0.971624
Adam17	0.11727	0.276766	0.632888	0.0868576	0.41644	0.638334	-0.147052	0.169552	0.463773	-0.177465	0.0993445	0.751638
Adam19	0.129951	0.652107	0.877657	0.520799	0.0651918	0.216485	-0.581207	0.0399917	0.230943	-0.19036	0.508418	0.961225
Adam1a	-0.432493	0.187155	0.534901	-0.279757	0.399652	0.623997	0.176816	0.596419	0.823594	0.329552	0.312057	0.912742
Adam22	0.424481	0.281317	0.637354	0.381781	0.302467	0.531775	-0.239809	0.512213	0.773115	-0.282509	0.478652	0.959186
Adam23	0.0906297	0.724897	0.903376	0.314602	0.220685	0.442003	-0.374407	0.145308	0.432808	-0.150435	0.558995	0.969536
Adam33	-0.168186	0.497703	0.797848	-0.0284059	0.909967	0.957088	0.144413	0.562792	0.803382	0.284193	0.255034	0.894792
Adam4	0.446996	0.192445	0.541943	-0.273917	0.444457	0.660327	0.794301	0.0218229	0.169882	0.0733881	0.836217	0.988379
Adam8	0.0715787	0.877423	0.95951	1.29611	0.00405134	0.0377632	-1.23943	0.00593904	0.0924063	-0.0149003	0.974342	0.999457
Adam9	0.144345	0.0856483	0.367433	0.0463531	0.579983	0.7632	-0.0473598	0.571835	0.808723	-0.145352	0.0834464	0.717104
Adamdec1	-0.342003	0.505098	0.801171	0.553433	0.271934	0.50085	-1.57741	0.0023197	0.058007	-0.681975	0.180847	0.853491
Adamts1	0.54425	0.0106759	0.106952	0.61771	0.00362721	0.0352398	-0.406609	0.0547775	0.268173	-0.333149	0.117877	0.78841
Adamts10	-0.212582	0.199819	0.551056	0.493615	0.00291575	0.0306199	-0.285862	0.0832693	0.327998	0.420335	0.0116193	0.316657
Adamts12	0.813353	0.11697	0.428915	1.68557	0.00110491	0.0157647	-1.13843	0.024663	0.181076	-0.266214	0.609468	0.975008
Adamts13	0.153303	0.503604	0.801013	0.303651	0.180219	0.39334	-0.377658	0.0962406	0.353784	-0.22731	0.320664	0.918842
Adamts14	0.535692	0.121379	0.435541	0.703789	0.0371972	0.15405	-0.457004	0.173013	0.468079	-0.288907	0.405434	0.941644
Adamts15	-0.268488	0.387754	0.726089	0.831223	0.00533989	0.0448136	-1.02735	0.000667961	0.0308625	0.0723599	0.814005	0.987127
Adamts16	-0.555329	0.290209	0.647018	0.556127	0.311054	0.541972	-0.176266	0.739359	0.893712	0.93519	0.0849731	0.717899
Adamts2	0.504669	0.115729	0.427345	1.42569	1.19649e-05	0.000675031	-0.592574	0.0636158	0.288837	0.328447	0.307432	0.911608
Adamts3	0.37359	0.316056	0.669486	0.780071	0.0331337	0.143214	-0.182072	0.594023	0.822182	0.224409	0.574052	0.971137
Adamts4	1.19147	0.0153281	0.136317	1.79841	9.53812e-05	0.00285062	-1.23714	0.00554066	0.089503	-0.630197	0.210069	0.874334
Adamts5	0.276536	0.354659	0.70073	0.743514	0.0116642	0.0737718	-0.958685	0.00122239	0.0429154	-0.491708	0.099325	0.751638
Adamts6	-0.313218	0.479683	0.786557	0.298183	0.497122	0.69987	-0.791095	0.0740997	0.311754	-0.179693	0.683742	0.981761
Adamts7	-0.984522	3.84693e-05	0.00196364	-0.676974	0.00431292	0.0392681	-0.19909	0.403814	0.696099	0.108459	0.644647	0.979283
Adamts9	0.704624	0.0345305	0.223607	1.33455	6.58746e-05	0.00224398	-0.620063	0.0586526	0.276918	0.00986479	0.976503	0.999457
Adamtsl1	0.0883719	0.810684	0.934083	0.446951	0.218903	0.439829	-0.521648	0.152245	0.442505	-0.163069	0.657955	0.980332
Adamtsl2	0.690067	0.0129071	0.121578	0.96973	0.000469379	0.00889993	-0.492028	0.0733725	0.310462	-0.212366	0.443693	0.950889
Adamtsl3	0.167867	0.700074	0.896788	1.24313	0.00156573	0.020352	-1.54277	0.000124635	0.0114514	-0.46751	0.27354	0.899282
Adamtsl4	0.121475	0.549408	0.82873	0.694672	0.00045724	0.00880474	-0.564337	0.00422131	0.0790156	0.00886049	0.965313	0.999397
Adamtsl5	0.125032	0.65578	0.87913	0.724388	0.00547846	0.0456179	-0.668203	0.0101152	0.11609	-0.0688466	0.806873	0.987127
Adap1	0.235657	0.555467	0.832062	0.974828	0.00955428	0.065053	-1.37524	0.000335265	0.0209756	-0.636073	0.107024	0.76539
Adap2	0.387652	8.43339e-05	0.00346804	0.381825	0.000103701	0.00304828	-0.00136297	0.988889	0.995806	-0.00718993	0.942018	0.997945
Adar	0.0509581	0.646395	0.875545	0.55842	4.89518e-07	7.22106e-05	-0.326042	0.00318893	0.0683982	0.18142	0.103287	0.763537
Adarb1	-0.306049	0.0888407	0.373729	-0.181586	0.311215	0.541972	-0.0817584	0.649194	0.850053	0.042705	0.811703	0.987127
Adat1	-0.0880586	0.622223	0.863503	-0.28227	0.115206	0.302221	0.261765	0.144517	0.431831	0.0675537	0.705116	0.98324
Adat2	-0.0704594	0.715635	0.901503	-0.0579807	0.762051	0.878146	-0.00201103	0.991663	0.996808	0.0104676	0.956683	0.999079
Adck1	0.114566	0.411117	0.742135	0.0959897	0.491329	0.695675	0.126519	0.362645	0.664389	0.107943	0.440335	0.950889
Adck2	-0.0188154	0.875226	0.958635	-0.20228	0.0916892	0.264258	0.211445	0.0779478	0.318063	0.0279808	0.815334	0.987215
Adck5	-0.249723	0.362544	0.706927	-0.42615	0.121863	0.313563	0.656044	0.0174141	0.151983	0.479617	0.0810366	0.711959
Adcy1	-1.52499	0.000867266	0.0190139	-1.17996	0.0126267	0.0776683	0.565569	0.242178	0.550524	0.910597	0.0399992	0.559965
Adcy3	0.355232	0.262749	0.617201	0.692439	0.0254076	0.121704	-0.531742	0.0844392	0.330225	-0.194536	0.541168	0.965111
Adcy4	0.0815015	0.724999	0.903376	-0.032149	0.889128	0.946972	0.0419848	0.85552	0.94692	-0.0716657	0.757088	0.984924
Adcy5	-0.0453442	0.84142	0.944644	0.0945801	0.673005	0.82419	-0.14609	0.515512	0.774598	-0.00616581	0.978243	0.999457
Adcy6	0.276653	0.10794	0.412639	0.254934	0.13792	0.337472	-0.119894	0.484944	0.755732	-0.141613	0.410553	0.943174
Adcy7	0.46515	0.198058	0.549154	1.03272	0.00423372	0.0388772	-0.859107	0.0168791	0.149285	-0.291532	0.419955	0.945002
Adcy9	-0.141335	0.228699	0.584849	-0.226215	0.05481	0.194857	0.310914	0.00829367	0.107112	0.226035	0.0544158	0.625412
Adcyap1r1	0.0105381	0.976605	0.992813	0.661835	0.0615938	0.209424	-0.99659	0.00530762	0.0882328	-0.345293	0.334369	0.921385
Add1	-0.103245	0.397808	0.733057	0.298252	0.0144797	0.0845385	-0.268099	0.0279143	0.192149	0.133398	0.274697	0.899282
Add3	-0.0477636	0.709965	0.899739	-0.0439429	0.730283	0.860425	-0.126939	0.320816	0.627171	-0.123118	0.336334	0.921594
Adgb	0.0770991	0.86469	0.95418	0.223938	0.612964	0.78585	-1.14404	0.0112423	0.123558	-0.997198	0.0274233	0.473111
Adgra2	0.317114	0.20924	0.561546	0.689173	0.00624221	0.0497846	-0.358074	0.152773	0.443104	0.013985	0.95595	0.998841
Adgra3	0.312278	0.00627231	0.0753193	-0.0451951	0.691331	0.835566	0.0438734	0.699958	0.87316	-0.313599	0.00604784	0.218524
Adgrd1	-0.165876	0.618996	0.862016	0.752925	0.0231218	0.114533	-0.577717	0.079632	0.321629	0.341084	0.308864	0.912238
Adgre1	0.762334	0.154193	0.487578	0.875873	0.101435	0.280581	-1.12546	0.0362353	0.219035	-1.01192	0.0595749	0.645054
Adgre4	0.244353	0.620511	0.863136	0.449142	0.360912	0.588118	-0.791471	0.109207	0.37552	-0.586682	0.235226	0.884957
Adgre5	0.187461	0.503961	0.801065	0.526544	0.0604171	0.206823	-0.551764	0.049197	0.256	-0.212681	0.448321	0.952255
Adgrf1	-2.37965	0.00551757	0.0690126	-4.39366	3.092e-06	0.000256127	3.19378	0.000348347	0.0214694	1.17976	0.153128	0.823307
Adgrf5	0.010438	0.968796	0.990346	-0.11476	0.666736	0.820767	-0.332737	0.21255	0.519349	-0.457936	0.0865665	0.720027
Adgrg1	-0.217299	0.315264	0.669103	0.118433	0.584396	0.766216	-0.0326364	0.879974	0.95531	0.303096	0.162051	0.826521
Adgrg2	0.442565	0.129963	0.451723	1.08906	0.000133903	0.00362462	-1.28355	7.74546e-06	0.0018144	-0.637053	0.028994	0.484609
Adgrg3	-0.154965	0.549557	0.82873	0.175417	0.496253	0.69926	-0.210326	0.41515	0.705399	0.120056	0.642553	0.979283
Adgrg5	-0.773005	0.165836	0.505828	1.06375	0.0533644	0.191485	-0.931745	0.0873562	0.33619	0.905005	0.108213	0.768853
Adgrg6	-0.222144	0.518935	0.809189	0.43871	0.196684	0.413559	-0.706979	0.0388851	0.227358	-0.046125	0.892906	0.994185
Adgrl1	-0.0193042	0.910569	0.971435	0.237434	0.162882	0.371219	-0.259341	0.127924	0.406647	-0.0026026	0.987904	0.999498
Adgrl2	-0.0816193	0.49612	0.797454	-0.00405836	0.972986	0.988728	-0.00852199	0.943318	0.979314	0.069039	0.564764	0.970232
Adgrl3	0.841826	0.116606	0.428496	1.57827	0.00310834	0.0318338	-0.411347	0.398961	0.691781	0.325093	0.578173	0.971137
Adgrl4	0.24857	0.467313	0.778162	0.178339	0.600685	0.777651	-0.448662	0.189005	0.491557	-0.518893	0.1296	0.798222
Adgrv1	1.62708	1.52862e-05	0.000967663	2.26445	3.48948e-09	1.80991e-06	-0.524571	0.150927	0.440801	0.112797	0.760903	0.984924
Adh1	0.167875	0.229931	0.585822	0.0313538	0.822528	0.911954	-0.0138638	0.920997	0.971114	-0.150385	0.282142	0.900372
Adh4	0.100147	0.58909	0.846764	-0.126484	0.495113	0.698633	0.18469	0.319259	0.625801	-0.0419412	0.821024	0.987215
Adh5	-0.180631	0.142111	0.47158	-0.194452	0.114054	0.300585	0.110354	0.369744	0.670099	0.0965326	0.432595	0.948983
Adh6-ps1	-0.592777	0.245768	0.601294	-1.07243	0.0372725	0.154142	1.00086	0.0516018	0.261407	0.521206	0.307073	0.911536
Adh7	-0.211685	0.373305	0.715611	-0.436101	0.0626368	0.211836	-0.0171645	0.942436	0.979157	-0.241581	0.302162	0.908039
Adhfe1	0.28083	0.0117666	0.114042	0.25226	0.023595	0.115843	0.0767924	0.490117	0.758759	0.0482232	0.665396	0.980885
Adi1	0.134778	0.218817	0.57321	-0.0302453	0.782356	0.889514	-0.0625225	0.56805	0.80681	-0.227546	0.0379105	0.548169
Adipoq	0.461297	0.67607	0.887984	0.57408	0.602669	0.779004	-0.527375	0.631812	0.841875	-0.414592	0.707635	0.983519
Adipor1	-0.0645038	0.486949	0.791354	-0.148996	0.108148	0.29152	0.0918119	0.322335	0.628569	0.00731971	0.937094	0.997945
Adipor2	0.129789	0.265618	0.620925	-0.0290462	0.80322	0.901192	0.134566	0.248394	0.556903	-0.0242682	0.83509	0.988379
Adk	0.0818063	0.449205	0.768424	-0.174657	0.106207	0.287928	0.130321	0.228006	0.534944	-0.126142	0.243289	0.889687
Adm	0.0151155	0.969479	0.990397	0.882714	0.0251958	0.120896	-0.55623	0.153936	0.444369	0.311369	0.434519	0.949022
Adnp	-0.164053	0.385112	0.7242	0.120302	0.519115	0.717576	-0.144083	0.440916	0.723987	0.140272	0.456848	0.954155
Adnp2	-0.218598	0.0651974	0.320685	-0.243251	0.0393513	0.159097	0.0518228	0.66244	0.854914	0.0271701	0.817631	0.987215
Adora1	0.93317	0.000713642	0.0163457	0.878862	0.00141641	0.0187908	0.0283841	0.917192	0.969874	-0.0259237	0.924572	0.997945
Adora2a	0.149682	0.585719	0.84512	0.403244	0.127938	0.32238	-0.541524	0.0422825	0.23838	-0.287962	0.291626	0.904699
Adpgk	-0.071255	0.49349	0.79579	-0.0588354	0.570131	0.756178	0.00810059	0.937789	0.977211	0.0205202	0.843401	0.989713
Adprh	-0.370621	0.0392338	0.242258	-0.170101	0.343381	0.573693	0.0234313	0.896534	0.961519	0.223951	0.210843	0.874334
Adprhl2	0.186411	0.174152	0.51722	0.107425	0.432682	0.651841	0.106712	0.433502	0.718361	0.0277257	0.840549	0.989282
Adprm	-0.281153	0.0177727	0.150404	-0.336174	0.00427568	0.0391142	-0.0665815	0.574436	0.810207	-0.121603	0.300989	0.907919
Adra1a	0.463831	0.03977	0.243976	0.313818	0.1615	0.369699	-0.098646	0.658861	0.853614	-0.248659	0.270901	0.89905
Adra1b	-0.0579259	0.665246	0.883205	-0.200382	0.134569	0.332525	0.164995	0.217938	0.525196	0.0225389	0.866279	0.992535
Adra2b	0.27361	0.387918	0.726089	0.881711	0.0052681	0.0444416	-0.894766	0.00465818	0.082352	-0.286664	0.365512	0.92983
Adrb1	0.823758	0.077338	0.348634	0.998726	0.0255369	0.121987	-0.637477	0.146645	0.434396	-0.462509	0.327809	0.920221
Adrb2	-0.00456403	0.991887	0.997519	0.936105	0.0316598	0.138557	-0.918426	0.0348203	0.21402	0.0222435	0.960177	0.999397
Adrb3	-0.388311	0.239946	0.596094	-1.02941	0.00210282	0.0245721	0.91043	0.00645904	0.0964298	0.26933	0.414372	0.944018
Adrm1	0.0493983	0.667233	0.884194	-0.235742	0.0402928	0.161483	0.258089	0.0247746	0.181153	-0.027051	0.813861	0.987127
Adsl	-0.123193	0.307856	0.663542	-0.0210699	0.861996	0.933439	0.156748	0.195095	0.499361	0.258871	0.0325422	0.509076
Adss	0.170723	0.0429351	0.254744	0.0666275	0.428351	0.648365	0.0507901	0.545634	0.792095	-0.0533054	0.52763	0.96415
Adssl1	-0.217162	0.133563	0.4579	-0.111149	0.440144	0.657598	-0.135556	0.348189	0.652889	-0.0295436	0.837662	0.988679
Adtrp	0.379104	0.0616728	0.311541	-0.0726169	0.719959	0.853892	0.211833	0.295775	0.604521	-0.239888	0.23669	0.884957
Aebp1	0.29904	0.429374	0.753949	1.3886	0.000297075	0.00648441	-0.664839	0.0774536	0.317163	0.424719	0.265382	0.899027
Aebp2	0.155862	0.100371	0.397797	0.121372	0.196376	0.413231	-0.183288	0.0513828	0.26073	-0.217778	0.0215467	0.435786
AEKR01077154.1	0.343384	0.120956	0.434894	0.177744	0.42635	0.646786	0.282417	0.196193	0.500275	0.116776	0.605914	0.975008
Aen	0.395268	0.0129992	0.121945	0.559047	0.00042341	0.00834315	-0.15683	0.31902	0.625686	0.00694889	0.965319	0.999397
AF357399	-1.5672	8.96564e-05	0.003613	0.336463	0.41453	0.636663	-0.638162	0.136104	0.418598	1.2655	0.00103724	0.0761278
Afap1	0.0516513	0.850014	0.947347	0.700519	0.00942238	0.0644665	-0.561107	0.036748	0.220969	0.0877606	0.748766	0.984924
Afap1l1	0.128628	0.553225	0.830949	0.238395	0.262749	0.490963	-0.37083	0.0828457	0.327452	-0.261064	0.227169	0.884728
Afap1l2	0.354112	0.177867	0.521123	0.671517	0.00836213	0.0598108	-0.524808	0.0381096	0.225116	-0.207403	0.432334	0.948983
Afdn	-0.151099	0.108982	0.414236	-0.0531014	0.573337	0.758128	0.104572	0.267399	0.579448	0.202569	0.031707	0.505341
Aff1	0.0442088	0.652025	0.877657	-0.0780587	0.425254	0.645915	0.0842323	0.389637	0.684997	-0.0380352	0.697993	0.983076
Aff3	-0.672561	0.14858	0.481368	-0.000443935	0.999201	0.999653	-0.822139	0.0749966	0.313598	-0.150022	0.739729	0.984924
Aff4	-0.147855	0.186885	0.534715	-0.200574	0.0733228	0.232536	0.0695515	0.534633	0.785087	0.0168332	0.880484	0.993776
Afg1l	0.296425	0.0134015	0.124688	0.0166499	0.889262	0.946972	0.22119	0.0630189	0.287264	-0.0585857	0.626674	0.977908
Afg3l1	0.286537	0.00133875	0.0256316	0.119885	0.178982	0.391651	0.147627	0.0973901	0.355894	-0.0190247	0.831522	0.988282
Afg3l2	0.00602926	0.950581	0.984497	0.0426434	0.661081	0.816839	0.0764135	0.431905	0.717429	0.113028	0.24556	0.891731
Afm	-0.254723	0.0810368	0.355814	-0.496079	0.000695625	0.0116631	0.314855	0.0311471	0.203749	0.0734999	0.6144	0.976721
Afmid	-0.115732	0.518418	0.808852	-0.651316	0.000300331	0.0065257	0.53792	0.002812	0.0633715	0.00233617	0.989592	0.99977
Afp	-0.588111	0.0300957	0.205919	0.355188	0.223994	0.446239	0.361863	0.196929	0.500734	1.30516	4.07493e-06	0.000894526
Aftph	0.0597338	0.498641	0.798269	-0.0291404	0.740957	0.867029	0.0926005	0.293353	0.602142	0.00372636	0.966341	0.999457
Aga	0.147944	0.152925	0.486249	0.30818	0.00255357	0.0281804	-0.256186	0.0120542	0.12641	-0.0959497	0.354327	0.925997
Agap1	0.0379957	0.803353	0.931416	0.323876	0.033766	0.14514	-0.0751721	0.62087	0.837567	0.210708	0.168749	0.835164
Agap2	0.262288	0.443859	0.76474	-0.301066	0.371119	0.597679	-0.0210484	0.950434	0.982388	-0.584402	0.0864194	0.720027
Agap3	0.031751	0.785792	0.926301	-0.226358	0.0520282	0.188627	0.125516	0.281987	0.591308	-0.132593	0.255671	0.895122
Agbl3	0.0351636	0.825987	0.938295	0.104539	0.508829	0.709912	-0.0418312	0.791106	0.92142	0.0275439	0.863531	0.992535
Agbl5	-0.802422	1.94887e-07	3.40607e-05	-0.228978	0.130635	0.326746	-0.411532	0.00767205	0.103481	0.161912	0.283218	0.900372
Ager	-0.827084	0.0502743	0.278354	0.115906	0.798646	0.898316	0.158225	0.722367	0.886164	1.10121	0.0108136	0.304365
Agfg1	-0.0740429	0.510486	0.80377	0.0625269	0.57625	0.760466	-0.178297	0.11178	0.379497	-0.0417273	0.710204	0.983832
Agfg2	0.042805	0.772831	0.92211	-0.279574	0.0593095	0.203987	0.181738	0.220333	0.527144	-0.140642	0.342655	0.922447
Aggf1	0.18027	0.0740519	0.34161	-0.0821285	0.414973	0.636917	0.191808	0.0567711	0.273092	-0.0705907	0.484551	0.959186
Agk	0.036632	0.806172	0.932818	0.371205	0.0128098	0.0782553	-0.110267	0.456171	0.7351	0.224306	0.13585	0.805732
Agl	0.044711	0.739236	0.907764	-0.0439082	0.743458	0.868349	-0.153053	0.254247	0.563933	-0.241672	0.0720225	0.695933
Agmat	0.095037	0.454933	0.771041	-0.0469953	0.711857	0.848603	0.259688	0.0412669	0.235044	0.117656	0.355214	0.925997
Agmo	0.365856	0.00266172	0.0418765	0.19833	0.102597	0.282339	-0.00492099	0.96766	0.988471	-0.172447	0.156606	0.824608
Ago1	-0.112527	0.287401	0.644507	-0.151405	0.151423	0.356326	-0.0144975	0.890885	0.959511	-0.0533755	0.613273	0.976408
Ago2	0.415463	0.00114045	0.0228075	0.174909	0.169046	0.379198	-0.0679859	0.592738	0.821858	-0.308539	0.0156506	0.373928
Ago3	0.0469682	0.7138	0.900732	-0.175761	0.167995	0.377524	0.0118686	0.925957	0.973024	-0.210861	0.0990886	0.751638
Ago4	-0.274684	0.0488369	0.273735	-0.0768502	0.578947	0.762461	-0.0830559	0.551073	0.794824	0.114778	0.407467	0.942266
Agpat1	0.19552	0.275122	0.631828	0.0680418	0.701317	0.841152	-0.161231	0.364366	0.665377	-0.288709	0.106574	0.76539
Agpat2	0.302337	0.00924332	0.0977661	0.0492122	0.671508	0.823458	0.223879	0.0536999	0.26616	-0.0292459	0.801126	0.987006
Agpat3	0.405929	0.000190283	0.00634763	0.204416	0.0598687	0.205471	0.146015	0.178608	0.475933	-0.0554977	0.609538	0.975008
Agpat4	0.0638739	0.813641	0.934509	0.463981	0.0793646	0.244839	-0.337623	0.199064	0.503588	0.0624839	0.818595	0.987215
Agpat5	0.0533828	0.696142	0.895533	0.118831	0.38368	0.608701	0.0443151	0.744545	0.895805	0.109764	0.423357	0.945046
Agps	0.0841687	0.476174	0.784847	0.153858	0.19007	0.405793	-0.106114	0.366021	0.666657	-0.0364247	0.757854	0.984924
Agrn	0.11247	0.243006	0.598818	0.328732	0.000630428	0.0109114	-0.130444	0.173883	0.468947	0.0858172	0.37385	0.93291
Agt	0.340504	0.00599979	0.0730284	0.0513665	0.678175	0.827103	0.316609	0.0105986	0.11926	0.0274709	0.824395	0.988068
Agtpbp1	0.33968	0.000952032	0.020151	0.0761659	0.450463	0.6651	-0.0929931	0.357329	0.660771	-0.356507	0.000518453	0.0434177
Agtr1a	-0.31755	0.0338153	0.220933	-0.321286	0.0318224	0.138966	0.157893	0.29129	0.600598	0.154157	0.302324	0.908039
Agtrap	0.0960238	0.676533	0.888164	0.29529	0.195236	0.412186	-0.349181	0.126079	0.403326	-0.149915	0.51447	0.962178
Agxt	-0.460113	0.0514305	0.281947	-0.747833	0.0016101	0.020711	0.703866	0.00297425	0.0656909	0.416147	0.0779908	0.702722
Agxt2	0.354146	0.00147683	0.0275155	0.444739	6.61018e-05	0.00224398	0.0321929	0.772128	0.910928	0.122785	0.270218	0.89905
Ahctf1	-0.128343	0.365311	0.70916	-0.426581	0.0026605	0.029081	0.242414	0.0875565	0.336633	-0.0558232	0.693563	0.981911
Ahcy	0.0432345	0.817416	0.935519	-0.649748	0.000550224	0.00983006	0.621452	0.000947353	0.0371072	-0.0715303	0.702493	0.983076
Ahcyl1	-0.0191499	0.846904	0.946374	-0.0769058	0.438096	0.656369	0.122523	0.216707	0.523834	0.0647675	0.513806	0.962178
Ahcyl2	0.17521	0.216736	0.569986	-0.0369645	0.794475	0.895959	0.28117	0.0473356	0.251259	0.0689958	0.627126	0.977908
Ahdc1	-0.0679332	0.72913	0.904062	-0.220721	0.25895	0.487484	-0.105519	0.590108	0.819444	-0.258307	0.18722	0.858126
Ahi1	0.0386716	0.851056	0.947753	-0.306497	0.110939	0.296538	-0.212981	0.28537	0.594746	-0.55815	0.00499329	0.200739
Ahnak	0.11218	0.58395	0.843378	0.727673	0.000402093	0.00801147	-0.447609	0.028885	0.19605	0.167884	0.412869	0.943565
Ahr	0.631481	0.000235635	0.00738831	0.254177	0.137164	0.336147	0.0987829	0.563	0.803382	-0.278521	0.103998	0.763537
Ahsa1	0.270152	0.0442154	0.259372	-0.0701228	0.601387	0.778183	0.35145	0.00886052	0.109775	0.0111753	0.933674	0.997945
Ahsa2	0.173515	0.253957	0.608006	-0.234631	0.123396	0.315887	0.436276	0.00419416	0.0789312	0.0281305	0.853332	0.991764
Ahsg	-0.416383	0.0131195	0.122645	-0.470389	0.00509684	0.0435684	0.534572	0.00146777	0.0472001	0.480565	0.00422009	0.181917
AI182371	-0.0698466	0.655707	0.879105	-0.325901	0.0376988	0.155348	0.301848	0.0542327	0.267077	0.0457935	0.770036	0.984924
AI413582	0.0558434	0.805497	0.932507	0.706885	0.000897195	0.0137916	-0.775622	0.000289033	0.019364	-0.124581	0.581061	0.971341
AI427809	-0.129832	0.821508	0.936936	1.0729	0.0141375	0.0832358	-1.76739	0.000209089	0.0155646	-0.564661	0.285883	0.900954
AI429214	0.0331751	0.928978	0.977979	0.440395	0.231472	0.455326	-0.206639	0.569952	0.807851	0.200581	0.593701	0.975008
AI463170	0.925016	0.0130547	0.122252	0.124508	0.738778	0.865234	0.581134	0.106123	0.371106	-0.219375	0.570242	0.970565
AI463229	-0.328076	0.0930154	0.38234	-0.681395	0.000532978	0.0096615	0.433835	0.0277681	0.191459	0.0805164	0.678668	0.981761
AI467606	0.288659	0.595304	0.84925	0.512458	0.326573	0.557072	-0.666687	0.204307	0.509073	-0.442888	0.413461	0.943565
AI480526	0.0642103	0.688417	0.893531	-0.150739	0.346136	0.575903	0.148393	0.353763	0.658123	-0.0665565	0.677617	0.981761
AI504432	-0.506103	0.2762	0.6324	0.618968	0.151465	0.356326	-1.21803	0.00659913	0.0972138	-0.0929642	0.835836	0.988379
AI506816	-0.214379	0.611246	0.85896	1.42739	0.000940037	0.0141658	-0.325211	0.440266	0.723764	1.31655	0.00225163	0.126208
AI597479	0.0490768	0.68615	0.892852	0.0605265	0.616433	0.787762	-0.0119345	0.921254	0.971143	-0.000484856	0.996819	0.999808
AI661453	-0.22859	0.0789387	0.350834	-0.339047	0.00904982	0.0628083	-0.0274722	0.832681	0.938293	-0.137929	0.28793	0.901614
AI662270	-0.033546	0.946877	0.982932	0.985902	0.0423299	0.166569	-1.13385	0.0205228	0.165241	-0.114405	0.819334	0.987215
AI837181	-0.0477981	0.655629	0.879105	-0.0893267	0.401521	0.625223	0.014161	0.894466	0.960537	-0.0273675	0.797944	0.986494
AI838599	-0.225985	0.432758	0.75695	0.12165	0.648566	0.809022	-0.620091	0.0252794	0.183257	-0.272456	0.326536	0.920221
AI987944	-0.177552	0.233696	0.58952	-0.0847684	0.568361	0.754951	-0.0676	0.649893	0.850228	0.0251832	0.865533	0.992535
Aida	0.101032	0.525288	0.814083	0.625733	7.47136e-05	0.00242706	-0.529923	0.000776012	0.0336321	-0.00522108	0.973843	0.999457
Aif1	0.37577	0.276157	0.6324	0.64418	0.0580613	0.201427	-0.770149	0.0238635	0.177601	-0.501738	0.145696	0.815974
Aifm1	0.027608	0.762592	0.918343	-0.105335	0.249104	0.475751	0.173536	0.0576006	0.27458	0.0405929	0.656985	0.980332
Aifm2	0.596884	0.000894291	0.0193278	0.324501	0.0695192	0.22546	0.0385622	0.828719	0.936472	-0.23382	0.192913	0.864357
Aifm3	0.154314	0.462851	0.774962	-0.317276	0.131914	0.328642	0.368269	0.0801326	0.322354	-0.10332	0.623319	0.977908
Aig1	0.0952279	0.558147	0.833436	0.303391	0.0614949	0.209424	-0.10473	0.516945	0.775586	0.103433	0.526145	0.963603
Aim2	-0.124643	0.758108	0.916381	0.897385	0.0248894	0.120132	-0.945519	0.0182964	0.156317	0.0765087	0.849893	0.990815
Aimp1	-0.365449	0.00722864	0.0830802	-0.146695	0.280098	0.508203	-0.022457	0.868946	0.952628	0.196297	0.14783	0.816564
Aimp2	0.0702563	0.732692	0.90557	0.10338	0.614355	0.786482	0.014132	0.94503	0.979952	0.0472552	0.818472	0.987215
Airn	0.11733	0.732143	0.9052	0.909339	0.00776909	0.0571713	-0.579532	0.0864705	0.334704	0.212478	0.538388	0.964779
Ajuba	-0.447216	0.077536	0.348704	0.0476945	0.850225	0.927368	-0.140351	0.579195	0.8125	0.35456	0.160652	0.825523
Ak1	0.842265	0.108803	0.414236	2.51672	5.34311e-06	0.00036872	-0.688894	0.159778	0.452173	0.985564	0.0913643	0.731689
AK157302	-0.0329303	0.936196	0.97984	0.0273753	0.949675	0.976266	0.379417	0.363757	0.664691	0.439722	0.302524	0.908039
Ak2	0.089687	0.550047	0.828885	-0.302308	0.0440983	0.170323	0.261442	0.0816303	0.325015	-0.130553	0.384297	0.938285
Ak3	0.0661521	0.541019	0.822744	-0.170403	0.115429	0.302523	0.214453	0.0476019	0.251643	-0.0221018	0.83817	0.988839
Ak4	-0.205337	0.26797	0.623724	-0.464006	0.0123909	0.0766873	0.0250542	0.892442	0.960014	-0.233615	0.20728	0.871264
Ak6	-0.0448592	0.765036	0.919909	-0.293391	0.0493293	0.182211	0.136239	0.363644	0.664691	-0.112293	0.452061	0.953597
Ak7	-0.167378	0.62502	0.864782	0.773933	0.0146157	0.0850544	-0.701154	0.0258946	0.184475	0.240158	0.486297	0.959186
Akap1	0.182438	0.125935	0.444255	0.0616273	0.605078	0.780634	0.150428	0.206765	0.513113	0.0296173	0.803814	0.987006
Akap10	0.143831	0.190872	0.540407	0.152786	0.160695	0.36859	-0.116006	0.286594	0.596122	-0.107052	0.330487	0.920221
Akap11	0.00986565	0.918687	0.974664	-0.0754786	0.433627	0.652775	-0.0134124	0.889432	0.95891	-0.0987566	0.306443	0.911536
Akap12	-0.0415202	0.901656	0.968934	-0.152967	0.64797	0.808655	-0.16913	0.614264	0.833594	-0.280577	0.40328	0.941579
Akap13	0.125567	0.241531	0.59775	0.0369595	0.729869	0.86039	-0.0660795	0.5371	0.786695	-0.154687	0.149026	0.816564
Akap17b	-0.134984	0.638223	0.871506	-0.383039	0.182329	0.396331	0.210239	0.464379	0.741112	-0.0378169	0.89504	0.994565
Akap5	-0.788159	0.0484462	0.272748	-0.71942	0.0722105	0.2306	0.183237	0.650052	0.850255	0.251976	0.521442	0.962934
Akap6	0.124587	0.815942	0.935105	0.795232	0.102196	0.281942	-1.11371	0.0253069	0.183257	-0.443064	0.397844	0.940048
Akap7	-0.0800948	0.627797	0.866943	0.119902	0.463387	0.675442	-0.258563	0.115101	0.384391	-0.0585659	0.722106	0.984924
Akap8	-0.293204	0.0143713	0.130739	-0.265716	0.0262936	0.124382	0.00735313	0.951043	0.982661	0.0348402	0.770527	0.984924
Akap8l	-0.289228	0.0175997	0.149727	-0.307474	0.011512	0.0731396	0.0519393	0.670002	0.85807	0.0336933	0.78147	0.986182
Akap9	-0.02367	0.801093	0.930357	0.022733	0.808361	0.903743	-0.0871324	0.352899	0.656971	-0.0407294	0.664453	0.980885
Akip1	0.0178527	0.907772	0.970893	-0.13016	0.397032	0.621302	0.0683537	0.656762	0.85273	-0.0796593	0.604891	0.975008
Akirin1	0.0776736	0.457427	0.772802	-0.082222	0.429921	0.649445	0.0696836	0.503804	0.767545	-0.0902121	0.387802	0.938935
Akirin2	-0.126672	0.291611	0.648881	-0.141949	0.236599	0.461068	0.0694215	0.563193	0.803382	0.0541447	0.651683	0.979985
Akna	0.018444	0.955216	0.985912	0.483515	0.136159	0.335216	-0.853498	0.00906715	0.110821	-0.388426	0.235706	0.884957
Akr1a1	0.37709	0.000897932	0.0193278	0.264045	0.019935	0.104579	0.0250536	0.825044	0.935189	-0.0879917	0.43795	0.950889
Akr1b10	0.0572628	0.862988	0.953249	0.552763	0.0903632	0.262787	-0.569278	0.0814674	0.32496	-0.0737778	0.823891	0.988068
Akr1b3	-0.471681	0.0154574	0.137239	0.0216933	0.910883	0.957323	-0.195056	0.316315	0.623747	0.298318	0.123798	0.795391
Akr1b7	-0.719236	0.270308	0.627078	-0.0468677	0.939015	0.971147	-0.671361	0.299971	0.608379	0.00100679	0.998939	0.999808
Akr1b8	-0.304097	0.259179	0.613475	-0.193884	0.455041	0.668549	-0.650145	0.0145986	0.13873	-0.539932	0.0405951	0.564156
Akr1c12	-0.159291	0.23211	0.58706	-0.282192	0.0343359	0.146568	0.151125	0.257134	0.56729	0.0282229	0.832192	0.988282
Akr1c13	-0.0502444	0.693087	0.895533	-0.190115	0.135454	0.333838	0.171697	0.177587	0.4746	0.0318265	0.802563	0.987006
Akr1c14	-0.0285789	0.848958	0.94719	-0.233387	0.120103	0.310274	0.290937	0.052739	0.263597	0.0861286	0.566026	0.970232
Akr1c18	0.714844	0.153989	0.487495	0.313594	0.5172	0.716345	0.128988	0.782452	0.916651	-0.272262	0.600075	0.975008
Akr1c19	0.241046	0.228976	0.584856	-0.124588	0.533843	0.728488	0.249032	0.213766	0.519756	-0.116602	0.560525	0.969731
Akr1c20	0.3984	0.000500123	0.0128297	0.387636	0.000697645	0.0116848	-0.0495002	0.664253	0.855727	-0.0602642	0.598413	0.975008
Akr1c6	-0.115381	0.422134	0.748263	-0.172275	0.230806	0.454606	0.29995	0.0370579	0.222002	0.243055	0.0909941	0.731689
Akr1d1	0.350646	0.0523973	0.285398	0.0166263	0.926625	0.964552	0.279207	0.12221	0.396562	-0.0548126	0.761474	0.984924
Akr1e1	0.0608191	0.574837	0.840476	0.0514108	0.634874	0.800262	0.0322951	0.765331	0.907371	0.0228868	0.832911	0.988357
Akr7a5	0.183688	0.144147	0.473773	-0.0470218	0.708477	0.846393	0.268662	0.0326799	0.208433	0.0379516	0.762886	0.984924
Akt1	-0.159896	0.126742	0.445731	-0.0605811	0.561935	0.750427	-0.0649846	0.534382	0.785087	0.0343302	0.742643	0.984924
Akt1s1	0.0766537	0.454436	0.770768	-0.112763	0.270764	0.500129	0.164996	0.107031	0.372097	-0.0244207	0.811679	0.987127
Akt2	-0.0484289	0.566106	0.836736	-0.21088	0.012455	0.076906	0.147584	0.080399	0.322986	-0.0148673	0.860103	0.992535
Akt2-ps	0.215917	0.543341	0.824102	-0.20066	0.591307	0.770972	0.635596	0.0790985	0.320682	0.219018	0.550603	0.967561
Akt3	0.134109	0.634478	0.870719	0.506053	0.0685509	0.223576	-0.709178	0.0111029	0.122621	-0.337235	0.230725	0.884957
Aktip	0.215655	0.048339	0.27243	0.158954	0.142147	0.343542	-0.00932077	0.93116	0.974896	-0.0660224	0.54686	0.966844
AL590864.1	-1.11641	0.0393963	0.242633	-1.99048	0.000343338	0.00711774	1.21411	0.0257101	0.183975	0.340037	0.525617	0.963603
AL807811.1	1.7679	0.00310764	0.0465249	0.38199	0.462523	0.674488	0.120276	0.809273	0.928897	-1.26563	0.0418457	0.572764
AL928616.1	0.163833	0.687744	0.89326	-0.257256	0.520952	0.718571	0.186933	0.642098	0.847509	-0.234156	0.564374	0.970232
Alad	0.148485	0.250182	0.604284	0.00119001	0.992648	0.996676	0.254381	0.0488696	0.255413	0.107086	0.407192	0.942266
Alas1	1.05123	0.0789962	0.350887	0.984015	0.0996944	0.277919	0.50343	0.396322	0.689754	0.436214	0.462117	0.95512
Alas2	0.145919	0.441251	0.763721	-0.447176	0.0185633	0.0999598	0.687186	0.000307264	0.020002	0.0940906	0.61954	0.977908
Alb	-0.18022	0.197004	0.547587	-0.284781	0.0415841	0.164803	0.283685	0.042374	0.238645	0.179124	0.19974	0.868709
Albfm1	-0.682887	0.00203338	0.0345977	-0.445106	0.0439669	0.170323	0.232128	0.292987	0.601878	0.469909	0.0332644	0.514444
Alcam	-0.34279	0.0403303	0.246045	0.0349072	0.834309	0.918053	-0.240711	0.149614	0.439065	0.136986	0.411891	0.943489
Aldh16a1	0.0843008	0.467446	0.778245	-0.0451302	0.697175	0.838937	0.152125	0.189516	0.492116	0.0226936	0.844972	0.990256
Aldh18a1	-0.413728	0.25868	0.612925	1.04772	0.00455095	0.0407886	-0.628654	0.0849682	0.331259	0.832789	0.0244446	0.45582
Aldh1a1	0.977895	7.15455e-08	1.66722e-05	0.643503	0.000365304	0.00744452	-0.0119692	0.946928	0.981067	-0.346362	0.0543973	0.625412
Aldh1a2	0.194495	0.664524	0.882532	0.576932	0.198122	0.415224	-0.108379	0.801852	0.926752	0.274058	0.555581	0.968876
Aldh1a3	0.154702	0.700812	0.896845	1.19102	0.00205192	0.0242468	-0.913042	0.0162122	0.145955	0.123271	0.763064	0.984924
Aldh1a7	0.638002	4.87104e-05	0.00238766	0.482093	0.00209614	0.0245118	-0.279488	0.0740403	0.311707	-0.435398	0.0054791	0.209758
Aldh1b1	0.400995	0.0958723	0.388264	0.629604	0.00905074	0.0628083	-0.28198	0.240778	0.548212	-0.0533711	0.824398	0.988068
Aldh1l1	-0.232375	0.125219	0.4427	-0.50333	0.000918811	0.0139788	0.408732	0.007068	0.100572	0.137777	0.363138	0.92983
Aldh1l2	-0.702406	0.0485152	0.272941	-0.393734	0.231579	0.455446	-0.667037	0.0584225	0.276358	-0.358365	0.28132	0.900372
Aldh2	0.159179	0.176819	0.519996	-0.107482	0.361698	0.588662	0.119638	0.309981	0.617932	-0.147023	0.212207	0.876688
Aldh3a2	1.61707	5.506e-14	9.83677e-11	1.0381	9.71818e-07	0.000114057	-0.173445	0.408383	0.701388	-0.75242	0.000362823	0.0337216
Aldh3b1	0.219017	0.561029	0.834716	0.852969	0.0210956	0.108024	-0.807689	0.0288565	0.195939	-0.173738	0.644734	0.979283
Aldh3b3	4.29033	9.73698e-05	0.00378931	2.27511	0.0215769	0.109641	0.718484	0.429728	0.716318	-1.29674	0.235087	0.884957
Aldh4a1	0.0974306	0.388658	0.726825	-0.191337	0.0906057	0.262976	0.304314	0.00713852	0.101117	0.0155464	0.890599	0.993841
Aldh5a1	0.276591	0.0226161	0.172761	0.0778522	0.520546	0.718382	0.109649	0.365295	0.666165	-0.0890899	0.462675	0.955131
Aldh6a1	0.281553	0.00985165	0.101925	0.0388376	0.7216	0.855247	0.187083	0.0861478	0.334179	-0.0556325	0.609842	0.975008
Aldh7a1	0.18716	0.142962	0.472311	-0.159977	0.21047	0.429657	0.233898	0.0671859	0.296852	-0.113239	0.375367	0.93315
Aldh8a1	-0.00315074	0.977553	0.993015	-0.285041	0.0109788	0.0708414	0.265018	0.0180358	0.154914	-0.0168715	0.880234	0.993776
Aldh9a1	0.12421	0.305875	0.661577	-0.0562168	0.643008	0.80554	0.167559	0.167196	0.461544	-0.0128674	0.91552	0.996905
Aldoa	-0.100727	0.45904	0.773532	-0.111156	0.413332	0.635758	-0.112173	0.409376	0.702043	-0.122602	0.367181	0.92983
Aldob	0.302718	0.0692811	0.330799	0.114539	0.491528	0.695836	0.124665	0.454051	0.734033	-0.0635145	0.702851	0.983076
Aldoc	-0.493087	0.0145654	0.131719	-0.0453214	0.82225	0.911833	-0.0156869	0.938078	0.977211	0.432078	0.0320566	0.505341
Alg1	-0.09195	0.420954	0.747407	-0.177159	0.121332	0.312544	0.17026	0.136746	0.419117	0.085051	0.456372	0.953966
Alg10b	-0.12785	0.296166	0.65267	-0.284345	0.0199943	0.10468	-0.0289921	0.812629	0.930229	-0.185488	0.129106	0.798222
Alg11	-0.0395123	0.723316	0.903268	-0.342353	0.00214864	0.0249804	0.183184	0.100891	0.362259	-0.119657	0.282923	0.900372
Alg12	0.0600762	0.770287	0.921715	0.039919	0.846169	0.924919	0.150916	0.462797	0.740502	0.130758	0.525637	0.963603
Alg13	-0.0975607	0.443185	0.76459	0.0142142	0.910361	0.957088	-0.0447936	0.723247	0.886626	0.0669813	0.597887	0.975008
Alg14	0.175465	0.092686	0.381691	0.0170877	0.868566	0.937253	0.0174191	0.865975	0.951741	-0.140958	0.176957	0.848923
Alg2	-0.16189	0.321499	0.674584	-0.0779373	0.632766	0.798797	-0.0038557	0.981153	0.993066	0.0800973	0.623466	0.977908
Alg3	0.0844849	0.474517	0.783504	-0.0475044	0.689669	0.834744	0.302385	0.0105225	0.118814	0.170395	0.152071	0.821347
Alg5	0.12921	0.198531	0.549622	0.0438038	0.66201	0.817401	0.0615698	0.53835	0.787637	-0.0238363	0.812751	0.987127
Alg6	0.0957757	0.548627	0.828556	0.134233	0.399278	0.62353	0.0603147	0.703069	0.874837	0.0987719	0.538769	0.964779
Alg8	-0.0446122	0.779242	0.923501	0.00231427	0.988444	0.995377	0.188662	0.236129	0.543575	0.235589	0.140308	0.811809
Alg9	0.0179026	0.844264	0.945066	-0.0228592	0.80199	0.90079	0.137149	0.131398	0.411681	0.096387	0.291588	0.904699
Alkbh1	-0.178699	0.354794	0.700828	-0.395085	0.0416419	0.164856	0.342875	0.0772269	0.316866	0.126489	0.512087	0.961225
Alkbh2	-0.231293	0.295825	0.652299	-0.183121	0.408809	0.631739	0.146193	0.510201	0.771733	0.194365	0.378933	0.93529
Alkbh3	-0.0960216	0.403829	0.736687	0.136325	0.232558	0.45618	-0.155471	0.173803	0.468812	0.0768751	0.503491	0.961225
Alkbh4	-0.153251	0.406641	0.738967	-0.354524	0.0557141	0.196669	0.255037	0.170651	0.465463	0.0537643	0.769873	0.984924
Alkbh5	0.0154934	0.868973	0.955822	-0.178685	0.0569678	0.199084	0.0977091	0.298013	0.606677	-0.0964691	0.304202	0.908207
Alkbh6	-0.590944	0.000606035	0.0146533	0.0433201	0.802834	0.901127	-0.0283197	0.870442	0.952628	0.605944	0.000433683	0.0378977
Alkbh7	0.021597	0.904485	0.969871	-0.399367	0.0285466	0.130367	0.528964	0.00364548	0.07448	0.108	0.549713	0.967561
Alkbh8	0.274028	0.0255654	0.185666	0.0899505	0.46152	0.67359	0.0990781	0.415972	0.706133	-0.084999	0.489649	0.959779
Alms1	-0.470937	0.0191045	0.156088	-0.144591	0.469727	0.679509	-0.102467	0.611059	0.831799	0.223879	0.261254	0.898132
Alox12	-0.651564	0.0711917	0.334412	-0.924375	0.00957925	0.0650992	0.136337	0.715321	0.881284	-0.136473	0.691639	0.981911
Alox5ap	0.0990641	0.742162	0.908945	0.537318	0.0674031	0.220875	-0.491755	0.0937748	0.349663	-0.0535015	0.859098	0.992535
Alpk1	-0.00763225	0.977396	0.993015	0.735683	0.00521228	0.0441794	-0.945071	0.000370565	0.0223781	-0.201755	0.451464	0.953513
Alpl	0.279754	0.48669	0.791172	0.720332	0.0742607	0.234447	-0.456291	0.256604	0.566671	-0.0157123	0.968823	0.999457
Als2	-0.234367	0.124798	0.442057	-0.434847	0.00444896	0.0401881	0.192482	0.207512	0.513874	-0.00799814	0.958185	0.999397
Als2cl	0.0665752	0.520918	0.810592	-0.203572	0.0484458	0.180566	-0.0338351	0.743434	0.89579	-0.303982	0.00332397	0.163049
Alyref	-0.0656014	0.593043	0.848432	-0.0697753	0.568687	0.755181	0.0504683	0.680422	0.863504	0.0462944	0.7058	0.98324
Alyref2	-0.0784177	0.685894	0.89285	-0.00785942	0.967587	0.98701	0.040779	0.832991	0.938392	0.111337	0.565939	0.970232
Amacr	-0.0430212	0.772213	0.922017	-0.178463	0.230314	0.454195	0.413634	0.00547825	0.0893187	0.278192	0.0614992	0.654219
Ambp	-0.213486	0.0484351	0.272748	-0.189234	0.080204	0.246409	0.116874	0.279812	0.589118	0.141126	0.191901	0.86361
Ambra1	-0.0654245	0.479696	0.786557	-0.02286	0.804528	0.901769	0.0195709	0.832274	0.938149	0.0621353	0.501865	0.961225
Amd1	0.150816	0.384578	0.723903	-0.226661	0.190706	0.406624	0.109277	0.528252	0.781504	-0.2682	0.121979	0.793012
Amd2	0.271241	0.526226	0.814908	-0.388506	0.346908	0.576295	0.26633	0.52471	0.779568	-0.393418	0.351431	0.924768
Amdhd1	-0.213576	0.138578	0.466344	-0.41296	0.0042387	0.0389007	0.283842	0.0491796	0.255992	0.0844581	0.557856	0.969425
Amdhd2	0.100209	0.509929	0.803329	0.317311	0.0363413	0.151814	-0.122104	0.418769	0.708255	0.0949988	0.533499	0.964766
Amer1	-0.165543	0.349871	0.696828	0.039217	0.824789	0.913408	0.0421092	0.81197	0.929697	0.246869	0.163703	0.830276
Amer2	-1.55324	0.00166482	0.029546	-1.61979	0.000759793	0.0123079	-0.0221352	0.966721	0.98812	-0.0886846	0.840045	0.989282
Amfr	0.0154487	0.888357	0.96389	-0.223917	0.0419722	0.165528	0.216476	0.0492742	0.256153	-0.0228892	0.835227	0.988379
Amhr2	0.478492	0.344195	0.693649	-0.423305	0.420231	0.64162	0.826865	0.104937	0.368645	-0.0749315	0.885465	0.993776
Amigo1	-0.380514	0.0324817	0.216164	-0.706141	7.32864e-05	0.0024147	0.212485	0.235354	0.543046	-0.113142	0.520853	0.962621
Amigo2	0.155341	0.425692	0.751535	-0.0198444	0.918503	0.960366	0.0385039	0.842612	0.941774	-0.136682	0.483405	0.959186
Amigo3	0.2196	0.594701	0.849146	0.0723416	0.861154	0.932989	0.249536	0.543496	0.79029	0.102278	0.805628	0.987052
Ammecr1	-0.216236	0.318187	0.671941	0.274797	0.19916	0.416586	-0.352976	0.100277	0.361514	0.138056	0.52255	0.96332
Ammecr1l	-0.0450573	0.655378	0.878929	-0.173341	0.0859591	0.255667	0.150254	0.136739	0.419117	0.0219695	0.827676	0.988156
Amn1	-0.17596	0.374189	0.715611	-0.000382259	0.998454	0.999387	-0.193089	0.328576	0.63454	-0.0175115	0.929388	0.997945
Amot	-0.268593	0.222791	0.577504	0.200615	0.360433	0.587709	-0.409887	0.0624502	0.285695	0.0593208	0.787235	0.986393
Amotl1	0.0915917	0.696497	0.895533	0.167431	0.474322	0.683149	-0.286376	0.221596	0.528562	-0.210537	0.369767	0.930639
Amotl2	0.285017	0.0183911	0.152901	0.0526689	0.66329	0.818248	0.310245	0.0101521	0.116265	0.0778965	0.520392	0.962621
Ampd2	-0.0981216	0.484127	0.788988	-0.232195	0.0979224	0.274589	0.196917	0.160582	0.452669	0.0628437	0.653901	0.980122
Ampd3	0.280963	0.320311	0.673778	0.0322159	0.900428	0.952845	-0.710979	0.00769702	0.103481	-0.959725	0.000465142	0.0399947
Amt	0.273788	0.0355452	0.22843	0.205959	0.113964	0.300447	0.219757	0.0911477	0.344676	0.151928	0.244018	0.890385
Amy1	0.1477	0.275498	0.631993	-0.225364	0.0960977	0.271699	0.0540801	0.689561	0.867551	-0.318983	0.0185916	0.410625
Amz1	0.305605	0.389809	0.727248	1.05058	0.00274324	0.029603	-0.653571	0.0585303	0.276553	0.0914061	0.799187	0.986494
Amz2	-0.128578	0.239029	0.595407	0.095091	0.380739	0.605766	-0.164217	0.130799	0.410822	0.0594524	0.585483	0.972039
Anapc1	-0.0249548	0.77724	0.923156	0.00292784	0.973508	0.988946	0.0763036	0.386605	0.682127	0.104186	0.237768	0.884971
Anapc10	0.352603	0.0548354	0.29302	0.153554	0.39194	0.616153	-0.0947777	0.597	0.823594	-0.293827	0.109703	0.772966
Anapc11	-0.0476012	0.711718	0.900725	-0.0587429	0.648339	0.808927	0.11731	0.361834	0.663996	0.106168	0.410412	0.943174
Anapc13	0.156335	0.228107	0.584312	-0.0102721	0.936982	0.969776	0.268315	0.038453	0.226189	0.101709	0.434253	0.949022
Anapc15	0.0866439	0.500649	0.799636	0.0198165	0.876976	0.940484	0.0831334	0.514995	0.774033	0.016306	0.8994	0.995015
Anapc16	0.101138	0.359278	0.704148	-0.119836	0.275057	0.503531	0.0702093	0.522974	0.778867	-0.150765	0.171292	0.83842
Anapc2	0.175407	0.0776036	0.34871	0.270453	0.00638983	0.0504578	-0.0789692	0.424783	0.713176	0.0160769	0.871699	0.992724
Anapc4	0.0102965	0.934595	0.979405	0.299647	0.0164657	0.0923124	-0.23282	0.0621579	0.284822	0.0565303	0.652513	0.980122
Anapc5	0.0945132	0.347295	0.6955	0.13465	0.179807	0.392707	-0.0638908	0.524271	0.779568	-0.0237544	0.813317	0.987127
Anapc7	0.120036	0.240169	0.596305	0.0152046	0.880923	0.942719	-0.0066251	0.947962	0.981581	-0.111457	0.275418	0.899282
Ang	-0.43759	0.125558	0.443315	-1.08135	0.000178127	0.00461208	0.901175	0.00172444	0.0503534	0.257411	0.366893	0.92983
Angel1	0.118149	0.591131	0.847586	0.502276	0.0221108	0.111274	-0.230086	0.291048	0.600585	0.154041	0.486226	0.959186
Angel2	-0.0430913	0.642906	0.873303	-0.0491511	0.594361	0.773674	-0.0562374	0.543389	0.79029	-0.0622971	0.50156	0.961225
Angpt1	-0.0914436	0.803672	0.931416	0.674902	0.0659613	0.218094	-0.383366	0.291175	0.600598	0.38298	0.302437	0.908039
Angpt2	0.164806	0.713193	0.900732	0.935687	0.0294371	0.132843	-1.582	0.000333583	0.0209519	-0.811123	0.0673163	0.679459
Angptl2	0.0390123	0.863315	0.953448	0.60592	0.00741635	0.0555013	-0.688188	0.0023964	0.0585338	-0.12128	0.592312	0.974406
Angptl3	-0.158037	0.209919	0.562479	-0.338912	0.00721306	0.0545848	-0.0103013	0.934848	0.976124	-0.191177	0.129326	0.798222
Angptl4	0.245556	0.407271	0.739456	0.0261454	0.929685	0.966328	0.573522	0.0535793	0.265731	0.354111	0.232556	0.884957
Angptl6	0.0903211	0.576976	0.840859	0.0531591	0.741926	0.867532	0.0698233	0.664667	0.855727	0.0326613	0.840483	0.989282
Angptl7	0.142491	0.785392	0.926185	0.0920385	0.855693	0.929766	-0.244577	0.63114	0.841702	-0.295029	0.571342	0.970755
Angptl8	-0.873949	0.0507621	0.279522	-1.0064	0.0248171	0.119866	0.191782	0.666089	0.856462	0.0593284	0.893668	0.994185
Ank	-0.376204	0.0100926	0.10356	-0.45269	0.00198071	0.0235931	0.181174	0.215691	0.522487	0.104688	0.472884	0.959186
Ank1	-0.410036	0.447274	0.767117	1.23848	0.0141034	0.0831065	-1.23062	0.0148271	0.139827	0.417896	0.438196	0.950889
Ank2	0.812745	5.89406e-05	0.00271383	1.06935	1.8723e-07	3.46031e-05	0.119613	0.542286	0.789792	0.376214	0.0727572	0.695933
Ank3	-0.136156	0.397689	0.732972	0.0947611	0.555805	0.745603	-0.091013	0.571572	0.808579	0.139904	0.38479	0.938285
Ankfy1	0.137249	0.195231	0.545382	0.307152	0.00366189	0.0354483	-0.200557	0.0575041	0.274362	-0.0306543	0.772454	0.984924
Ankhd1	-0.146155	0.14631	0.478058	0.0192986	0.847408	0.925518	-0.145638	0.14706	0.43488	0.0198157	0.843634	0.989727
Ankib1	0.0954464	0.32872	0.68029	0.0257133	0.791492	0.894441	-0.054776	0.573586	0.809823	-0.124509	0.202339	0.869893
Ankle1	0.605451	0.338236	0.689465	2.20314	0.00113021	0.0160349	-0.381672	0.52776	0.78117	1.21601	0.0822433	0.715579
Ankle2	-0.0908556	0.281763	0.638003	-0.177499	0.0349842	0.148373	0.0509012	0.546124	0.792307	-0.0357418	0.671336	0.980977
Ankmy2	0.116576	0.293599	0.650425	0.19408	0.078765	0.243644	-0.0178655	0.870779	0.952746	0.0596381	0.592918	0.975008
Ankra2	-0.122253	0.349611	0.696751	0.0365739	0.777616	0.887028	-0.141866	0.274979	0.584684	0.0169615	0.896392	0.99473
Ankrd1	0.159251	0.720969	0.902834	-0.282827	0.517015	0.716213	0.132434	0.763226	0.905906	-0.309643	0.484253	0.959186
Ankrd10	-0.067525	0.605213	0.855267	0.0316442	0.805597	0.902409	-0.220978	0.0876938	0.336844	-0.121809	0.348196	0.923847
Ankrd11	-0.00419694	0.964209	0.988744	-0.00251581	0.978512	0.991055	-0.0331619	0.722634	0.886355	-0.0314808	0.736367	0.984924
Ankrd12	0.0502193	0.799583	0.930066	0.0909012	0.643014	0.80554	-0.44844	0.0228692	0.173935	-0.407758	0.0389311	0.552491
Ankrd13a	0.391376	0.000660131	0.0155454	0.151276	0.184616	0.39936	-0.0434551	0.702802	0.874696	-0.283555	0.0136497	0.345675
Ankrd13b	-0.109399	0.597656	0.850543	0.194475	0.344751	0.574729	-0.145633	0.478685	0.751898	0.158241	0.445781	0.950889
Ankrd13c	-0.0311397	0.795013	0.92858	-0.0256327	0.830686	0.916094	0.128178	0.284786	0.594068	0.133685	0.265009	0.899027
Ankrd13d	0.595831	0.069418	0.330933	-0.0964426	0.74219	0.867581	-0.0850679	0.775507	0.912916	-0.777341	0.0158867	0.376758
Ankrd16	-0.276253	0.0192224	0.156653	-0.0423554	0.718691	0.852767	-0.075063	0.524392	0.779568	0.158835	0.176928	0.848923
Ankrd17	0.055464	0.552899	0.830937	-0.0438393	0.638309	0.802264	-0.0512688	0.582739	0.814983	-0.150572	0.107029	0.76539
Ankrd2	1.81587	1.70494e-05	0.00104633	0.795553	0.0412755	0.164032	0.150767	0.683447	0.864545	-0.869549	0.0496662	0.605467
Ankrd23	-0.246156	0.601619	0.852736	-0.756173	0.114234	0.300765	0.498717	0.305691	0.614002	-0.0113004	0.980407	0.999457
Ankrd24	-0.32331	0.0591741	0.304565	0.221696	0.184992	0.400012	-0.392894	0.0201668	0.164267	0.152112	0.36946	0.930536
Ankrd26	0.0038242	0.976415	0.992777	-0.0954896	0.457655	0.670385	0.0549418	0.669734	0.858008	-0.044372	0.731035	0.984924
Ankrd27	-0.224972	0.0374643	0.235492	0.0891372	0.407503	0.630448	-0.254178	0.0184727	0.157215	0.0599312	0.578472	0.971137
Ankrd28	0.0200061	0.863542	0.953619	-0.157808	0.174212	0.386101	0.0045633	0.968686	0.988674	-0.173251	0.136315	0.806583
Ankrd29	-0.508916	0.113304	0.422859	-0.633348	0.0442516	0.170788	0.0628296	0.849779	0.944923	-0.0616024	0.840305	0.989282
Ankrd33b	-0.108216	0.568936	0.838076	-0.633543	0.000906343	0.0139056	0.6083	0.00144155	0.0468048	0.0829728	0.662217	0.98082
Ankrd37	-0.608151	0.19809	0.549154	-0.449921	0.345467	0.575452	0.238789	0.618178	0.83618	0.39702	0.397612	0.940048
Ankrd39	-0.0408774	0.817059	0.935425	-0.160287	0.351147	0.579808	-0.0533745	0.759553	0.903585	-0.172784	0.321324	0.918863
Ankrd40	0.142014	0.0931766	0.382679	0.0765456	0.363511	0.590214	-0.0336121	0.689804	0.867597	-0.09908	0.241534	0.888293
Ankrd42	0.146612	0.516445	0.807848	0.880509	3.66256e-05	0.00151001	-0.671099	0.00138141	0.0461212	0.0627985	0.784555	0.986393
Ankrd44	0.113563	0.542916	0.823931	0.279979	0.128467	0.323159	-0.385504	0.0368446	0.221345	-0.219088	0.239589	0.886238
Ankrd46	0.264558	0.00779948	0.0871223	0.0783725	0.429497	0.649163	0.099759	0.313999	0.62093	-0.0864263	0.385087	0.938285
Ankrd49	-0.0377506	0.800198	0.930257	0.106595	0.473941	0.68293	0.00094731	0.994914	0.997743	0.145293	0.330971	0.920221
Ankrd50	0.0995347	0.53511	0.819432	0.253982	0.111881	0.2979	-0.20201	0.205783	0.511719	-0.0475625	0.767025	0.984924
Ankrd52	-0.16694	0.0869901	0.370226	-0.211562	0.0297052	0.133565	0.000851544	0.99303	0.997344	-0.0437707	0.652872	0.980122
Ankrd54	-0.0925497	0.461466	0.774533	-0.205384	0.102328	0.282025	0.177237	0.159555	0.451959	0.0644023	0.607495	0.975008
Ankrd55	-0.988267	0.092942	0.382301	1.31292	0.0207889	0.107239	-1.58251	0.00608564	0.0936373	0.71868	0.215105	0.878503
Ankrd6	-0.872798	0.0116978	0.113512	-0.195181	0.520133	0.718217	-0.905404	0.00763499	0.103481	-0.227787	0.462593	0.955131
Ankrd61	1.01674	0.220178	0.574902	-1.24978	0.140833	0.341547	1.54027	0.0687218	0.300257	-0.726251	0.383169	0.937483
Ankrd9	0.14658	0.721693	0.902976	-0.372414	0.362508	0.58938	0.204393	0.618384	0.836308	-0.314601	0.443022	0.950889
Anks1	0.139662	0.331683	0.683208	0.0911862	0.525853	0.722835	0.105118	0.464096	0.740908	0.056642	0.694112	0.981911
Anks3	-0.0602182	0.603822	0.854127	-0.11302	0.328097	0.558666	0.0568694	0.623282	0.838711	0.00406764	0.971987	0.999457
Anks4b	-0.101705	0.447708	0.767616	-0.220691	0.0992884	0.277259	-0.060596	0.650895	0.850524	-0.179582	0.179892	0.851741
Anks6	0.349243	0.354693	0.70073	0.721794	0.0376594	0.155348	-0.934041	0.0079915	0.105238	-0.561489	0.132022	0.801258
Ankub1	0.411141	0.374587	0.715913	-0.25801	0.58942	0.769822	0.820377	0.0800158	0.322354	0.151226	0.74924	0.984924
Ankzf1	-0.28766	0.0205008	0.163099	-0.163148	0.189281	0.404856	0.117218	0.346081	0.650911	0.24173	0.0512268	0.611943
Anln	1.2005	0.00252697	0.040429	1.44533	0.000205603	0.00506263	-0.615798	0.102508	0.364638	-0.37097	0.357464	0.928089
Ano1	-0.213462	0.364906	0.70887	0.286826	0.212966	0.432017	-0.663905	0.00438627	0.0804186	-0.163617	0.483208	0.959186
Ano10	0.0917485	0.629493	0.868213	0.620362	0.00115558	0.0162524	-0.156377	0.409088	0.701996	0.372236	0.0516505	0.613463
Ano6	0.483251	0.108397	0.413502	0.726755	0.0156753	0.08903	-0.598208	0.0462832	0.249051	-0.354704	0.238325	0.885146
Ano8	-0.469739	0.0343467	0.22303	0.0804727	0.714068	0.849391	-0.321389	0.146777	0.434548	0.228822	0.298429	0.907432
Anp32a	-0.0522311	0.722644	0.903268	-0.137841	0.348952	0.577897	0.11104	0.450538	0.731885	0.0254302	0.862793	0.992535
Anp32b	-0.075559	0.483305	0.788597	-0.0565738	0.599224	0.776822	0.029127	0.786823	0.919094	0.0481121	0.655176	0.980178
Anp32e	0.167667	0.0994565	0.395537	0.0890675	0.379593	0.604723	0.0529538	0.600659	0.826389	-0.0256452	0.8014	0.987006
Anpep	0.159313	0.13696	0.464095	0.138906	0.1946	0.411274	0.0490061	0.647077	0.848986	0.0285992	0.789498	0.986393
Antxr1	-0.0612606	0.82542	0.938295	0.572679	0.0395657	0.159726	-0.236467	0.391291	0.686446	0.397472	0.155589	0.824608
Antxr2	0.730147	8.50834e-13	1.05235e-09	0.494879	1.16796e-06	0.000131672	0.234362	0.0201238	0.164082	-0.000905738	0.992947	0.999808
Anxa1	0.113004	0.717938	0.90272	0.85247	0.00623475	0.0497512	-0.89234	0.00424342	0.0791532	-0.152873	0.624875	0.977908
Anxa11	0.147688	0.182243	0.527885	0.164764	0.134249	0.332142	-0.0739024	0.501086	0.76507	-0.0568267	0.608257	0.975008
Anxa13	-0.541376	0.206538	0.558514	-0.306104	0.471267	0.680878	-0.0593762	0.891102	0.959616	0.175896	0.674924	0.981437
Anxa2	1.94357	4.52971e-05	0.00226895	2.55074	1.61109e-07	3.11226e-05	-0.810124	0.0797114	0.321748	-0.202961	0.659984	0.98082
Anxa3	0.0375851	0.882692	0.961246	0.870947	0.000544939	0.00979117	-0.915775	0.000285199	0.0192935	-0.0824124	0.74594	0.984924
Anxa4	0.0461066	0.673529	0.887242	0.214657	0.0493094	0.182211	-0.171649	0.115836	0.385275	-0.00309947	0.977408	0.999457
Anxa5	0.814747	0.010526	0.106112	1.62195	5.67667e-07	7.93697e-05	-0.829146	0.00920238	0.111252	-0.0219392	0.944747	0.997945
Anxa6	-0.0768174	0.460282	0.774138	-0.0898996	0.387027	0.611597	-0.0321199	0.757378	0.902466	-0.0452021	0.663762	0.980885
Anxa7	0.0669978	0.615837	0.860206	0.308952	0.0206666	0.106825	-0.255941	0.0551526	0.269135	-0.0139861	0.916581	0.996964
Anxa8	0.891859	0.0184577	0.153217	1.11127	0.00105083	0.0152081	-0.838652	0.0116229	0.124923	-0.619237	0.108554	0.768915
Anxa9	-0.0730073	0.804324	0.931819	0.585332	0.0416144	0.164807	-0.524449	0.0672812	0.296875	0.13389	0.650284	0.979985
Aoah	0.279772	0.594422	0.849122	0.541581	0.294801	0.524465	-1.20105	0.0220995	0.17136	-0.939246	0.0742752	0.696546
Aoc2	-1.14896	0.00041999	0.0115043	-0.620837	0.0632261	0.212858	0.448816	0.182448	0.481525	0.976935	0.00245608	0.134324
Aoc3	-0.17883	0.722939	0.903268	0.55042	0.276316	0.504586	-0.354734	0.479428	0.75221	0.374516	0.461115	0.95512
Aopep	0.0104222	0.947924	0.983434	-0.167879	0.291725	0.520721	0.107597	0.499644	0.763672	-0.0707041	0.657327	0.980332
Aox1	1.02677	1.11901e-07	2.24906e-05	0.862212	7.74547e-06	0.000479941	-0.177099	0.354697	0.658825	-0.341652	0.0750019	0.697727
Aox3	0.204405	0.355853	0.701713	-0.29989	0.175776	0.387961	0.691702	0.00186534	0.0519224	0.187407	0.397246	0.940048
Ap1ar	0.228683	0.0308042	0.209164	0.108471	0.302483	0.531775	-0.0425108	0.685903	0.865194	-0.162722	0.124565	0.795742
Ap1b1	0.209632	0.0367546	0.233035	0.141614	0.157497	0.364398	0.0103569	0.917585	0.969882	-0.0576614	0.565812	0.970232
Ap1g1	0.0310043	0.75799	0.91637	-0.117859	0.241103	0.466061	0.0581244	0.563283	0.803382	-0.0907389	0.367054	0.92983
Ap1g2	-0.374352	0.00568751	0.0702127	-0.295312	0.0269681	0.126103	-0.154472	0.253616	0.562933	-0.075431	0.571856	0.970826
Ap1m1	0.118555	0.22894	0.584856	0.0856254	0.384262	0.608843	0.0846397	0.388729	0.684522	0.0517106	0.600509	0.975008
Ap1m2	0.290159	0.528982	0.8164	1.24305	0.0108201	0.0702496	-0.139743	0.747239	0.896961	0.813145	0.116292	0.785327
Ap1s1	0.164996	0.21124	0.564265	0.290945	0.0267747	0.125513	-0.143728	0.272778	0.58344	-0.0177796	0.893012	0.994185
Ap1s2	0.49772	0.115888	0.427525	0.7633	0.0131296	0.0795144	-0.926894	0.00273655	0.0623244	-0.661314	0.0363237	0.536052
Ap1s3	-0.25065	0.411042	0.7421	0.857649	0.00499131	0.0429402	-0.47783	0.109485	0.375956	0.630469	0.0431818	0.578026
Ap2a1	0.0499805	0.615415	0.860206	-0.0473017	0.633867	0.799539	0.0938265	0.34471	0.649968	-0.0034556	0.972298	0.999457
Ap2a2	0.21633	0.0571974	0.29967	0.0729459	0.520916	0.718571	0.0644201	0.570653	0.808231	-0.0789645	0.487531	0.959186
Ap2b1	0.0996938	0.308939	0.66453	0.145539	0.136904	0.335888	-0.0617814	0.527598	0.781146	-0.0159358	0.870827	0.992724
Ap2m1	-0.0942995	0.324472	0.676895	-0.123036	0.19851	0.415605	0.104975	0.272693	0.583397	0.0762382	0.425583	0.945046
Ap2m1-ps	-0.258987	0.051807	0.283046	-0.190513	0.149764	0.354543	-0.0119621	0.928474	0.973902	0.0565119	0.66882	0.980885
Ap2s1	0.00097502	0.992662	0.997755	-0.0275416	0.795158	0.896476	0.153029	0.148699	0.437658	0.124512	0.240892	0.88739
Ap3b1	-0.257826	0.00258287	0.0411188	-0.180144	0.0349234	0.148162	-0.00434247	0.959514	0.986012	0.0733399	0.390204	0.939573
Ap3d1	0.142263	0.107448	0.41223	0.169783	0.054204	0.193548	-0.0627166	0.47664	0.750409	-0.0351961	0.690555	0.981911
Ap3m1	0.268142	0.150065	0.482967	-0.188365	0.311602	0.542425	0.158352	0.394962	0.688797	-0.298155	0.109538	0.77282
Ap3m1-ps	0.141282	0.696643	0.895533	-0.0115255	0.97388	0.989023	-0.0272141	0.938776	0.977249	-0.180021	0.618108	0.977632
Ap3m2	0.159239	0.512759	0.804828	0.671031	0.0049771	0.0428639	-0.538075	0.0237552	0.177408	-0.0262834	0.914211	0.996905
Ap3s1	0.308915	0.0034333	0.0495993	0.158924	0.127424	0.321676	-0.229593	0.0278804	0.192069	-0.379584	0.000319998	0.0309955
Ap3s1-ps2	-0.415655	0.490288	0.793732	-0.680891	0.321799	0.552064	1.5629	0.0186266	0.157473	1.29767	0.0394428	0.555829
Ap3s2	0.169495	0.101282	0.399056	0.141832	0.1691	0.379266	0.0250074	0.808038	0.928563	-0.00265585	0.979549	0.999457
Ap4b1	0.089172	0.612201	0.859344	0.0121487	0.944479	0.973792	0.0780709	0.653588	0.851762	0.00104761	0.995267	0.999808
Ap4e1	-0.114985	0.404958	0.73724	0.0952605	0.485046	0.691344	-0.21219	0.121528	0.395252	-0.00194535	0.98871	0.999652
Ap4m1	-0.16256	0.171634	0.514295	-0.220679	0.0626458	0.211836	0.0554528	0.641023	0.847175	-0.00266593	0.982048	0.999457
Ap4s1	-0.258107	0.101418	0.39929	-0.249088	0.112489	0.298384	0.0349966	0.82456	0.935189	0.0440159	0.778566	0.985792
Ap5b1	-0.016135	0.936429	0.97984	0.368079	0.0634729	0.213266	-0.344117	0.0824362	0.3266	0.0400972	0.842965	0.989497
Ap5m1	-0.109381	0.29386	0.650458	-0.0862194	0.404737	0.627913	-0.0826778	0.425986	0.714129	-0.0595164	0.566468	0.970232
Ap5s1	-0.356829	0.0145448	0.131681	-0.197459	0.174843	0.387114	-0.065908	0.651853	0.85095	0.0934616	0.520129	0.962621
Ap5z1	0.0651552	0.581811	0.842451	0.151361	0.197555	0.414668	-0.0564006	0.630349	0.84125	0.029805	0.801511	0.987006
Apaf1	0.259938	0.399167	0.733623	0.789065	0.00985153	0.0663328	-0.796342	0.00922183	0.111396	-0.267215	0.385961	0.938285
Apba1	-0.111051	0.784069	0.925424	0.446212	0.243143	0.468476	-1.01075	0.00997765	0.115637	-0.453486	0.253059	0.892898
Apba2	0.685819	0.0614992	0.311211	0.253739	0.338628	0.568647	-1.12768	0.000113714	0.0108272	-1.55976	2.71071e-06	0.000650529
Apba3	0.0872485	0.491448	0.79449	-0.32584	0.0103949	0.0685558	0.40746	0.00135228	0.0457291	-0.00562874	0.964616	0.999397
Apbb1	-0.135485	0.679692	0.889024	0.510435	0.0981478	0.274954	-0.752711	0.0165725	0.147956	-0.106791	0.740699	0.984924
Apbb1ip	0.279991	0.501367	0.799829	0.973341	0.0192671	0.10265	-0.998549	0.0164379	0.147105	-0.305198	0.463533	0.955139
Apbb2	-0.0173923	0.905596	0.970251	0.0743493	0.611364	0.785216	-0.0431974	0.767778	0.90833	0.0485442	0.740678	0.984924
Apbb3	-0.306383	0.168403	0.509743	-0.414532	0.063244	0.212874	0.377107	0.0910583	0.3445	0.268958	0.226428	0.884728
Apc	0.0138775	0.897361	0.967199	-0.0784159	0.464804	0.675953	-0.103217	0.336547	0.643594	-0.19551	0.0689493	0.686887
Apc2	0.201084	0.580451	0.842407	0.755714	0.0457141	0.174179	0.0591061	0.867392	0.952048	0.613736	0.114638	0.783689
Apcs	-0.577592	0.000215929	0.00692997	-0.190503	0.220532	0.441833	-0.330167	0.0340817	0.211968	0.0569217	0.714205	0.984036
Apeh	-0.130844	0.17187	0.514425	-0.169616	0.07634	0.23932	0.0833082	0.38439	0.680425	0.044536	0.641556	0.979283
Apex1	-0.357456	0.000876617	0.0191769	-0.23569	0.0281461	0.129359	0.0585407	0.586574	0.81729	0.180306	0.0920385	0.7348
Apex2	0.255675	0.267148	0.622984	-0.202225	0.381553	0.606544	0.537024	0.020094	0.164006	0.0791242	0.731796	0.984924
Aph1a	0.0544721	0.578654	0.841535	-0.0854468	0.383331	0.608267	0.143189	0.143925	0.431186	0.00326983	0.973416	0.999457
Aph1b	-0.636239	0.00322045	0.0476221	0.132406	0.545062	0.736857	-0.0628508	0.773554	0.911545	0.705794	0.00110649	0.0792605
Aph1c	-0.538936	0.0797244	0.352529	0.741141	0.0194097	0.102986	-0.32525	0.289673	0.599227	0.954826	0.00261977	0.140411
Api5	0.0137815	0.887698	0.963719	-0.0229838	0.813501	0.907282	-0.0273499	0.779018	0.914769	-0.0641152	0.511019	0.961225
Apip	-0.116931	0.343674	0.693396	-0.133273	0.279353	0.50708	0.0732475	0.552951	0.795953	0.0569055	0.644202	0.979283
Aplf	0.0672523	0.723685	0.903268	0.0358732	0.848576	0.92639	-0.102593	0.585833	0.817035	-0.133972	0.480393	0.959186
Apln	0.48307	0.531203	0.817269	2.28379	0.000814931	0.0128716	-2.36138	0.00061812	0.0294918	-0.560662	0.461979	0.95512
Aplp1	-0.453749	0.212555	0.565278	0.17811	0.650601	0.810115	0.253332	0.502968	0.766707	0.88519	0.0193637	0.416811
Aplp2	0.414579	0.00731992	0.0840093	0.392651	0.0110488	0.0710982	-0.21283	0.167906	0.46217	-0.234758	0.128431	0.798222
Apmap	0.316433	0.00457505	0.0607099	0.207094	0.0631619	0.212821	0.121448	0.274351	0.584279	0.0121083	0.913778	0.996905
Apoa1	-0.323953	0.0864319	0.36912	-0.328344	0.0822635	0.24971	0.408013	0.0309219	0.202936	0.403622	0.0327656	0.511493
Apoa2	0.26839	0.0760143	0.345665	-0.1785	0.237804	0.462775	0.47322	0.00178599	0.0509973	0.026331	0.861714	0.992535
Apoa4	2.81674	3.98572e-07	5.722e-05	2.25371	3.35625e-05	0.00142013	-1.09731	0.0366426	0.220583	-1.66034	0.00182909	0.113598
Apoa5	-0.0959534	0.495195	0.797211	-0.362485	0.0100599	0.0672292	0.0632808	0.652819	0.851403	-0.203251	0.14862	0.816564
Apob	0.211729	0.133804	0.458307	0.192662	0.172452	0.383647	-0.0650173	0.645098	0.848283	-0.0840847	0.55142	0.967561
Apobec1	0.0285906	0.900316	0.968307	0.370122	0.104813	0.285855	-0.248138	0.276317	0.586036	0.0933939	0.68256	0.981761
Apobec3	0.0704526	0.830643	0.939638	0.420039	0.196129	0.412986	-0.815254	0.0128523	0.130041	-0.465668	0.156358	0.824608
Apobr	0.615712	0.0788387	0.35071	0.714564	0.0381345	0.15646	-0.453565	0.185105	0.484897	-0.354713	0.312734	0.912742
Apoc1	0.127875	0.437617	0.760449	-0.337303	0.0408083	0.162899	0.46739	0.00463417	0.0822438	0.00221203	0.989285	0.99977
Apoc2	-0.504722	0.162133	0.499709	-0.390808	0.278291	0.505895	0.0800085	0.824867	0.935189	0.193923	0.588979	0.973292
Apoc3	0.116829	0.464217	0.7757	-0.306745	0.0548371	0.194857	0.355457	0.0261221	0.185317	-0.0681164	0.66954	0.980885
Apoc4	0.0113073	0.935665	0.979701	-0.129912	0.353852	0.581678	0.25527	0.068596	0.300099	0.114051	0.415641	0.944165
Apoe	0.225024	0.0847187	0.365076	0.0285188	0.826965	0.914454	0.142286	0.275533	0.585079	-0.054219	0.677719	0.981761
Apof	-0.0129436	0.919217	0.974713	-0.0159641	0.900463	0.952845	0.18103	0.156187	0.447414	0.17801	0.163241	0.829565
Apoh	-0.121976	0.396886	0.732842	-0.356682	0.0133401	0.0802751	0.300596	0.0369609	0.221686	0.0658896	0.647172	0.979283
Apol10b	-0.615808	0.176703	0.519996	0.0911696	0.83205	0.916841	-0.632555	0.15832	0.450714	0.0744227	0.865077	0.992535
Apol7a	0.0283468	0.837573	0.943271	0.024713	0.85814	0.931219	0.0726558	0.5992	0.825169	0.069022	0.617734	0.977456
Apol7c	0.104029	0.843584	0.945066	0.735804	0.126574	0.320603	-0.783639	0.105671	0.37009	-0.151865	0.772257	0.984924
Apol7d	0.313561	0.395204	0.731579	-0.747379	0.054813	0.194857	1.26816	0.000943723	0.0371072	0.207218	0.581289	0.971341
Apol7e	-0.03247	0.946956	0.982932	-0.127519	0.759867	0.877533	-0.669571	0.135098	0.417498	-0.764621	0.0898228	0.729793
Apol9a	0.185929	0.536918	0.820559	1.16017	0.000140437	0.00378239	-0.8043	0.00786237	0.10467	0.16994	0.572609	0.971137
Apol9b	0.0765836	0.731741	0.904842	0.745592	0.000894673	0.013766	-0.550392	0.0139517	0.135347	0.118617	0.595539	0.975008
Apold1	-0.149794	0.699578	0.896511	0.949173	0.0154921	0.0884434	-0.440095	0.253204	0.562562	0.658872	0.0947535	0.742105
Apom	-0.776897	2.98365e-05	0.00164859	-0.873485	2.82568e-06	0.000241346	0.582832	0.00170954	0.0503437	0.486244	0.00871595	0.266433
Apon	0.26096	0.0573245	0.300039	0.0692892	0.613557	0.786212	0.230891	0.0925054	0.347684	0.0392205	0.775021	0.984924
Apoo	0.00956022	0.940868	0.981332	0.0708507	0.581064	0.763935	-0.0248524	0.84647	0.944071	0.0364381	0.777445	0.985519
Apoo-ps	0.00616566	0.987936	0.996055	-0.611296	0.121215	0.312391	0.163782	0.691167	0.867834	-0.45368	0.254067	0.894187
Apool	0.144631	0.136456	0.463374	0.166239	0.0863531	0.256034	0.0470895	0.625679	0.839898	0.0686978	0.481077	0.959186
Apopt1	0.163495	0.165145	0.504898	-0.0374743	0.750858	0.872456	0.259038	0.0275207	0.190489	0.0580686	0.623599	0.977908
App	0.21035	0.330246	0.681963	0.573704	0.00803655	0.0582596	-0.519757	0.016271	0.146239	-0.156402	0.469052	0.958134
Appbp2	-0.0260424	0.772297	0.92202	-0.0985747	0.271996	0.50085	0.0291665	0.745448	0.896221	-0.0433657	0.629493	0.977908
Appbp2os	0.0583392	0.835499	0.942009	-0.052505	0.856442	0.93014	0.386902	0.171955	0.467286	0.276058	0.337454	0.921723
Appl1	-0.350262	0.0158168	0.138972	0.326995	0.0248819	0.120132	0.0175757	0.903634	0.964456	0.694833	1.96278e-06	0.000509026
Appl2	-0.290552	0.00751775	0.0850654	0.0445387	0.680542	0.828847	-0.206445	0.0570609	0.27363	0.128647	0.235146	0.884957
Aprt	-0.63102	0.000118296	0.00438666	-0.26209	0.108082	0.29139	-0.118232	0.470974	0.746381	0.250698	0.122954	0.793012
Aptx	0.204615	0.164039	0.502685	0.0684792	0.641274	0.804482	0.175248	0.231248	0.538016	0.0391118	0.791036	0.986393
Aqp1	-0.160484	0.49942	0.798842	-0.224625	0.344137	0.574538	-0.223187	0.347522	0.652096	-0.287328	0.22655	0.884728
Aqp11	-0.117934	0.407954	0.739765	-0.122963	0.387923	0.612352	0.0664017	0.641225	0.847186	0.0613731	0.666507	0.980885
Aqp4	0.990734	0.000139889	0.0050207	0.670932	0.00955635	0.065053	0.29825	0.245604	0.554566	-0.0215514	0.933701	0.997945
Aqp7	3.49153	0.0132073	0.123322	2.9134	0.0228706	0.113712	-1.37602	0.248336	0.556903	-1.95415	0.163658	0.830276
Aqp8	0.0130984	0.958686	0.986921	-0.211478	0.403014	0.626492	-0.335591	0.184859	0.484364	-0.560167	0.0271852	0.470674
Aqp9	0.148403	0.286719	0.643718	0.00508069	0.9709	0.988045	0.235835	0.0905495	0.343383	0.0925129	0.506591	0.961225
Aqr	-0.0332903	0.729881	0.904281	0.087981	0.359576	0.587026	-0.101207	0.292227	0.601244	0.0200639	0.835052	0.988379
Ar	0.193174	0.298706	0.655775	0.0946666	0.607808	0.782336	-0.750539	5.41608e-05	0.00687848	-0.849047	5.32086e-06	0.00112571
Araf	-0.188831	0.0325541	0.216164	-0.203799	0.0209645	0.107759	0.0799006	0.365871	0.666657	0.0649326	0.461634	0.95512
Arap1	-0.246426	0.0138499	0.127617	-0.112699	0.260048	0.488413	0.033224	0.74	0.894169	0.166951	0.0951304	0.74267
Arap2	0.106727	0.571572	0.83855	0.375414	0.0463148	0.175305	-0.355246	0.0593242	0.27867	-0.0865596	0.64635	0.979283
Arap3	0.0391315	0.803931	0.931566	0.197152	0.207766	0.425998	-0.260025	0.0970722	0.355541	-0.102005	0.517094	0.962435
Arcn1	-0.000451439	0.99663	0.999427	-0.0123951	0.907632	0.956094	-0.0052235	0.961007	0.986465	-0.0171672	0.872375	0.992725
Arel1	0.397448	0.000169487	0.00577033	0.279512	0.00804105	0.0582646	0.0491476	0.640384	0.846771	-0.0687887	0.51529	0.962178
Arf1	0.0208664	0.816622	0.935352	-0.0299623	0.739044	0.865401	0.0573721	0.523578	0.779288	0.00654344	0.942029	0.997945
Arf2	0.254376	0.0662727	0.322616	0.219879	0.108531	0.292112	-0.137975	0.313404	0.620928	-0.172472	0.213332	0.877652
Arf3	0.0402511	0.653355	0.877724	0.179762	0.0447837	0.171979	-0.0164464	0.854145	0.946356	0.123065	0.170208	0.83719
Arf4	0.104788	0.404507	0.736957	0.0995724	0.427856	0.647924	0.0168268	0.893369	0.960078	0.0116109	0.926424	0.997945
Arf5	-0.251188	0.039821	0.244048	-0.41501	0.000693205	0.0116347	0.210527	0.0853516	0.332373	0.0467051	0.70176	0.983076
Arf6	0.138301	0.119495	0.431862	0.0643581	0.46737	0.677863	0.0508298	0.565474	0.805197	-0.023113	0.794942	0.986494
Arfgap1	-0.134589	0.259427	0.613677	0.0673166	0.572214	0.757502	-0.0304074	0.798605	0.925528	0.171498	0.150788	0.820318
Arfgap2	-0.0630912	0.549601	0.82873	-0.124295	0.23876	0.463593	0.224278	0.0335443	0.210276	0.163075	0.122118	0.793012
Arfgap3	-0.598548	0.114155	0.42459	0.0292705	0.938143	0.970574	-0.368084	0.330249	0.636776	0.259734	0.491355	0.960201
Arfgef1	0.00987534	0.918179	0.974353	-0.0113157	0.90622	0.955804	-0.0156062	0.870953	0.952746	-0.0367973	0.701834	0.983076
Arfgef2	0.184279	0.100873	0.398413	-0.0105152	0.925342	0.964075	0.102872	0.359207	0.662129	-0.0919223	0.413133	0.943565
Arfip1	0.162952	0.39368	0.730251	0.248666	0.189295	0.404856	-0.061909	0.742489	0.895074	0.0238051	0.901324	0.995805
Arfip2	-0.213789	0.149366	0.482359	-0.29633	0.0455108	0.173703	0.131065	0.377535	0.675688	0.048523	0.742688	0.984924
Arfrp1	-0.0624284	0.597773	0.850543	-0.159171	0.176657	0.388625	0.0575942	0.625806	0.839982	-0.0391489	0.740069	0.984924
Arg1	-0.193198	0.222388	0.577496	-0.548565	0.000549088	0.00982068	0.296419	0.0613315	0.283614	-0.0589476	0.709562	0.983832
Arg2	-0.519918	0.264498	0.620021	0.285524	0.503663	0.705067	-0.76012	0.0892259	0.340488	0.0453212	0.918764	0.997354
Arglu1	-0.221604	0.0356006	0.228694	-0.0508607	0.62844	0.796083	-0.0906398	0.389484	0.684997	0.0801039	0.44637	0.950889
Arhgap1	0.0940386	0.480189	0.787006	0.143952	0.276472	0.504758	-0.140299	0.289022	0.598633	-0.0903855	0.497245	0.961225
Arhgap10	-0.248516	0.357599	0.702913	0.606059	0.0235489	0.115651	-0.723422	0.00709259	0.100833	0.131153	0.626278	0.977908
Arhgap11a	1.22646	0.00173002	0.030401	1.65836	2.3383e-05	0.00108891	-0.645453	0.0899569	0.342185	-0.213557	0.585243	0.972039
Arhgap12	-0.143478	0.211236	0.564265	-0.139484	0.2227	0.444718	-0.0672686	0.557294	0.79978	-0.0632748	0.580528	0.971341
Arhgap15	0.39747	0.232781	0.587892	0.765822	0.0143891	0.0842469	-0.939608	0.00290684	0.0647356	-0.571256	0.0843595	0.71768
Arhgap17	0.0123725	0.924648	0.976385	0.234341	0.0710432	0.228403	-0.30358	0.0195372	0.161725	-0.0816114	0.532255	0.964766
Arhgap18	0.262958	0.117745	0.430352	0.443465	0.00809665	0.0584899	-0.291898	0.080702	0.322986	-0.111391	0.507822	0.961225
Arhgap19	0.52008	0.109278	0.414939	0.986032	0.00220024	0.0253802	-0.902908	0.00496483	0.0854705	-0.436955	0.178505	0.850174
Arhgap21	-0.0777888	0.457615	0.772802	0.0583177	0.577027	0.760868	-0.0714723	0.494385	0.761721	0.0646341	0.537009	0.964766
Arhgap22	1.37337	0.0260994	0.188183	2.02602	0.000427535	0.00839577	-1.55979	0.00551407	0.0894314	-0.907144	0.146254	0.815974
Arhgap23	0.0754911	0.677393	0.88873	0.0958165	0.595982	0.774618	-0.173451	0.337617	0.644873	-0.153125	0.398477	0.940048
Arhgap24	0.340765	0.141866	0.471386	0.090365	0.69551	0.837388	-0.0530418	0.81826	0.932212	-0.303442	0.190856	0.861874
Arhgap25	0.345029	0.343398	0.693022	1.14467	0.00144516	0.0190465	-1.2866	0.000367297	0.0222859	-0.48696	0.180477	0.852746
Arhgap26	-0.0623371	0.682451	0.890614	-0.0310936	0.838517	0.920371	0.222749	0.144145	0.4314	0.253992	0.0959893	0.743509
Arhgap27	0.207724	0.530776	0.817156	0.533402	0.100098	0.278478	-0.744209	0.0226365	0.17305	-0.418531	0.204995	0.869893
Arhgap28	-0.12649	0.71803	0.90272	0.416807	0.22241	0.44435	-0.532174	0.121514	0.395252	0.0111229	0.974498	0.999457
Arhgap29	-0.546169	0.0147909	0.13316	-0.338632	0.129994	0.32563	-0.0403414	0.856754	0.947438	0.167195	0.454199	0.953597
Arhgap30	0.395174	0.215694	0.568621	0.740842	0.0192231	0.102483	-0.8393	0.00812683	0.106064	-0.493632	0.121965	0.793012
Arhgap31	0.274615	0.333395	0.68463	0.302321	0.284639	0.512453	-0.469655	0.0971797	0.355691	-0.441948	0.119612	0.792641
Arhgap32	-0.0640322	0.78182	0.924224	0.0588147	0.798962	0.89842	-0.129668	0.574655	0.810373	-0.00682087	0.976454	0.999457
Arhgap33	-0.0137857	0.968347	0.990346	0.666676	0.0353396	0.14918	-1.00957	0.00193253	0.0531807	-0.329108	0.332554	0.920604
Arhgap35	0.153518	0.153759	0.487405	-0.0467271	0.663907	0.81882	0.055453	0.606103	0.829595	-0.144792	0.178498	0.850174
Arhgap36	-1.93632	0.000278561	0.00854767	-0.908917	0.0834433	0.251427	-0.29707	0.607584	0.830378	0.730334	0.12904	0.798222
Arhgap39	-0.0451186	0.813474	0.934509	0.334889	0.0796361	0.245369	-0.112966	0.552107	0.79539	0.267042	0.164852	0.831187
Arhgap4	-0.155848	0.475213	0.784331	0.203156	0.342715	0.572997	-0.643409	0.00295062	0.0654387	-0.284404	0.189202	0.858608
Arhgap42	-0.221434	0.140247	0.469367	-0.34826	0.020478	0.10618	0.250229	0.0957953	0.353373	0.123403	0.410826	0.943263
Arhgap44	0.798486	0.0133918	0.124683	1.58519	3.98825e-06	0.000299659	0.167518	0.58869	0.818723	0.95422	0.00730693	0.24217
Arhgap45	0.0595481	0.704192	0.897772	0.133277	0.389822	0.614083	-0.315971	0.0422542	0.238361	-0.242242	0.121444	0.792641
Arhgap5	0.0559373	0.730064	0.904329	-0.0540663	0.738609	0.865184	-0.0248712	0.87802	0.954866	-0.134875	0.405415	0.941644
Arhgap6	-0.187169	0.438789	0.761401	-0.131647	0.584801	0.766216	-0.0884397	0.71415	0.880659	-0.0329175	0.891427	0.993929
Arhgap9	0.234051	0.492242	0.795035	0.562479	0.095031	0.269632	-0.479144	0.154079	0.444543	-0.150715	0.658773	0.98082
Arhgdia	-0.322248	0.0752612	0.343943	0.103799	0.565873	0.753264	-0.383285	0.03435	0.212592	0.0427619	0.813096	0.987127
Arhgdib	0.195277	0.450108	0.768781	0.603095	0.0190005	0.101696	-0.703849	0.00630286	0.0951583	-0.296031	0.251995	0.892898
Arhgef1	-0.151888	0.0912996	0.379036	-0.0233062	0.79472	0.896094	-0.099721	0.266566	0.578875	0.0288606	0.747803	0.984924
Arhgef10	-0.0242347	0.923387	0.97563	0.378046	0.132487	0.329507	-0.186543	0.456174	0.7351	0.215737	0.393585	0.940048
Arhgef10l	-0.604739	0.000660333	0.0155454	-0.407667	0.0218624	0.110334	0.285662	0.108158	0.373752	0.482733	0.00645286	0.224171
Arhgef11	-0.0423157	0.71443	0.901044	-0.067528	0.558628	0.747643	-0.0144084	0.900739	0.963156	-0.0396206	0.731744	0.984924
Arhgef12	0.0743548	0.487665	0.791717	0.12424	0.246014	0.472262	-0.0893398	0.404124	0.696303	-0.0394542	0.71267	0.984036
Arhgef15	-0.181133	0.3574	0.702811	-0.172729	0.376756	0.601961	-0.152888	0.43615	0.720154	-0.144485	0.460722	0.95512
Arhgef16	-0.443506	0.0613393	0.311128	0.311161	0.185601	0.400628	-0.50225	0.0334898	0.210179	0.252417	0.28466	0.900372
Arhgef17	0.102078	0.66796	0.884194	0.543127	0.0217192	0.110037	-0.441968	0.0613478	0.283614	-0.000919444	0.996921	0.999808
Arhgef18	0.123276	0.194855	0.545023	0.0556104	0.555572	0.745415	-0.0866992	0.358582	0.661803	-0.154365	0.104235	0.763537
Arhgef19	0.427545	0.00163358	0.029205	0.0385657	0.775856	0.88579	0.268289	0.0475543	0.251605	-0.120691	0.373629	0.93291
Arhgef2	0.210409	0.583191	0.843191	0.978241	0.0109399	0.0707576	-1.01203	0.00852789	0.107883	-0.244195	0.524208	0.963603
Arhgef25	0.158385	0.474939	0.784019	0.284524	0.191636	0.407526	-0.0807631	0.707927	0.877217	0.0453753	0.839433	0.989082
Arhgef26	0.333717	0.331522	0.68309	-0.099882	0.770997	0.883596	-0.00143434	0.996665	0.998133	-0.435034	0.205866	0.869893
Arhgef28	-0.146516	0.707973	0.898626	0.366808	0.376771	0.601961	0.319894	0.419891	0.7092	0.833218	0.0420637	0.572764
Arhgef3	0.440373	0.00038346	0.0106977	0.378718	0.00221219	0.0254413	0.0475955	0.699356	0.872784	-0.0140603	0.909838	0.996143
Arhgef37	0.159038	0.34091	0.69106	-0.584506	0.000509467	0.00937267	0.736173	1.22208e-05	0.00251921	-0.007371	0.964813	0.999397
Arhgef39	1.52279	0.00165359	0.0294768	1.52165	0.000791345	0.0126607	-0.438975	0.298037	0.606677	-0.440118	0.393684	0.940048
Arhgef40	0.0284746	0.838093	0.94345	0.271374	0.0505054	0.185236	-0.145112	0.294374	0.603122	0.0977877	0.483901	0.959186
Arhgef5	0.114068	0.400401	0.733932	0.332434	0.0141052	0.0831065	-0.24808	0.0667656	0.296077	-0.0297139	0.826656	0.988156
Arhgef6	0.177925	0.531837	0.81747	0.492104	0.0802565	0.246409	-0.64544	0.022257	0.171867	-0.331261	0.243682	0.889884
Arhgef7	-0.124084	0.381719	0.722445	0.128875	0.362955	0.589708	-0.126342	0.372443	0.672196	0.126617	0.372097	0.931607
Arhgef9	0.533598	0.0725193	0.337794	0.30409	0.303219	0.53243	-0.160717	0.585749	0.81699	-0.390226	0.188994	0.858608
Arid1a	0.0567619	0.634989	0.870719	-0.0719332	0.546861	0.738643	-0.00427252	0.971463	0.989231	-0.132968	0.26602	0.899027
Arid1b	-0.0544332	0.634153	0.870643	0.157197	0.169176	0.379332	-0.0413139	0.717581	0.883104	0.170316	0.136883	0.806789
Arid2	-0.157518	0.0902156	0.376284	-0.124319	0.179181	0.391766	-0.0612936	0.509024	0.771109	-0.0280945	0.761779	0.984924
Arid3a	0.279742	0.366225	0.71006	0.231436	0.450782	0.6651	-0.0343735	0.910436	0.967392	-0.0826794	0.790147	0.986393
Arid3b	-0.0917294	0.568878	0.838076	-0.226177	0.152228	0.357221	-0.0179246	0.910736	0.967392	-0.152372	0.338103	0.921723
Arid4a	-0.0965115	0.419033	0.746551	-0.317626	0.00769309	0.0567679	0.0774854	0.516269	0.775006	-0.143629	0.228017	0.884728
Arid4b	-0.0626436	0.624334	0.864359	-0.259664	0.0417656	0.164888	0.0120621	0.924787	0.972571	-0.184958	0.147369	0.815974
Arid5a	-0.593175	0.0594941	0.305918	-0.0442687	0.887936	0.946382	-0.152838	0.628105	0.840642	0.396068	0.205729	0.869893
Arid5b	0.166996	0.742487	0.908945	-0.300541	0.554595	0.744882	0.622399	0.222404	0.529461	0.154862	0.760606	0.984924
Arih1	-0.0809189	0.388084	0.726089	-0.182759	0.0510418	0.186442	0.0769893	0.4114	0.702891	-0.0248511	0.790772	0.986393
Arih2	-0.255628	0.011881	0.114684	-0.224865	0.0267551	0.125513	0.0501464	0.621831	0.83772	0.0809098	0.424803	0.945046
Arl1	-0.0162281	0.879597	0.960174	-0.0252858	0.813298	0.907245	0.0326599	0.760352	0.903901	0.0236022	0.825612	0.988156
Arl10	-0.329446	0.0927455	0.381786	-0.208605	0.277184	0.50526	-0.134566	0.491644	0.759776	-0.013725	0.943078	0.997945
Arl11	0.740327	0.197069	0.547602	1.89556	0.000296849	0.00648441	-1.58864	0.00200905	0.0539291	-0.433407	0.456788	0.954155
Arl13b	-0.207207	0.295539	0.652058	-0.0656323	0.741926	0.867532	0.283677	0.153816	0.444369	0.425252	0.0324327	0.509076
Arl14ep	0.0716965	0.528449	0.816046	0.152203	0.17552	0.387611	-0.195799	0.0818888	0.325189	-0.115292	0.310018	0.912742
Arl15	-0.127742	0.458078	0.772868	-0.319126	0.0628045	0.212031	0.0561502	0.744216	0.89579	-0.135233	0.430262	0.948112
Arl16	-0.00735869	0.958462	0.986917	0.170322	0.223061	0.445095	-0.116454	0.404048	0.696303	0.0612269	0.665209	0.980885
Arl2	-0.0226727	0.886724	0.963199	-0.233303	0.136014	0.334962	0.039211	0.804025	0.927163	-0.17142	0.276796	0.899282
Arl2bp	-0.407326	0.00169327	0.0298593	0.0268728	0.835642	0.918344	-0.114133	0.380301	0.677021	0.320066	0.0132117	0.341529
Arl3	-0.0930144	0.511915	0.804502	-0.250146	0.0779945	0.242146	0.20752	0.144553	0.431861	0.0503881	0.721776	0.984924
Arl4a	0.424788	0.00405539	0.0559713	0.234608	0.111556	0.297463	0.0814683	0.579711	0.812887	-0.108712	0.462191	0.95512
Arl4c	0.0370262	0.885612	0.962796	0.718006	0.0049035	0.0424803	-0.700257	0.00606868	0.0934659	-0.0192776	0.940288	0.997945
Arl4d	-0.247175	0.504132	0.801065	-0.594619	0.109344	0.293567	0.479341	0.196469	0.500284	0.131896	0.721269	0.984924
Arl5a	-0.0018449	0.984995	0.995565	-0.211493	0.031001	0.136961	0.0672663	0.492733	0.760796	-0.142381	0.146519	0.815974
Arl5b	-0.250305	0.105323	0.407283	-0.331263	0.0323845	0.140771	0.337056	0.0295024	0.198189	0.256097	0.0974771	0.745824
Arl5c	0.38474	0.434838	0.75846	0.875416	0.0490554	0.181659	-1.17324	0.00971347	0.114294	-0.682566	0.158753	0.825024
Arl6	0.223123	0.356363	0.702064	0.42734	0.0722488	0.230631	-0.249978	0.289594	0.599227	-0.0457609	0.850918	0.990815
Arl6ip1	0.319915	0.000559359	0.0138795	0.232171	0.0121723	0.0759188	0.0278049	0.76372	0.906195	-0.0599392	0.517834	0.962621
Arl6ip4	-0.0303773	0.808423	0.933877	-0.158857	0.204421	0.422533	0.143069	0.25333	0.562615	0.0145891	0.907246	0.996062
Arl6ip5	0.11211	0.274876	0.631751	0.277326	0.0066339	0.0515971	-0.202199	0.0476076	0.251643	-0.0369834	0.718808	0.984924
Arl6ip6	-0.304733	0.0557042	0.29521	-0.308715	0.0522517	0.189225	0.084396	0.597236	0.823651	0.0804141	0.61168	0.976004
Arl8a	-0.0254345	0.8286	0.938971	0.199288	0.0864658	0.256226	-0.29676	0.0108814	0.120759	-0.0720367	0.538907	0.964779
Arl8b	0.036633	0.713494	0.900732	0.000871478	0.993023	0.996733	0.0622901	0.531909	0.783131	0.0265286	0.790365	0.986393
Arl9	-0.320444	0.548938	0.828667	-0.26881	0.605671	0.78086	-0.0472236	0.929925	0.974388	0.00441035	0.993585	0.999808
Armc1	-0.0365454	0.715739	0.901503	-0.11	0.271868	0.50085	0.018778	0.851377	0.945415	-0.0546764	0.585424	0.972039
Armc10	-0.216875	0.0773497	0.348634	0.0257128	0.833191	0.917413	-0.0777607	0.525391	0.779568	0.164827	0.178176	0.849677
Armc5	0.280204	0.083764	0.363226	0.0639596	0.691067	0.8355	0.067576	0.674004	0.860155	-0.148669	0.359592	0.92983
Armc6	0.245831	0.175527	0.518899	-0.0764072	0.67291	0.824171	0.257331	0.153341	0.444166	-0.0649073	0.721731	0.984924
Armc7	0.0509891	0.802677	0.931052	0.263374	0.199645	0.417335	0.0843473	0.677708	0.862028	0.296732	0.150679	0.820318
Armc8	0.0804719	0.444784	0.765397	0.23654	0.0243927	0.118442	-0.0415786	0.691294	0.867834	0.11449	0.278549	0.899286
Armc9	0.225041	0.212652	0.565349	0.27805	0.120387	0.310606	-0.113544	0.524038	0.779568	-0.0605349	0.738412	0.984924
Armcx1	-0.0920741	0.703413	0.897462	0.339427	0.15147	0.356326	-0.429443	0.0707366	0.304926	0.00205887	0.993176	0.999808
Armcx2	0.149499	0.510813	0.804036	0.681493	0.00231887	0.0262386	-0.518935	0.0196889	0.161849	0.0130592	0.954381	0.998841
Armcx3	-0.472948	0.0201355	0.161021	0.405802	0.0463136	0.175305	-0.279932	0.168363	0.462646	0.598817	0.00333623	0.163049
Armcx4	0.517933	0.148308	0.480968	1.22568	0.000648827	0.0111102	-0.625537	0.0768898	0.31613	0.0822093	0.819506	0.987215
Armcx5	-0.0638118	0.76294	0.918477	0.164872	0.427758	0.647882	-0.293265	0.160345	0.452581	-0.0645804	0.759161	0.984924
Armcx6	0.177338	0.661788	0.881609	0.380353	0.33173	0.561389	-0.230104	0.554225	0.797225	-0.0270886	0.947002	0.998156
Armh3	0.316161	0.00506701	0.065178	0.248107	0.0266561	0.125286	-0.00760096	0.945544	0.980359	-0.075655	0.504527	0.961225
Armh4	-0.600062	0.252433	0.606344	0.294319	0.595842	0.774596	0.168298	0.75435	0.90046	1.06268	0.0495536	0.605467
Armt1	0.0209463	0.869749	0.956285	-0.184585	0.147162	0.35076	0.130828	0.304922	0.613546	-0.0747034	0.558059	0.969443
Arnt	-0.158088	0.241944	0.597942	-0.00922841	0.945465	0.97424	-0.0856758	0.52566	0.779568	0.0631843	0.639761	0.979283
Arntl	-0.0883506	0.865761	0.954576	-0.581962	0.267226	0.495999	0.456153	0.383967	0.680009	-0.037458	0.942854	0.997945
Arntl2	-0.584169	0.0585297	0.303679	0.979048	0.00239578	0.0268481	-0.286266	0.35481	0.658825	1.27695	7.3425e-05	0.00922345
Arpc1a	0.0178766	0.854869	0.949598	-0.0929908	0.340348	0.570611	0.0615041	0.528484	0.781504	-0.0493634	0.613325	0.976408
Arpc1b	-0.184261	0.145681	0.477069	0.176614	0.161362	0.369539	-0.305603	0.0155811	0.143724	0.0552717	0.661982	0.98082
Arpc2	-0.0351006	0.692701	0.895405	0.0593983	0.503153	0.704776	-0.0477036	0.590801	0.819944	0.0467954	0.598263	0.975008
Arpc3	0.0191734	0.838888	0.943712	0.0313233	0.739081	0.865401	-0.0284246	0.762516	0.905413	-0.0162747	0.862953	0.992535
Arpc4	0.0412358	0.61456	0.859921	-0.0625104	0.443449	0.659412	0.0684982	0.401193	0.693932	-0.0352479	0.666757	0.980885
Arpc5	0.0182663	0.82851	0.938971	0.110976	0.187113	0.402595	-0.105402	0.210291	0.517251	-0.0126921	0.880347	0.993776
Arpc5l	0.0245613	0.817912	0.935629	-0.0793398	0.45671	0.669656	0.136144	0.201484	0.506174	0.0322429	0.762529	0.984924
Arpin	-0.0686014	0.629621	0.868292	0.426992	0.00232122	0.0262416	-0.424518	0.00246635	0.0593243	0.0710756	0.61724	0.977456
Arpp19	0.395601	0.00042726	0.0116439	0.426071	0.000142787	0.00383285	-0.0752574	0.499849	0.763836	-0.0447874	0.690486	0.981911
Arrb1	0.193417	0.417265	0.745965	0.376673	0.113226	0.299631	-0.458303	0.0542266	0.267077	-0.275047	0.248654	0.891731
Arrb2	0.0248875	0.881867	0.960942	0.110132	0.507884	0.709	-0.291761	0.080174	0.32236	-0.206517	0.216811	0.879767
Arrdc1	-0.164745	0.431562	0.756057	0.228798	0.262198	0.490165	-0.370542	0.071499	0.306732	0.0230014	0.911927	0.996661
Arrdc3	0.545919	0.198984	0.550209	0.193265	0.648411	0.808954	-0.652812	0.12498	0.401429	-1.00547	0.0188007	0.413538
Arrdc4	0.253153	0.224444	0.579597	-0.257102	0.217148	0.437699	0.365936	0.0790114	0.320491	-0.144319	0.488664	0.959439
Arsa	0.213313	0.241708	0.597815	0.319658	0.0791697	0.244487	-0.298692	0.100878	0.362259	-0.192348	0.29109	0.904444
Arsb	0.242966	0.0784559	0.350081	0.448467	0.00115634	0.0162524	-0.227944	0.0978634	0.356894	-0.0224436	0.870911	0.992724
Arsg	0.24265	0.164934	0.50453	0.541728	0.00197493	0.0235571	-0.0981822	0.573122	0.809773	0.200895	0.251234	0.892498
Arsk	-0.122564	0.363986	0.708522	-0.032692	0.807229	0.903232	-0.106012	0.430503	0.71663	-0.0161402	0.904493	0.996055
Art2b	0.301887	0.640861	0.872442	-0.119926	0.850621	0.927515	-0.267513	0.675517	0.861009	-0.689327	0.286652	0.901614
Art3	0.0960861	0.646677	0.875585	0.333283	0.0934601	0.26725	-0.539106	0.00739961	0.102391	-0.301909	0.14489	0.815974
Art4	0.429999	0.111812	0.419478	0.827321	0.0020704	0.024346	-0.395218	0.136698	0.419117	0.00210338	0.993832	0.999808
Arv1	0.018596	0.940959	0.981332	0.226309	0.366588	0.593687	-0.0413601	0.868007	0.95222	0.166353	0.510764	0.961225
Arvcf	-0.00764153	0.981345	0.994279	0.538464	0.0945026	0.268844	-0.440726	0.170031	0.464671	0.105379	0.747833	0.984924
As3mt	-0.0656675	0.694015	0.895533	-0.0686857	0.68033	0.828688	-0.0913752	0.583848	0.815511	-0.0943935	0.571517	0.970755
Asah1	-0.025357	0.848336	0.946987	0.287305	0.0298163	0.133953	-0.357161	0.00697311	0.100108	-0.0444985	0.737028	0.984924
Asah2	0.185799	0.132012	0.455336	0.414426	0.000753682	0.0122645	-0.332534	0.00680539	0.0987842	-0.103907	0.399718	0.940048
Asap1	-0.137743	0.473631	0.782442	0.320152	0.095234	0.270112	-0.42643	0.0264477	0.186669	0.0314649	0.869891	0.992724
Asap2	-0.204547	0.61027	0.858277	-0.309719	0.440368	0.657695	0.0634825	0.874276	0.953632	-0.0416891	0.917201	0.997179
Asap3	-0.139439	0.52757	0.815599	-0.160051	0.467535	0.677863	0.0476518	0.828994	0.936497	0.0270396	0.902332	0.995805
Asb1	0.0611768	0.716024	0.901503	-0.00245079	0.988384	0.995377	0.188398	0.261979	0.572877	0.12477	0.459339	0.954964
Asb13	0.228261	0.0677745	0.326859	0.0216411	0.862033	0.933439	-0.0477492	0.70149	0.874022	-0.254369	0.0417645	0.572764
Asb2	0.177623	0.709715	0.899739	0.633557	0.176572	0.3886	-1.08484	0.022114	0.17136	-0.628902	0.186644	0.857442
Asb3	-0.360897	0.0231286	0.174577	-0.116026	0.463868	0.675631	-0.0546811	0.731141	0.889727	0.19019	0.228874	0.884728
Asb4	0.0316664	0.937242	0.979996	0.868173	0.015021	0.0865361	-1.20941	0.000986644	0.0378622	-0.372907	0.343342	0.922997
Asb5	0.275304	0.685392	0.892487	-0.142801	0.825855	0.914212	-0.0540487	0.934776	0.976118	-0.472153	0.480981	0.959186
Asb6	0.0985701	0.51592	0.807346	-0.0948486	0.529653	0.725717	0.123173	0.414413	0.704637	-0.0702453	0.643358	0.979283
Asb7	-0.154425	0.209288	0.561546	-0.0342801	0.78042	0.88876	0.0558202	0.649926	0.850228	0.175965	0.15249	0.821693
Asb8	-0.181085	0.0781007	0.349417	-0.231952	0.0237282	0.116245	0.0759587	0.460246	0.738363	0.025091	0.806484	0.987127
Ascc1	-0.0379064	0.751896	0.913467	-0.098789	0.408181	0.631198	0.0645429	0.589464	0.818904	0.0036603	0.975611	0.999457
Ascc2	0.0699585	0.437025	0.759915	0.0585223	0.514915	0.714145	0.0658414	0.463227	0.740645	0.0544051	0.546046	0.966236
Ascc3	-0.0206514	0.852592	0.948372	-0.0547229	0.621859	0.791488	-0.00282496	0.979698	0.992663	-0.0368965	0.739759	0.984924
Asf1a	-0.0942538	0.519462	0.809375	-0.0680799	0.640244	0.803817	0.00076442	0.995822	0.997786	0.0269383	0.853616	0.991764
Asf1b	0.989693	0.0682603	0.328119	1.30903	0.0147357	0.085567	-0.419356	0.420382	0.709491	-0.100023	0.855953	0.99219
Asgr1	-0.0629383	0.63555	0.870809	-0.256681	0.053425	0.19166	0.26088	0.0496449	0.25676	0.0671378	0.613171	0.976408
Asgr2	-0.220546	0.0989107	0.394636	-0.320259	0.016653	0.0927569	0.268505	0.0446724	0.244241	0.168793	0.206471	0.870209
Ash1l	-0.0198492	0.872679	0.957999	-0.10953	0.375904	0.601453	-0.0611544	0.621216	0.837603	-0.150835	0.223117	0.883462
Ash2l	-0.122365	0.172659	0.514898	-0.0270655	0.761544	0.878146	-0.0601347	0.501313	0.765146	0.0351647	0.694345	0.981911
Asic5	0.847574	0.000774756	0.01735	0.413349	0.102404	0.282186	0.592957	0.0175062	0.152482	0.158732	0.533209	0.964766
Asl	0.0864005	0.694437	0.895533	-0.738618	0.00083639	0.0130682	0.563478	0.0106512	0.119491	-0.261541	0.234637	0.884957
Asna1	0.0980792	0.316929	0.670867	0.15082	0.122285	0.314243	-0.0161533	0.868261	0.952329	0.0365876	0.709452	0.983832
Asns	-0.887962	0.0657116	0.321441	0.0575274	0.905275	0.955489	-0.0103591	0.982896	0.993149	0.93513	0.0525051	0.617127
Asnsd1	-0.160542	0.284186	0.640244	-0.155996	0.296946	0.526648	0.0794105	0.596597	0.823594	0.083957	0.574174	0.971137
Aspa	0.410477	0.0097321	0.101283	-0.0696771	0.658958	0.815695	0.240785	0.126447	0.40364	-0.23937	0.132298	0.802121
Aspdh	-0.103919	0.483113	0.788597	-0.439276	0.00310253	0.0318195	0.385379	0.00945703	0.113129	0.0500211	0.735612	0.984924
Aspg	-0.596238	3.00462e-06	0.000276065	-0.607201	1.98693e-06	0.000192678	0.194831	0.126194	0.403395	0.183868	0.148203	0.816564
Asph	-0.0243683	0.847606	0.946631	0.0407874	0.747447	0.870674	-0.0359984	0.776296	0.913261	0.0291572	0.818106	0.987215
Aspm	1.08813	0.0198486	0.159652	1.24424	0.00747857	0.0558089	-0.203831	0.651279	0.850744	-0.0477268	0.919659	0.997798
Aspn	-0.667376	0.225294	0.580223	-0.092994	0.86892	0.937298	0.0446613	0.936847	0.977154	0.619044	0.258899	0.897115
Aspscr1	0.0744083	0.551349	0.829913	-0.117597	0.346414	0.576091	0.189086	0.130045	0.409678	-0.00291988	0.981352	0.999457
Asrgl1	0.174651	0.161193	0.498004	-0.101863	0.405446	0.628595	-0.1963	0.111134	0.378357	-0.472814	0.00013828	0.0153338
Ass1	-0.376167	0.0497492	0.276647	-0.951213	8.45321e-07	0.000101757	0.587854	0.00221345	0.0565819	0.0128089	0.946656	0.998147
Aste1	-0.152415	0.340164	0.690582	-0.378694	0.0169483	0.093818	0.113643	0.477759	0.751261	-0.112635	0.476479	0.959186
Astn2	0.258555	0.409925	0.740986	0.673885	0.0289865	0.131696	-0.605483	0.0495391	0.256625	-0.190153	0.544557	0.965424
Asxl1	-0.195945	0.125382	0.442982	-0.00905228	0.943509	0.973248	-0.00579088	0.963856	0.987596	0.181102	0.156472	0.824608
Asxl2	-0.0585166	0.561028	0.834716	0.0105943	0.915918	0.959229	-0.0717143	0.475224	0.749319	-0.00260343	0.979348	0.999457
Atad1	-0.0973424	0.371029	0.71455	-0.201156	0.0642572	0.214489	0.0528667	0.626976	0.840396	-0.0509471	0.639293	0.979283
Atad2	0.271639	0.238311	0.59489	0.311659	0.17139	0.382589	-0.168684	0.457812	0.736318	-0.128664	0.577261	0.971137
Atad2b	0.00755475	0.948237	0.983434	-0.223088	0.0545122	0.194045	0.0746036	0.520865	0.777773	-0.156039	0.17921	0.851505
Atad3a	-0.133455	0.223487	0.577988	-0.118399	0.280499	0.5087	0.164166	0.134538	0.416648	0.179223	0.102198	0.762402
Atad3aos	-0.288209	0.341021	0.691199	-0.508349	0.0965652	0.272494	0.279284	0.372151	0.672082	0.0591441	0.841587	0.989366
Atad5	0.0011635	0.99598	0.999144	0.457432	0.0460197	0.174764	-0.33755	0.139351	0.422839	0.118719	0.608813	0.975008
Atat1	-0.0806081	0.615033	0.860112	-0.3445	0.0313702	0.137928	0.111106	0.488142	0.757482	-0.152786	0.339492	0.921723
Ate1	0.185385	0.0503553	0.278395	0.0653412	0.487982	0.692827	-0.0161402	0.863956	0.95089	-0.136184	0.150569	0.820318
Atf1	-0.0794877	0.498403	0.798109	-0.080196	0.493311	0.697068	-0.0381712	0.744706	0.895865	-0.0388795	0.740181	0.984924
Atf2	-0.148732	0.121512	0.435779	-0.012423	0.896819	0.95062	-0.0696851	0.467509	0.743793	0.0666235	0.487343	0.959186
Atf3	0.259412	0.53447	0.81931	1.9227	8.8025e-06	0.000524205	-0.675074	0.104694	0.368434	0.988212	0.0204969	0.423875
Atf4	-0.555647	0.00104806	0.0214945	-0.221723	0.190119	0.405793	0.153057	0.365705	0.666535	0.486982	0.0040438	0.177651
Atf5	0.412558	0.00565669	0.0700723	0.0410052	0.78291	0.889987	0.176673	0.235256	0.543046	-0.19488	0.190667	0.861874
Atf6	0.0158738	0.889415	0.964399	-0.159152	0.163091	0.371406	0.0581908	0.610118	0.831417	-0.116835	0.306024	0.910995
Atf6b	0.104424	0.435937	0.759171	0.0435695	0.745103	0.869189	0.152972	0.252623	0.561971	0.0921181	0.49295	0.960745
Atf7	-0.0737725	0.473595	0.782442	-0.0733809	0.47322	0.682393	-0.146404	0.153689	0.444369	-0.146013	0.154915	0.824608
Atf7ip	0.0629323	0.652404	0.877657	0.0870464	0.532629	0.727502	-0.0642644	0.645028	0.848283	-0.0401503	0.773818	0.984924
Atg10	0.137662	0.36	0.704833	0.223044	0.133082	0.330459	-0.104503	0.479658	0.75221	-0.0191215	0.899243	0.995015
Atg101	-0.131562	0.387304	0.725895	-0.0924942	0.54493	0.736826	0.300255	0.0491161	0.255992	0.339323	0.02617	0.463933
Atg12	0.228857	0.0195929	0.15807	0.135449	0.165876	0.375069	0.0439709	0.652114	0.851083	-0.0494375	0.61474	0.976774
Atg13	-0.247245	0.0432756	0.256008	-0.215908	0.0776368	0.241599	0.154234	0.207571	0.513942	0.18557	0.129043	0.798222
Atg14	0.190091	0.184224	0.530657	-0.00154479	0.991375	0.996145	0.138598	0.331651	0.637796	-0.0530374	0.711228	0.983832
Atg16l1	-0.0162131	0.893395	0.96601	-0.11646	0.335699	0.565337	0.148707	0.218969	0.525897	0.0484599	0.688783	0.981911
Atg16l2	-1.15271	8.98802e-11	4.98339e-08	-1.08673	9.12168e-10	7.33337e-07	0.0901776	0.611546	0.832228	0.156164	0.3698	0.930639
Atg2b	-0.18845	0.0709901	0.333898	-0.281162	0.00705794	0.0538097	0.126247	0.226697	0.533858	0.0335352	0.747612	0.984924
Atg3	0.102478	0.364229	0.708522	-0.209521	0.0634796	0.213266	0.18297	0.105134	0.369118	-0.129029	0.253209	0.893231
Atg4a	0.409566	0.00184539	0.0319742	0.335339	0.00966558	0.0655197	-0.110808	0.389478	0.684997	-0.185036	0.161608	0.82609
Atg4b	0.0235662	0.808961	0.933979	-0.124594	0.200711	0.418626	0.157176	0.106514	0.371348	0.00901558	0.92631	0.997945
Atg4c	0.0371833	0.69911	0.896268	-0.0328174	0.730972	0.860732	-0.0147399	0.877481	0.954796	-0.0847407	0.377565	0.934167
Atg4d	-0.173774	0.210894	0.563657	-0.363659	0.00893905	0.0621627	0.242007	0.0821903	0.326028	0.0521221	0.706961	0.983519
Atg5	0.230801	0.019823	0.159606	0.107593	0.277183	0.50526	0.156462	0.113349	0.381653	0.0332542	0.737531	0.984924
Atg7	0.440527	2.95604e-05	0.00163897	0.338921	0.00128475	0.0174177	0.089183	0.394852	0.688797	-0.0124234	0.9064	0.996055
Atg9a	0.0330598	0.746502	0.911044	-0.279501	0.0063089	0.0500695	0.273342	0.00758367	0.103481	-0.039219	0.701247	0.983076
Atic	0.0659421	0.581509	0.842451	0.104097	0.384012	0.608808	0.0685545	0.565837	0.805498	0.106709	0.373174	0.932731
Atl1	-0.292222	0.155534	0.489767	0.349902	0.0906482	0.262997	-0.160087	0.434249	0.718638	0.482037	0.0203762	0.423292
Atl2	0.228041	0.131779	0.455139	-0.162315	0.283149	0.510971	0.232846	0.123739	0.399061	-0.15751	0.297768	0.906561
Atl3	-0.0677886	0.583693	0.843378	0.0240589	0.845731	0.924503	-0.0812016	0.511449	0.772458	0.0106459	0.931408	0.997945
Atm	-0.138222	0.380976	0.721943	0.069934	0.656519	0.813767	-0.208828	0.184865	0.484364	-0.000671829	0.996598	0.999808
Atmin	0.0261634	0.820417	0.9364	-0.104492	0.361713	0.588662	0.0760883	0.507179	0.769877	-0.0545668	0.635411	0.97899
Atn1	-0.102629	0.579311	0.84176	-0.119526	0.510856	0.711235	-0.0723407	0.693548	0.868732	-0.0892371	0.626426	0.977908
Atoh8	-0.611078	0.107348	0.412044	-0.97564	0.0105378	0.0692813	0.195401	0.605759	0.829501	-0.16916	0.654324	0.980178
Atox1	0.493036	0.000331413	0.00965108	0.219668	0.109018	0.293126	0.229548	0.0932395	0.34857	-0.0438201	0.74975	0.984924
Atp10a	-0.28128	0.364417	0.708522	0.136639	0.661625	0.817264	-0.0353428	0.909298	0.967003	0.382576	0.219883	0.879767
Atp10d	0.326134	0.141607	0.471018	0.320956	0.145936	0.349025	0.0111036	0.959558	0.986012	0.00592519	0.97884	0.999457
Atp11a	0.0535892	0.799139	0.930066	-0.153536	0.463238	0.675347	-0.393609	0.0611006	0.283368	-0.600735	0.00435012	0.186026
Atp11b	-0.192407	0.0522321	0.284692	-0.272642	0.00585014	0.0475985	-0.00154258	0.987578	0.99544	-0.0817774	0.408179	0.942266
Atp11c	-0.206538	0.189753	0.539052	-0.155115	0.324592	0.554575	0.0378622	0.80996	0.928897	0.089285	0.570635	0.970741
Atp13a1	-0.209915	0.0258035	0.186721	-0.270311	0.00408683	0.0379181	0.126957	0.178026	0.4751	0.0665614	0.478745	0.959186
Atp13a2	0.122473	0.453861	0.770524	0.145572	0.371071	0.597679	-0.103145	0.526106	0.779942	-0.080046	0.624518	0.977908
Atp13a3	0.0557508	0.645637	0.875238	-0.301745	0.0128772	0.0785483	0.211052	0.0818347	0.325189	-0.146443	0.227114	0.884728
Atp1a1	-0.0576232	0.672137	0.886736	-0.0523948	0.700364	0.84068	0.0962942	0.479432	0.75221	0.101523	0.455919	0.953966
Atp1a2	0.293976	0.261622	0.616459	0.5122	0.0489693	0.181549	-0.121653	0.635009	0.843758	0.0965711	0.71594	0.984559
Atp1a3	1.13521	0.0391482	0.242101	1.67758	0.000993991	0.0146091	-1.23871	0.0127726	0.129573	-0.696328	0.213469	0.877843
Atp1b1	-0.165679	0.342455	0.691925	-0.551009	0.0016277	0.020836	0.14265	0.413793	0.704523	-0.24268	0.164125	0.830276
Atp1b2	-0.00291365	0.992385	0.997722	0.206561	0.501147	0.70332	0.0385365	0.899155	0.962166	0.248011	0.423059	0.945046
Atp1b3	0.0493522	0.654864	0.878644	-0.091742	0.402356	0.626099	-0.202105	0.0659889	0.293904	-0.343199	0.00183689	0.113598
Atp23	-0.0725805	0.742115	0.908945	-0.247762	0.253607	0.48098	-0.0765425	0.72706	0.888328	-0.251724	0.248895	0.891731
Atp2a2	-0.061018	0.696467	0.895533	-0.199766	0.201779	0.419988	0.319542	0.0412827	0.235051	0.180794	0.247901	0.891731
Atp2a3	-0.156895	0.645998	0.875317	-0.111812	0.738681	0.865184	-0.44433	0.189719	0.492236	-0.399247	0.238416	0.885146
Atp2b1	0.00284661	0.975597	0.99249	-0.128567	0.165569	0.374534	-0.0398053	0.668186	0.857375	-0.171219	0.0654035	0.673686
Atp2b2	0.176618	0.771432	0.921766	0.214277	0.724129	0.856816	-0.33998	0.575816	0.810888	-0.302321	0.619137	0.977908
Atp2b4	0.101526	0.713721	0.900732	0.16985	0.537262	0.731218	-0.40666	0.140735	0.425255	-0.338336	0.221217	0.881086
Atp2c1	0.0783628	0.387689	0.726089	-0.0146033	0.87155	0.938749	-0.0403378	0.655441	0.85242	-0.133304	0.141388	0.812034
Atp4a	-0.353496	0.350901	0.69785	-0.923543	0.017326	0.0952426	0.695974	0.0751588	0.313972	0.125928	0.737138	0.984924
Atp5a1	0.0224384	0.821275	0.936936	-0.114749	0.24805	0.474861	0.199884	0.0442588	0.243628	0.0626965	0.527928	0.96415
Atp5b	-0.0558717	0.552994	0.830937	-0.137656	0.143892	0.346182	0.179322	0.0569662	0.273374	0.0975377	0.300369	0.907656
Atp5c1	-0.133988	0.228637	0.584849	-0.222813	0.0453701	0.173444	0.178233	0.109398	0.375938	0.0894084	0.421686	0.945002
Atp5d	0.0909577	0.391249	0.727692	-0.193702	0.0680833	0.222322	0.337033	0.00150752	0.0478094	0.0523737	0.621639	0.977908
Atp5e	-0.014659	0.927305	0.977224	-0.280477	0.0814128	0.248536	0.448915	0.00532414	0.0882399	0.183098	0.254781	0.894792
Atp5g1	-0.2031	0.0499372	0.277162	-0.418196	5.73659e-05	0.00205871	0.404817	9.84999e-05	0.010363	0.18972	0.0669793	0.679217
Atp5g2	-0.147639	0.181487	0.526643	-0.335603	0.00249174	0.0276499	0.323583	0.0035557	0.0733214	0.135619	0.21948	0.879767
Atp5g3	-0.0306123	0.781157	0.924184	-0.217689	0.0483689	0.180424	0.30452	0.00577019	0.0914078	0.117443	0.28661	0.901614
Atp5h	-0.151108	0.248062	0.60259	-0.281421	0.0315677	0.138443	0.19761	0.131081	0.41141	0.0672966	0.606821	0.975008
Atp5j	-0.0163935	0.890891	0.965014	-0.268064	0.0250252	0.120436	0.284853	0.017262	0.151422	0.0331822	0.781268	0.986182
Atp5j2	-0.0516994	0.672196	0.886736	-0.326698	0.00759844	0.056302	0.35764	0.00348084	0.0723107	0.0826418	0.498825	0.961225
Atp5k	0.254588	0.0839759	0.363703	-0.35769	0.0154911	0.0884434	0.680911	4.22872e-06	0.0011627	0.0686332	0.641553	0.979283
Atp5k-ps2	-0.0290297	0.923477	0.975662	-0.388616	0.226595	0.449196	0.554462	0.0789323	0.320251	0.194875	0.526412	0.963603
Atp5l	-0.115433	0.380423	0.721748	-0.347735	0.0083697	0.0598383	0.331624	0.0119246	0.126235	0.0993228	0.450323	0.953231
Atp5l2-ps	-0.469655	0.211291	0.564265	-0.69218	0.0843343	0.252903	0.578529	0.153829	0.444369	0.356004	0.337754	0.921723
Atp5md	-0.132019	0.265179	0.6206	-0.265064	0.0255359	0.121987	0.301807	0.0110097	0.122002	0.168762	0.154405	0.824265
Atp5mpl	-0.0258267	0.814067	0.934509	-0.251522	0.0223056	0.111926	0.345769	0.00168095	0.0501798	0.120073	0.274524	0.899282
Atp5o	-0.172643	0.105952	0.408637	-0.229621	0.0316038	0.1385	0.156544	0.142969	0.429324	0.0995664	0.350774	0.924503
Atp5pb	-0.0466677	0.63615	0.870809	-0.203708	0.0389797	0.158271	0.175358	0.0755487	0.314539	0.0183183	0.852663	0.991304
Atp5pb-ps	0.146145	0.55265	0.830935	-0.442834	0.0803522	0.246609	0.631491	0.0117987	0.125425	0.0425117	0.864214	0.992535
Atp6ap1	0.105852	0.228835	0.584856	0.0399278	0.648915	0.809264	-0.0334304	0.703123	0.874837	-0.0993543	0.258584	0.897115
Atp6ap2	0.0384579	0.721495	0.902924	0.210838	0.0494509	0.182409	-0.246918	0.0215114	0.169053	-0.0745372	0.489342	0.959652
Atp6v0a1	0.0907007	0.355024	0.700938	0.120448	0.219206	0.440247	0.0622511	0.524986	0.779568	0.0919987	0.348652	0.923883
Atp6v0a2	0.302005	0.00929604	0.0981425	0.0288666	0.803053	0.90113	0.0806657	0.485687	0.756062	-0.192473	0.0973706	0.745687
Atp6v0b	-0.0863064	0.418101	0.746053	-0.050826	0.632267	0.798791	-0.0908609	0.393052	0.687372	-0.0553806	0.602778	0.975008
Atp6v0c	0.105532	0.278031	0.633845	-0.0118232	0.903275	0.954507	0.183076	0.0595575	0.279191	0.0657203	0.499959	0.961225
Atp6v0c-ps2	0.176824	0.535582	0.819813	-0.119987	0.677219	0.826678	0.316842	0.26392	0.575	0.0200313	0.944855	0.997945
Atp6v0d1	0.0054714	0.955062	0.985896	-0.0774655	0.424864	0.645689	0.141728	0.144238	0.4314	0.0587913	0.544951	0.965641
Atp6v0d2	0.0769548	0.789339	0.92727	0.844328	0.00342359	0.0338965	-0.555006	0.0525951	0.263108	0.212367	0.462973	0.955139
Atp6v0e	0.0787694	0.457704	0.772806	0.155896	0.139333	0.339137	-0.113575	0.281254	0.590763	-0.0364483	0.731221	0.984924
Atp6v0e2	0.538904	0.146229	0.477985	0.617414	0.094966	0.269543	0.0555126	0.877216	0.954723	0.134022	0.725069	0.984924
Atp6v1a	0.223442	0.0372041	0.23459	0.289016	0.00687918	0.0529743	-0.207602	0.0520613	0.262438	-0.142028	0.1854	0.857372
Atp6v1b2	0.163553	0.0989653	0.394756	0.21665	0.0284656	0.130297	-0.0766607	0.437591	0.721615	-0.0235639	0.812251	0.987127
Atp6v1c1	-0.0392608	0.696282	0.895533	0.0289021	0.772985	0.884747	-0.0562392	0.574865	0.810528	0.0119237	0.905562	0.996055
Atp6v1d	0.0906577	0.352069	0.698775	0.0492978	0.61036	0.784425	-0.115655	0.23254	0.540163	-0.157015	0.106624	0.76539
Atp6v1e1	-0.0368791	0.714803	0.901295	0.0995279	0.323498	0.553648	-0.0602431	0.550042	0.794162	0.0761639	0.450519	0.953426
Atp6v1f	-0.111752	0.355617	0.701505	-0.10243	0.39587	0.620208	-0.011043	0.927175	0.973682	-0.00172041	0.988635	0.999639
Atp6v1g1	-0.382156	0.00121692	0.023862	-0.520685	1.00805e-05	0.000586249	0.000770818	0.994795	0.997711	-0.137758	0.241039	0.88747
Atp6v1g2	0.175763	0.375208	0.716338	0.182392	0.353793	0.58166	0.0409983	0.832757	0.938293	0.0476279	0.81246	0.987127
Atp6v1h	-0.009901	0.951223	0.98466	-0.138375	0.392477	0.616755	0.0804722	0.618994	0.83651	-0.0480019	0.766762	0.984924
Atp7a	0.195427	0.222429	0.577496	0.264069	0.0941475	0.268309	-0.285974	0.0701944	0.303647	-0.217332	0.174389	0.844068
Atp7b	0.0084656	0.944247	0.982562	0.293247	0.0154013	0.0880643	-0.145644	0.228287	0.534944	0.139137	0.250777	0.891763
Atp8a1	-0.0862541	0.71202	0.900732	0.288707	0.210275	0.429498	-0.795363	0.000634968	0.0301087	-0.420401	0.0707671	0.693819
Atp8a2	-0.576879	0.339024	0.689672	-0.0579425	0.922145	0.962792	-0.418139	0.486044	0.756093	0.100797	0.865061	0.992535
Atp8b1	-0.38625	0.00868783	0.0936899	-0.461635	0.00171038	0.0215026	0.0506771	0.730429	0.889525	-0.0247082	0.866337	0.992535
Atp8b2	0.20854	0.420173	0.746609	0.641122	0.0127924	0.0781792	-0.33404	0.190964	0.49385	0.0985421	0.704897	0.98324
Atp8b4	0.292595	0.098033	0.392987	0.444978	0.0107915	0.0702214	-0.163926	0.342214	0.647653	-0.0115429	0.948486	0.998163
Atp8b5	0.363962	0.372585	0.715611	1.74027	1.3938e-05	0.000757128	-1.24256	0.00140142	0.0463604	0.133743	0.748843	0.984924
Atp9a	0.693297	9.57392e-05	0.00375461	0.663004	0.000187295	0.00476066	-0.147836	0.402575	0.695323	-0.178129	0.314522	0.913512
Atp9b	0.204483	0.0393513	0.242633	0.111016	0.261337	0.489844	-0.0243764	0.805054	0.927187	-0.117844	0.235224	0.884957
Atpaf1	-0.0762594	0.512112	0.804502	0.0194112	0.867471	0.936489	0.0702151	0.545334	0.791874	0.165886	0.154707	0.824608
Atpaf2	0.173746	0.0941068	0.384607	-0.0939597	0.363333	0.5901	0.162714	0.115095	0.384391	-0.104991	0.312164	0.912742
Atpif1	-0.0171004	0.900659	0.968563	0.331432	0.0150773	0.0868294	-0.174265	0.199147	0.50371	0.174267	0.205298	0.869893
Atpsckmt	-0.0898951	0.352199	0.698793	0.0106952	0.911659	0.957468	0.0236612	0.806047	0.927515	0.124251	0.198641	0.867868
Atr	0.105242	0.434868	0.75846	0.244742	0.0688983	0.2243	-0.0728834	0.587244	0.817689	0.0666164	0.62164	0.977908
Atraid	-0.0787811	0.431787	0.756105	-0.158012	0.114768	0.301628	0.127619	0.202913	0.507646	0.0483877	0.62904	0.977908
Atrip	0.0351953	0.815582	0.934962	0.0664891	0.658989	0.815695	0.0682443	0.649866	0.850228	0.0995381	0.510447	0.961225
Atrn	-0.152096	0.146221	0.477985	-0.264911	0.0114275	0.0727119	0.187324	0.073684	0.311248	0.0745085	0.476373	0.959186
Atrnl1	-0.143573	0.294491	0.651427	-0.188863	0.168222	0.37793	0.203569	0.137567	0.4206	0.158278	0.24775	0.891731
Atrx	-0.262874	0.0239959	0.17772	-0.103704	0.372078	0.598646	-0.220507	0.0581203	0.275912	-0.0613366	0.597723	0.975008
Atxn1	0.174036	0.738076	0.907372	0.0467039	0.928524	0.965514	0.976861	0.0629224	0.287097	0.849529	0.105096	0.764284
Atxn10	0.231878	0.0195181	0.157751	0.202138	0.0412157	0.163996	-0.071096	0.472319	0.747119	-0.100837	0.309952	0.912742
Atxn1l	-0.0742438	0.47734	0.785503	0.0643012	0.53782	0.731608	-0.000850676	0.993492	0.997546	0.137694	0.187842	0.858206
Atxn2	0.0366341	0.737091	0.906773	-0.0777159	0.476315	0.684464	0.148282	0.174129	0.469311	0.0339324	0.755891	0.984924
Atxn2l	-0.243591	0.0122369	0.117257	-0.20641	0.0336816	0.145029	0.0734569	0.449996	0.731324	0.110638	0.254553	0.894786
Atxn3	-0.052447	0.629821	0.868292	-0.0470783	0.663737	0.818674	-0.0554272	0.609441	0.831417	-0.0500585	0.644861	0.979283
Atxn7	-0.0248384	0.804952	0.9321	-0.129503	0.19548	0.412361	-0.0612929	0.541123	0.789344	-0.165958	0.0981218	0.74808
Atxn7l1	-0.297208	0.05882	0.304007	-0.0395307	0.801974	0.90079	0.126924	0.420345	0.709491	0.384601	0.0146098	0.359742
Atxn7l2	-0.371193	0.0849785	0.365535	-0.0680818	0.746537	0.870139	-0.229425	0.284999	0.594196	0.0736855	0.727568	0.984924
Atxn7l3	-0.117091	0.243288	0.599167	-0.248115	0.0132262	0.0798888	0.0823037	0.412018	0.703348	-0.0487204	0.626502	0.977908
Atxn7l3b	0.0703131	0.493567	0.795794	-0.12418	0.226529	0.449119	0.164711	0.108727	0.374494	-0.0297825	0.771819	0.984924
AU020206	-0.178308	0.398846	0.733422	0.38226	0.0668729	0.219888	-0.638962	0.00234079	0.0580644	-0.0783934	0.70938	0.983832
AU021092	-0.528516	0.0437181	0.257291	0.00540205	0.982927	0.993431	-0.473031	0.0687759	0.300257	0.0608872	0.81119	0.987127
AU022252	0.126514	0.275133	0.631828	-0.267598	0.0210731	0.107978	0.329361	0.00453135	0.081549	-0.0647511	0.576496	0.971137
AU040320	0.305822	0.0158809	0.139306	0.0880842	0.485688	0.691632	0.0286062	0.820748	0.93389	-0.189132	0.13591	0.805768
AU041133	0.0190706	0.942693	0.981832	0.337575	0.195817	0.412708	-0.458813	0.0799494	0.322182	-0.140309	0.595662	0.975008
Auh	-0.0497644	0.636374	0.870809	0.0964749	0.360099	0.587523	0.0878133	0.403832	0.696099	0.234053	0.0265601	0.466678
Aup1	-0.139451	0.177585	0.520982	-0.231092	0.0255667	0.122057	0.203894	0.0488681	0.255413	0.112253	0.277664	0.899282
Aurka	1.74288	5.36503e-07	7.1887e-05	1.5646	2.49279e-06	0.000228628	-0.385069	0.221393	0.528235	-0.563348	0.116868	0.785391
Aurkaip1	-0.0749822	0.482423	0.788272	-0.170093	0.111905	0.2979	0.262807	0.0140074	0.135514	0.167696	0.116518	0.785391
Aurkb	1.48322	0.00128121	0.0246419	1.76995	4.55457e-05	0.00175198	-0.807679	0.049881	0.256878	-0.520944	0.276158	0.899282
AV356131	-0.107753	0.769477	0.921715	0.282943	0.473534	0.682559	0.333304	0.372527	0.672263	0.724	0.0617066	0.654488
Aven	0.101511	0.423928	0.750203	-0.182607	0.150746	0.35582	0.281781	0.026458	0.186669	-0.00233669	0.985332	0.999457
Avil	-1.63954	0.00412091	0.0566467	-1.39408	0.0473434	0.177651	1.98042	0.00374048	0.0750851	2.22588	0.000174257	0.018313
Avl9	-0.262908	0.135815	0.462076	-0.0427747	0.807966	0.903545	-0.111495	0.526736	0.780446	0.108638	0.537154	0.964766
Avpi1	-0.523054	0.00228949	0.0378731	-0.50915	0.00302758	0.0313058	0.194183	0.259	0.569481	0.208087	0.222441	0.883335
Avpr1a	-1.12759	0.0207689	0.164181	-1.59277	0.00125864	0.0171797	0.893994	0.0660045	0.293904	0.428816	0.374001	0.932914
AW011738	0.202843	0.391975	0.728199	0.540136	0.0230285	0.114177	-0.0292622	0.900991	0.963234	0.308031	0.197399	0.867868
AW112010	0.588548	9.06593e-05	0.00363519	0.576258	0.000122643	0.0034068	-0.159651	0.285169	0.594404	-0.171941	0.252157	0.892898
AW146154	-0.0295896	0.85863	0.951532	-0.0304558	0.85327	0.928929	-0.0237346	0.885731	0.957299	-0.0246008	0.881929	0.993776
AW209491	0.12705	0.401611	0.734642	-0.0352908	0.815551	0.908191	0.159555	0.29122	0.600598	-0.00278612	0.985337	0.999457
AW495222	0.627137	0.310965	0.665836	-1.62327	0.0149516	0.0862302	2.01276	0.00241766	0.0587213	-0.237645	0.703612	0.98323
AW549877	-0.114208	0.472337	0.781907	0.0528609	0.739144	0.865411	-0.086555	0.585701	0.81699	0.0805136	0.612288	0.976408
AW554918	0.133763	0.457102	0.772802	0.515352	0.00349679	0.0343463	-0.37292	0.0335399	0.210276	0.00866968	0.961762	0.999397
Awat2	0.1236	0.635826	0.870809	0.151744	0.557082	0.746568	-0.00288062	0.991082	0.996607	0.0252628	0.923378	0.997945
Axin1	-0.107502	0.251998	0.605752	-0.220921	0.0183093	0.0988899	0.107418	0.252459	0.561762	-0.00600033	0.94888	0.998163
Axin2	-0.100884	0.700144	0.896807	0.00489761	0.985109	0.994458	0.232299	0.375689	0.674728	0.338081	0.197748	0.867868
Axl	0.555269	0.14041	0.469367	1.05572	0.00532364	0.0447225	-1.00856	0.00770372	0.103481	-0.508102	0.17713	0.848923
Azgp1	-0.00529968	0.964675	0.989034	-0.070603	0.555197	0.745347	0.0914097	0.444968	0.727763	0.0261064	0.827305	0.988156
Azi2	-0.117098	0.176467	0.519674	-0.0467928	0.58792	0.768237	-0.0587674	0.496842	0.762524	0.0115382	0.89387	0.994226
Azin1	0.00441929	0.97587	0.99249	-0.0477246	0.743896	0.868461	0.0927447	0.525535	0.779568	0.0406008	0.781098	0.986182
Azin2	-0.847257	0.000910403	0.01957	0.249972	0.328878	0.559343	-0.388732	0.133009	0.414616	0.708497	0.00505899	0.200739
B130021K23Rik	-0.722878	0.140927	0.470299	0.0700259	0.89186	0.947961	0.115963	0.819531	0.932803	0.908867	0.068251	0.685796
B130024G19Rik	-0.144851	0.622359	0.863503	0.256463	0.36186	0.588732	-0.697648	0.0151373	0.141343	-0.296334	0.304784	0.908531
B130034C11Rik	0.0297932	0.937363	0.979996	0.0787469	0.833788	0.917749	-0.050901	0.892116	0.959989	-0.00194739	0.995895	0.999808
B130055M24Rik	-0.261694	0.196321	0.546606	-0.25833	0.198789	0.415927	0.0442757	0.827581	0.936129	0.0476399	0.811949	0.987127
B230118H07Rik	0.10372	0.446792	0.766728	0.0317059	0.815559	0.908191	0.0829863	0.540682	0.789154	0.0109719	0.935985	0.997945
B230206H07Rik	0.362823	0.501072	0.799829	-0.354828	0.521363	0.718892	1.28795	0.0195879	0.161725	0.570299	0.29765	0.906561
B230206L02Rik	-0.0756722	0.865177	0.95452	0.171455	0.710762	0.848046	0.21366	0.634802	0.843758	0.460787	0.314645	0.913622
B230208H11Rik	0.528497	0.0515921	0.282544	0.0506216	0.846731	0.925184	0.126911	0.623924	0.839204	-0.350964	0.201317	0.869168
B230217C12Rik	0.043445	0.929757	0.978238	0.0169085	0.969805	0.987502	-0.312299	0.499647	0.763672	-0.338835	0.473184	0.959186
B230217O12Rik	-0.353584	0.247085	0.60236	-0.0414203	0.891174	0.947578	-0.118139	0.699099	0.872746	0.194024	0.521267	0.962934
B230219D22Rik	-0.0298151	0.779828	0.923501	-0.015825	0.881729	0.943344	-0.0739049	0.487597	0.757202	-0.0599148	0.573939	0.971137
B230307C23Rik	0.193671	0.338019	0.689459	0.0393214	0.843698	0.923159	0.0353459	0.859105	0.948334	-0.119004	0.556596	0.968876
B230317F23Rik	-0.0787874	0.808412	0.933877	0.0331746	0.917272	0.95996	-0.113144	0.724677	0.887372	-0.00118206	0.997125	0.999808
B230322F03Rik	-0.257149	0.396006	0.732136	-0.0278864	0.921814	0.962645	-0.238266	0.419725	0.709152	-0.00900324	0.975364	0.999457
B230354K17Rik	0.0485216	0.768348	0.921135	-0.0113709	0.944735	0.97393	0.0252793	0.877589	0.954815	-0.0346133	0.833493	0.988379
B230377A18Rik	0.0165873	0.962325	0.988312	0.0958339	0.787528	0.892366	0.140561	0.684879	0.86492	0.219807	0.540429	0.965077
B2m	0.185886	0.0859595	0.367983	0.300183	0.00557713	0.0461739	-0.135607	0.210195	0.517172	-0.0213097	0.843901	0.989794
B330016D10Rik	-0.0750107	0.711698	0.900725	-0.463932	0.0223823	0.112222	0.302163	0.141878	0.427315	-0.0867582	0.665096	0.980885
B3galnt1	0.244862	0.418831	0.746551	0.414241	0.166397	0.375448	-0.0763895	0.795289	0.923548	0.092989	0.762371	0.984924
B3galnt2	-0.0508403	0.682081	0.89041	-0.28347	0.0224696	0.112481	0.238285	0.0552168	0.269203	0.00565583	0.96362	0.999397
B3galt1	-0.889105	0.0385482	0.24005	0.0187006	0.965025	0.985399	-0.256313	0.548201	0.793507	0.651492	0.128068	0.798015
B3galt4	-0.168578	0.712165	0.900732	0.248678	0.571587	0.757046	-0.332327	0.453338	0.733927	0.0849282	0.851281	0.990815
B3galt6	0.0804503	0.724765	0.903376	0.12751	0.575739	0.759855	0.0340773	0.880605	0.955544	0.0811373	0.723584	0.984924
B3gat3	0.0217719	0.875811	0.959211	-0.286663	0.0398868	0.160763	0.30414	0.0292673	0.197512	-0.00429541	0.975401	0.999457
B3glct	0.0731772	0.687126	0.893248	0.0931616	0.59647	0.775063	-0.246351	0.165133	0.458184	-0.226367	0.209023	0.872502
B3gnt2	-0.549063	0.0149562	0.134363	-0.262469	0.250238	0.477294	0.06378	0.783589	0.917354	0.350373	0.114214	0.782799
B3gnt3	0.213707	0.462159	0.774679	0.239886	0.402765	0.626372	-0.275849	0.336686	0.643783	-0.249671	0.389752	0.939573
B3gnt5	-0.0261111	0.965741	0.989513	0.0190678	0.969278	0.987358	-1.68081	0.00213087	0.0555305	-1.63564	0.00307449	0.160094
B3gnt8	0.615923	0.0671299	0.325213	-0.263018	0.439709	0.657421	0.903695	0.00749283	0.102941	0.0247533	0.941919	0.997945
B3gnt9	0.0152942	0.961023	0.988086	0.881018	0.00408252	0.0379181	-0.629778	0.0369913	0.221686	0.235945	0.45824	0.95455
B3gntl1	0.0440007	0.849042	0.94719	0.435081	0.0602382	0.206298	-0.0712259	0.756015	0.901323	0.319854	0.17049	0.837542
B430119L08Rik	0.173675	0.746701	0.911077	-1.89568	0.000664014	0.0112742	2.20667	8.80086e-05	0.00962169	0.137317	0.798448	0.986494
B430203G13Rik	0.518267	0.247702	0.602395	-0.110616	0.794488	0.895959	0.0522719	0.902029	0.963767	-0.576612	0.197393	0.867868
B430212C06Rik	6.24618	5.11949e-09	1.75141e-06	0.598533	0.151606	0.356541	-3.86232	4.62119e-15	2.4768e-11	-9.50997	1.93042e-27	3.10393e-23
B430219N15Rik	0.653511	0.232547	0.587728	-0.841047	0.137468	0.336634	1.80449	0.00151133	0.0478359	0.309928	0.575116	0.971137
B430306N03Rik	0.579781	0.381171	0.721943	1.01621	0.112397	0.298384	-1.15409	0.0729973	0.309711	-0.717655	0.277202	0.899282
B4galnt1	-0.0870418	0.381129	0.721943	-0.229213	0.0210836	0.107997	0.130347	0.189743	0.492236	-0.0118233	0.905243	0.996055
B4galnt3	0.175324	0.395633	0.731952	-0.0239936	0.907858	0.956103	0.280367	0.172733	0.467867	0.0810486	0.696969	0.982687
B4galnt4	-2.82332	7.48582e-05	0.00319217	-0.654598	0.297697	0.527224	-1.44418	0.053947	0.26616	0.72455	0.223878	0.883462
B4galt1	-0.26327	0.226917	0.583215	-0.0099025	0.963731	0.98455	0.0434513	0.841846	0.941546	0.296819	0.1732	0.84123
B4galt2	-0.050317	0.930595	0.978553	1.24249	0.0292604	0.132516	-0.877627	0.116456	0.386002	0.415176	0.479167	0.959186
B4galt3	-0.193989	0.106004	0.408737	-0.319726	0.00739554	0.0554631	0.0736991	0.539706	0.788472	-0.052038	0.662206	0.98082
B4galt4	-0.120792	0.715481	0.901503	0.115983	0.721686	0.855247	-0.366463	0.263793	0.575	-0.129688	0.69374	0.981911
B4galt5	0.120399	0.480713	0.787266	-0.209223	0.218796	0.439697	-0.149124	0.381442	0.6782	-0.478747	0.00506334	0.200739
B4galt6	0.461692	0.199329	0.550612	0.707335	0.0465687	0.175811	-0.740928	0.0373244	0.222781	-0.495286	0.168323	0.834297
B4galt7	0.112026	0.398553	0.733354	-0.193457	0.142651	0.344294	0.159066	0.22878	0.535116	-0.146416	0.269114	0.89905
B630019A10Rik	0.119378	0.382648	0.722985	0.189399	0.165958	0.375098	0.0107678	0.937153	0.977172	0.0807889	0.554928	0.968876
B630019K06Rik	-0.505793	0.0931046	0.382578	-0.604612	0.0312587	0.137513	-0.370316	0.216793	0.523947	-0.469135	0.0962624	0.744153
B930025P03Rik	-1.78495	0.00273806	0.0425433	-0.633794	0.281056	0.50931	0.527187	0.37036	0.670458	1.67834	0.00465447	0.191896
B930036N10Rik	0.271503	0.57666	0.840761	-0.670439	0.183275	0.397476	0.823702	0.0994838	0.359461	-0.11824	0.809327	0.987127
B930059L03Rik	-0.369719	0.246747	0.602288	0.128847	0.69486	0.837388	-0.0226096	0.944299	0.979573	0.475956	0.140622	0.812034
B930094E09Rik	-0.493101	0.14023	0.469367	0.267578	0.422101	0.643375	-0.270791	0.418275	0.707867	0.489888	0.141332	0.812034
B930095G15Rik	-0.908095	0.000158243	0.00548359	-0.151386	0.527315	0.723623	-0.152616	0.526961	0.780562	0.604093	0.0111145	0.308351
B9d1	-0.216034	0.636296	0.870809	0.494316	0.220306	0.441627	-0.925673	0.0282384	0.193046	-0.215323	0.622556	0.977908
B9d2	-0.107061	0.607529	0.856428	-0.596282	0.0035557	0.034734	0.159992	0.44391	0.726623	-0.329229	0.106413	0.76539
Baat	0.0455111	0.723263	0.903268	-0.0651851	0.612089	0.785686	0.24449	0.05728	0.273885	0.133794	0.298018	0.906856
Babam1	-0.0219101	0.830676	0.939638	-0.0729453	0.476401	0.684464	0.126448	0.216986	0.524114	0.0754123	0.46186	0.95512
Babam2	0.105003	0.292397	0.649567	0.0561575	0.57201	0.757357	0.0514419	0.604107	0.828579	0.00259619	0.979265	0.999457
Bace1	0.301641	0.0034072	0.0493999	0.138295	0.177871	0.390389	0.0662402	0.517774	0.77646	-0.0971066	0.346513	0.923808
Bace2	0.247817	0.183155	0.529126	0.270008	0.146996	0.350525	0.105187	0.569239	0.807338	0.127378	0.496736	0.961225
Bach1	-0.173708	0.271182	0.628438	-0.170959	0.278975	0.50668	0.163248	0.301288	0.609547	0.165997	0.29295	0.905707
Bach2	-0.268391	0.554847	0.832062	-0.0814537	0.857656	0.930938	-0.0835818	0.854003	0.946356	0.103356	0.819975	0.987215
Bach2os	0.482358	0.135665	0.46191	1.04286	0.00113094	0.0160349	-0.400234	0.19706	0.500845	0.160265	0.629399	0.977908
Bad	-0.0774213	0.569494	0.838237	-0.134575	0.320581	0.550947	0.0471314	0.72859	0.889032	-0.0100219	0.941151	0.997945
Bag1	0.0594822	0.557204	0.833053	-0.160061	0.114229	0.300765	0.211199	0.0371553	0.222337	-0.00834428	0.93438	0.997945
Bag2	-0.313764	0.137184	0.464148	-0.6993	0.00116408	0.0163326	0.540548	0.0126321	0.129042	0.155011	0.459301	0.954964
Bag3	0.488038	0.0486118	0.273106	-0.454073	0.0662932	0.218877	0.350404	0.15616	0.447414	-0.591706	0.0169112	0.393509
Bag4	0.112392	0.277023	0.632888	-0.280379	0.00660381	0.0515279	0.163291	0.113872	0.382722	-0.22948	0.0263553	0.465679
Bag5	0.0109658	0.922136	0.975276	-0.128349	0.251678	0.479067	0.135842	0.22524	0.532328	-0.00347305	0.975294	0.999457
Bag6	-0.0615402	0.492676	0.795035	-0.0765735	0.393352	0.617888	0.131694	0.142084	0.427421	0.116661	0.193526	0.864602
Bahcc1	-0.00868083	0.966498	0.98964	-0.0910827	0.658671	0.815553	-0.0506361	0.806172	0.927515	-0.133038	0.519451	0.962621
Bahd1	0.0762144	0.552805	0.830937	0.0908051	0.475878	0.684344	-0.129316	0.310495	0.61842	-0.114725	0.371126	0.931231
Baiap2	0.231225	0.327197	0.679155	-0.0340365	0.885227	0.944998	0.207256	0.379443	0.676684	-0.0580051	0.805825	0.987052
Baiap2l1	0.317437	0.076727	0.347031	0.244976	0.171373	0.382589	-0.0271056	0.879585	0.95531	-0.0995667	0.578615	0.971137
Baiap3	-0.421636	0.480227	0.787006	0.53302	0.34197	0.572406	-0.969326	0.0919949	0.346657	-0.0146692	0.979853	0.999457
Bak1	0.177769	0.199206	0.550548	0.217103	0.114722	0.301606	-0.119785	0.383458	0.67957	-0.0804516	0.561631	0.970223
Bambi	-0.52	0.0233395	0.175201	-0.276884	0.22777	0.450814	0.0678871	0.769193	0.909066	0.311003	0.171162	0.83829
Banf1	0.014026	0.910157	0.971435	-0.0639585	0.606425	0.781338	0.109289	0.378566	0.676049	0.0313041	0.801225	0.987006
Bank1	0.0924852	0.851345	0.947977	0.45746	0.346561	0.576097	-1.04699	0.0335026	0.210179	-0.682011	0.166142	0.832277
Banp	0.655854	0.0232929	0.175176	0.0212585	0.94098	0.972108	0.235979	0.41074	0.702799	-0.398617	0.167538	0.833799
Bap1	0.0624432	0.493872	0.796008	-0.0196109	0.829806	0.915621	0.144091	0.113755	0.382491	0.062037	0.497348	0.961225
Bard1	1.2372	0.017655	0.15004	1.35645	0.00857698	0.0607308	-0.0997168	0.836641	0.939909	0.0195304	0.97165	0.999457
Barhl1	1.36232	0.0292043	0.202055	-0.00207733	0.996933	0.998417	-0.425455	0.431665	0.71736	-1.78985	0.00339778	0.163677
Basp1	0.512882	0.193647	0.54349	1.30809	0.000725079	0.0119208	-1.19189	0.00199167	0.0536415	-0.396687	0.315279	0.91406
Batf	0.179474	0.719659	0.90272	0.437816	0.329408	0.559593	-0.862452	0.0625289	0.285788	-0.60411	0.213772	0.878067
Batf2	0.482456	0.210576	0.563165	0.701518	0.0511381	0.186705	-0.492994	0.163952	0.456881	-0.273932	0.483761	0.959186
Batf3	0.378405	0.349093	0.696493	0.637541	0.102795	0.282589	-0.35058	0.361279	0.663508	-0.0914434	0.823851	0.988068
Bax	-0.0142145	0.924997	0.976561	0.144128	0.331029	0.561357	-0.331827	0.0261419	0.185317	-0.173484	0.247985	0.891731
Baz1a	0.390116	0.0113367	0.111284	-0.215537	0.157138	0.363909	-0.0262971	0.863278	0.950469	-0.63195	4.04366e-05	0.0055571
Baz1b	0.0426133	0.738755	0.907721	-0.101498	0.426271	0.646727	-0.0536162	0.674463	0.860485	-0.197728	0.121645	0.792641
Baz2a	-0.175524	0.161448	0.49845	-0.189298	0.13042	0.326411	-0.0672028	0.59163	0.820779	-0.0809762	0.51772	0.962621
Baz2b	-0.121637	0.317391	0.671531	-0.00825613	0.945682	0.974257	-0.097466	0.422024	0.711095	0.0159154	0.895734	0.994583
Bbc3	-0.234444	0.540824	0.822744	0.387403	0.312852	0.543411	-0.128895	0.736476	0.892388	0.492952	0.199663	0.868709
Bbip1	0.0140087	0.908677	0.970948	0.175711	0.146904	0.350455	-0.103435	0.392577	0.687287	0.0582675	0.633671	0.978701
Bbof1	0.468832	0.100708	0.398334	-0.286356	0.32935	0.559554	0.83972	0.00356926	0.0734325	0.0845315	0.771799	0.984924
Bbox1	0.208474	0.0797229	0.352529	0.00599861	0.959756	0.982049	0.109503	0.356956	0.660338	-0.0929726	0.434453	0.949022
Bbs1	0.0467949	0.847508	0.946631	0.154623	0.517636	0.7165	-0.104045	0.662844	0.855161	0.0037834	0.987641	0.999498
Bbs10	0.448018	0.0605865	0.309064	0.203487	0.392983	0.617489	0.222871	0.346941	0.651498	-0.0216599	0.927987	0.997945
Bbs12	-0.541093	0.304186	0.660233	0.72961	0.149484	0.354402	-0.910776	0.0766237	0.316123	0.359927	0.487718	0.959186
Bbs2	-0.170684	0.388392	0.72641	0.00946068	0.96117	0.982809	-0.210929	0.282152	0.591567	-0.0307843	0.875256	0.993533
Bbs4	-0.137129	0.53683	0.820559	0.0499472	0.823185	0.912387	0.157279	0.479587	0.75221	0.344356	0.122928	0.793012
Bbs5	0.200015	0.3012	0.657658	0.315772	0.100517	0.278993	-0.0133571	0.943915	0.979374	0.102399	0.600917	0.975008
Bbs7	-0.0935135	0.59832	0.850815	0.248048	0.156568	0.363196	-0.268723	0.125489	0.402261	0.0728389	0.681049	0.981761
Bbs9	0.0399694	0.814192	0.934509	0.16634	0.321585	0.55191	-0.140962	0.401012	0.693819	-0.0145905	0.93161	0.997945
Bbx	-0.0674043	0.556876	0.833033	0.0696701	0.542006	0.734753	-0.0955893	0.403277	0.69601	0.0414851	0.717394	0.984802
BC002059	-0.281847	0.199211	0.550548	-0.304789	0.163281	0.371553	0.074213	0.736204	0.892381	0.0512708	0.813813	0.987127
BC003965	-0.00716309	0.95503	0.985896	-0.189087	0.136733	0.335854	0.209265	0.0996471	0.359747	0.0273409	0.829561	0.988282
BC004004	0.0964101	0.329333	0.680897	-0.0933098	0.344069	0.574484	-0.00591086	0.952231	0.982893	-0.195631	0.0477036	0.596568
BC005537	0.027327	0.819064	0.935882	0.0566191	0.635368	0.800396	-0.117641	0.324604	0.631177	-0.0883492	0.459556	0.954984
BC005624	0.0243031	0.824233	0.937989	-0.014526	0.894158	0.949426	0.0666183	0.541541	0.789358	0.0277892	0.799635	0.986699
BC017158	0.0981188	0.402612	0.73547	0.0553722	0.636733	0.801316	0.139759	0.23218	0.539484	0.0970127	0.409073	0.942308
BC021767	-0.243667	0.721752	0.902976	0.105583	0.879273	0.942019	1.23046	0.0779349	0.318063	1.57971	0.0249614	0.457117
BC023105	-0.629055	0.174797	0.517409	0.567802	0.221482	0.443107	0.0983263	0.831543	0.937746	1.29518	0.00584711	0.217126
BC024063	-0.101931	0.693989	0.895533	-0.258129	0.279277	0.507056	-0.338411	0.176466	0.473568	-0.494608	0.0453213	0.587833
BC024139	0.38021	0.104701	0.406247	-0.0164327	0.944241	0.973671	0.451382	0.0538721	0.26616	0.0547388	0.816031	0.987215
BC024386	-0.163837	0.372699	0.715611	-0.427253	0.0203159	0.105408	0.486349	0.0082888	0.107112	0.222933	0.225255	0.884158
BC024978	-0.297825	0.105189	0.406963	-0.376532	0.0408693	0.163061	0.252861	0.170043	0.464671	0.174154	0.342452	0.922447
BC025920	-0.164018	0.540884	0.822744	-0.00717895	0.977387	0.990418	-0.362517	0.163733	0.456741	-0.205677	0.429727	0.947946
BC028528	0.215065	0.439186	0.761604	0.76883	0.00460128	0.0410794	-0.378008	0.152099	0.442226	0.175757	0.538202	0.964779
BC028777	-0.0352183	0.933158	0.978958	1.01819	0.0282836	0.129676	-0.0029172	0.994125	0.99758	1.0505	0.0261637	0.463933
BC029722	0.564259	0.000634413	0.0150898	0.773282	2.59493e-06	0.000231799	-0.229354	0.15808	0.450509	-0.020331	0.902603	0.995805
BC030343	0.124331	0.838129	0.94345	0.252982	0.608517	0.782998	-1.2122	0.0242697	0.179566	-1.08355	0.0526785	0.617318
BC031181	0.165737	0.0648541	0.320247	-0.0551823	0.537668	0.731464	0.130686	0.144191	0.4314	-0.090234	0.315026	0.913819
BC034090	0.135563	0.714381	0.901044	0.529543	0.136758	0.335854	-0.422054	0.233211	0.540591	-0.0280734	0.939835	0.997945
BC035044	0.480107	0.258194	0.612412	-0.00949524	0.980974	0.992139	-0.0533113	0.894096	0.960332	-0.542914	0.197741	0.867868
BC035947	3.71201	1.19865e-06	0.000135726	2.65121	3.64428e-05	0.00151001	-0.803702	0.16382	0.456881	-1.86451	0.0232596	0.449628
BC037704	0.0123446	0.973523	0.991655	0.154453	0.6673	0.820767	-0.148985	0.678663	0.862464	-0.00687649	0.98533	0.999457
BC048403	0.147583	0.295681	0.652161	0.120274	0.395046	0.619586	0.147131	0.293726	0.602324	0.119822	0.400155	0.940048
BC048644	1.32446	0.00567451	0.0701849	-1.38179	0.00735749	0.0553326	2.23715	9.38769e-06	0.00203979	-0.469098	0.339109	0.921723
BC049715	0.238022	0.349249	0.696493	-0.120559	0.635722	0.80064	0.302769	0.224706	0.53157	-0.055813	0.829638	0.988282
BC049762	0.385777	0.480493	0.787067	0.779023	0.175397	0.387552	0.241267	0.652595	0.851366	0.634514	0.27811	0.899286
BC049987	0.906177	0.00355354	0.0506986	0.411958	0.18181	0.39561	0.115985	0.706306	0.876086	-0.378234	0.221119	0.881086
BC051226	0.285791	0.303196	0.659514	0.0723829	0.79287	0.895201	0.132755	0.627082	0.840396	-0.080653	0.773245	0.984924
BC052040	0.140922	0.473884	0.782663	0.43214	0.0263468	0.124524	-0.312808	0.10673	0.371855	-0.0215898	0.912861	0.996905
BC055308	-0.339962	0.439779	0.762394	-0.385042	0.360977	0.58812	-0.146568	0.737957	0.89289	-0.191647	0.650647	0.979985
BC055324	1.0434	0.00837426	0.0914119	0.592711	0.120321	0.310487	0.0702697	0.847871	0.944235	-0.380415	0.354504	0.925997
BC060293	-0.588025	0.192578	0.542053	0.0805135	0.852528	0.928524	-0.408972	0.363348	0.664691	0.259566	0.550484	0.967561
BC065397	0.426461	0.0570365	0.299409	-0.0971567	0.652603	0.810974	0.0960688	0.656585	0.85273	-0.427549	0.0561524	0.633724
BC067074	-0.145188	0.745559	0.910239	0.0496016	0.904802	0.955426	-0.316314	0.460799	0.73875	-0.121524	0.779642	0.985992
Bc1	-0.461052	0.398438	0.733259	0.726932	0.19271	0.408615	-0.109153	0.842052	0.941587	1.07883	0.0531689	0.618066
BC106179	-0.963507	0.00299436	0.0454639	0.0201703	0.949722	0.976266	-0.431485	0.196426	0.500284	0.552192	0.0756156	0.698749
Bcam	0.2721	0.174361	0.51722	0.567261	0.00467596	0.0412449	-0.056995	0.77278	0.911247	0.238166	0.24096	0.887403
Bcap29	0.0476319	0.727388	0.903846	0.199803	0.141668	0.342745	-0.0835396	0.538075	0.78745	0.0686315	0.616116	0.977456
Bcap31	0.114572	0.243979	0.599786	0.05076	0.605237	0.780699	0.00680005	0.944785	0.979932	-0.0570115	0.562101	0.970229
Bcar1	0.162844	0.248265	0.60259	-0.0367287	0.794245	0.895913	0.0953902	0.498176	0.763086	-0.104182	0.460093	0.95512
Bcar3	0.0797337	0.621495	0.863477	-0.00434832	0.978519	0.991055	0.182583	0.258181	0.568649	0.0985012	0.542077	0.965384
Bcas2	-0.0969365	0.373737	0.715611	-0.0855801	0.431496	0.650968	0.0505631	0.642365	0.847509	0.0619195	0.569576	0.970232
Bcas3	0.114543	0.203085	0.554773	0.100196	0.264655	0.493093	0.0665005	0.45788	0.736318	0.0521542	0.563235	0.970232
Bcas3os2	0.427783	0.449569	0.768757	0.612483	0.285897	0.514026	0.0941452	0.863397	0.950529	0.278845	0.637027	0.979283
Bcat2	-0.10829	0.431843	0.756105	-0.288749	0.0363253	0.151814	0.239075	0.083348	0.328147	0.058616	0.670123	0.980885
Bccip	-0.12054	0.244692	0.600617	-0.0929482	0.369379	0.59589	0.0578324	0.576649	0.811304	0.0854244	0.409453	0.942629
Bcdin3d	-0.12508	0.496129	0.797454	0.00963121	0.958062	0.98069	0.0095167	0.958543	0.985448	0.144228	0.432553	0.948983
Bche	0.612676	0.00162703	0.029165	0.647398	0.000870441	0.0134964	-0.230117	0.234846	0.54301	-0.195394	0.313452	0.912742
Bckdha	0.0528827	0.591555	0.847834	-0.165469	0.0932404	0.266859	0.22384	0.0231847	0.175073	0.00548805	0.955595	0.998841
Bckdhb	0.25735	0.0121402	0.116609	0.147443	0.15041	0.355341	0.130502	0.202347	0.506915	0.0205948	0.841078	0.989282
Bckdk	0.0377035	0.716357	0.90177	0.163723	0.110072	0.295172	-0.157104	0.12536	0.402008	-0.0310842	0.764434	0.984924
Bcl10	0.17842	0.204806	0.557129	0.167957	0.229487	0.453139	-0.123121	0.377963	0.675853	-0.133584	0.342767	0.922447
Bcl11a	-0.767566	0.149411	0.482387	0.428541	0.350931	0.579622	-1.75393	0.00050931	0.0266749	-0.557824	0.252891	0.892898
Bcl11b	-0.151301	0.78067	0.923989	0.030423	0.952998	0.97781	-0.634835	0.230441	0.537072	-0.453111	0.394483	0.940048
Bcl2	0.328598	0.201519	0.55275	0.406159	0.104367	0.285249	-0.535676	0.0330585	0.209494	-0.458114	0.0739537	0.696546
Bcl2a1a	0.553716	0.312131	0.666862	0.419717	0.375211	0.600958	-0.920554	0.0603728	0.281567	-1.05455	0.0468908	0.596014
Bcl2a1b	1.00209	0.0984411	0.393541	1.37451	0.0178612	0.0972868	-0.89999	0.11249	0.380543	-0.527568	0.391177	0.939573
Bcl2a1d	0.818654	0.183264	0.529126	1.40763	0.0136627	0.0813943	-1.215	0.0310955	0.203577	-0.626022	0.313871	0.912742
Bcl2l1	0.335312	0.085939	0.367983	-0.0319528	0.869701	0.937575	0.123054	0.527551	0.781146	-0.24421	0.210904	0.874334
Bcl2l11	-0.151687	0.49564	0.797454	0.377687	0.0894781	0.26152	-0.24752	0.264886	0.576099	0.281854	0.206215	0.869924
Bcl2l12	-0.0288921	0.852495	0.948337	-0.0954114	0.534229	0.728758	-0.0143927	0.92568	0.972963	-0.0809119	0.600711	0.975008
Bcl2l13	0.270655	0.00396155	0.0550244	0.118516	0.206095	0.424194	0.0811678	0.38584	0.681899	-0.070971	0.450304	0.953231
Bcl2l14	1.92339	2.14105e-11	1.43441e-08	1.64829	6.53098e-08	1.63612e-05	0.593692	0.0164802	0.147294	0.318595	0.368559	0.92983
Bcl2l2	0.0112345	0.914088	0.972709	-0.0569714	0.582362	0.764829	-0.00229067	0.982383	0.99313	-0.0704966	0.497891	0.961225
Bcl3	-0.188049	0.51447	0.805782	-0.488052	0.0912362	0.263704	0.246257	0.393581	0.687788	-0.0537468	0.852064	0.991045
Bcl6	0.833671	0.257787	0.612208	-0.707062	0.336294	0.566029	1.25118	0.0921185	0.346717	-0.289552	0.69256	0.981911
Bcl6b	-0.0359219	0.921058	0.975276	-0.371259	0.299789	0.529212	-0.426915	0.23676	0.543907	-0.762253	0.0349888	0.526475
Bcl7a	-0.147841	0.33896	0.689672	-0.513894	0.000910012	0.0139353	0.304441	0.0496625	0.25676	-0.0616122	0.689476	0.981911
Bcl7b	0.0708125	0.521791	0.811243	-0.0288451	0.791695	0.894565	-0.0485138	0.65782	0.853223	-0.148171	0.178923	0.850905
Bcl7c	0.284901	0.0516688	0.282743	0.000921357	0.99499	0.997479	0.341139	0.0195614	0.161725	0.0571589	0.697461	0.9829
Bcl9	0.0125793	0.958825	0.986935	0.226586	0.350763	0.579617	-0.224919	0.354488	0.65876	-0.0109121	0.964264	0.999397
Bcl9l	0.230352	0.131035	0.453196	-0.0842073	0.58071	0.763657	0.251217	0.0994598	0.359455	-0.063342	0.677931	0.981761
Bclaf1	-0.422551	0.00270059	0.0423586	-0.0878197	0.53228	0.727502	-0.0586797	0.676632	0.861611	0.276052	0.0496578	0.605467
Bclaf3	-0.208924	0.341566	0.691406	0.147522	0.487917	0.692827	-0.589648	0.00643855	0.0962864	-0.233202	0.28095	0.900372
Bco1	-0.247419	0.138817	0.466857	0.40526	0.0156211	0.0888476	-0.158555	0.341653	0.647385	0.494124	0.00328451	0.162865
Bco2	0.0569565	0.690963	0.894432	-0.0865825	0.545495	0.737307	0.148158	0.300824	0.609174	0.00461914	0.974288	0.999457
Bcor	-0.0460181	0.803677	0.931416	-0.224137	0.225706	0.447996	0.130591	0.480458	0.752658	-0.0475282	0.79723	0.986494
Bcorl1	0.171848	0.341481	0.691406	-0.281043	0.119464	0.3091	0.25313	0.160863	0.45298	-0.199761	0.268742	0.89905
Bcr	0.184495	0.118798	0.431228	-0.0385673	0.744049	0.868499	0.13666	0.247174	0.556081	-0.0864029	0.465173	0.956166
Bcs1l	0.130786	0.251333	0.605342	-0.00140263	0.99017	0.995925	0.156784	0.166935	0.461193	0.0245953	0.829828	0.988282
Bdh1	0.612654	2.40157e-05	0.00139909	0.50743	0.000460802	0.00881013	0.134214	0.35284	0.656971	0.0289907	0.841091	0.989282
Bdh2	-0.28538	0.13233	0.455804	-0.49272	0.00937905	0.0643369	0.156792	0.409289	0.702011	-0.0505482	0.788905	0.986393
Bdkrb2	-0.622178	0.207621	0.559412	0.475045	0.361905	0.588736	-0.100876	0.840628	0.941159	0.996347	0.0509905	0.610936
Bdnf	0.665405	0.122554	0.437997	-0.448852	0.289254	0.518031	-0.0783351	0.853721	0.946296	-1.19259	0.00579681	0.21676
Bdp1	0.0747424	0.468758	0.779196	-0.176972	0.0844564	0.25307	0.0449593	0.661809	0.854749	-0.206755	0.0446214	0.580945
BE692007	-0.472039	0.402387	0.7354	-0.241686	0.631353	0.797924	-1.12887	0.0371761	0.222379	-0.898515	0.088263	0.725552
Becn1	-0.0154102	0.859384	0.951811	-0.0145988	0.866509	0.935827	0.0332026	0.702255	0.874531	0.034014	0.695762	0.982321
Bend3	-0.156225	0.245899	0.601432	-0.227884	0.0905237	0.262968	0.157	0.244671	0.553159	0.0853405	0.525077	0.963603
Bend4	0.0652291	0.84507	0.945507	0.250647	0.45014	0.664909	-0.0773428	0.814858	0.931096	0.108076	0.747162	0.984924
Bend6	-0.436785	0.448173	0.767758	-0.174505	0.74844	0.870968	-0.413689	0.46489	0.74129	-0.151408	0.784023	0.986393
Bend7	-0.162688	0.229867	0.585822	-0.423338	0.00190042	0.0229833	0.365451	0.00740917	0.102435	0.104802	0.438552	0.950889
Bet1	0.255133	0.0213006	0.166422	-0.035931	0.744672	0.868938	0.00824261	0.940469	0.978249	-0.282821	0.0106739	0.302929
Bet1l	0.0838887	0.59567	0.84933	-0.237804	0.131354	0.32765	0.145208	0.35749	0.660882	-0.176485	0.263638	0.898737
Bex3	-0.104748	0.652966	0.877694	-0.161048	0.468393	0.678433	-0.0827222	0.717065	0.882892	-0.139022	0.53983	0.964779
Bfar	0.0740524	0.554367	0.831732	-0.056326	0.653192	0.811456	0.265647	0.0340212	0.211968	0.135269	0.280654	0.900372
Bglap3	-0.581631	0.138661	0.466444	-0.221211	0.501369	0.703509	-1.38883	0.000169636	0.0139876	-1.02841	0.0034366	0.164728
Bgn	0.323494	0.161846	0.499102	0.725868	0.00176153	0.0219241	-0.583127	0.0118219	0.125465	-0.180753	0.434137	0.949022
Bhlha15	-2.52108	0.00434896	0.0586635	-1.19497	0.158715	0.365925	-0.314992	0.711147	0.879173	1.01112	0.22696	0.884728
Bhlhb9	0.73216	0.0504359	0.278474	1.32829	0.000474379	0.00894934	-0.0586436	0.873642	0.95333	0.537487	0.156945	0.824608
Bhlhe40	-0.463907	0.0974138	0.391677	-0.0411592	0.882841	0.943819	-0.0431452	0.877236	0.954723	0.379603	0.174683	0.844477
Bhlhe41	-1.29867	0.0164778	0.142521	-0.671035	0.211399	0.43059	0.425344	0.427619	0.714653	1.05298	0.050387	0.607184
Bhmt	0.543223	0.0132173	0.123344	0.367234	0.0933985	0.267216	0.46068	0.035458	0.216696	0.284692	0.193149	0.864357
Bhmt-ps1	0.584691	0.0189314	0.155384	-0.295292	0.243499	0.469	1.19763	2.17927e-06	0.000843828	0.317642	0.206624	0.870626
Bhmt2	0.11397	0.346377	0.694959	-0.0725318	0.548936	0.740389	0.183768	0.128944	0.407647	-0.00273452	0.981975	0.999457
Bicc1	-0.0216986	0.939219	0.980821	0.704558	0.0134192	0.08042	-0.493466	0.0822666	0.326126	0.232791	0.414135	0.944018
Bicd1	0.112344	0.825167	0.938295	0.295289	0.510058	0.710715	-0.965994	0.0398631	0.230644	-0.783049	0.107723	0.768109
Bicd2	0.114937	0.327607	0.679164	-0.0121139	0.917601	0.959993	0.102583	0.380435	0.677184	-0.0244676	0.835103	0.988379
Bicdl1	0.302345	0.13336	0.457521	0.0497745	0.799265	0.898659	0.0233466	0.9047	0.964586	-0.229224	0.25682	0.896111
Bicra	0.141784	0.389669	0.727248	-0.0931436	0.567711	0.754595	-0.134763	0.410107	0.702697	-0.369691	0.0245066	0.45582
Bicral	-0.158952	0.211739	0.564446	-0.0234	0.854132	0.92895	0.0647623	0.610863	0.831785	0.200314	0.115613	0.78475
Bid	0.168718	0.206866	0.558819	0.158096	0.235959	0.460267	0.0507969	0.70246	0.874553	0.0401746	0.764391	0.984924
Bik	0.238542	0.457646	0.772802	0.29278	0.361056	0.588188	0.0579412	0.855824	0.946991	0.11218	0.728014	0.984924
Bin1	-0.284725	0.0160821	0.140185	-0.130821	0.26216	0.490165	-0.235605	0.0455407	0.247048	-0.0817005	0.48539	0.959186
Bin2	0.428551	0.262308	0.616815	0.642198	0.0894884	0.26152	-0.741747	0.0503711	0.257704	-0.528099	0.167027	0.833359
Bin3	-0.0326662	0.795679	0.92858	-0.0198672	0.873604	0.939057	-0.0660849	0.597789	0.824202	-0.0532859	0.671824	0.980977
Birc2	0.0455954	0.72256	0.903268	-0.0331469	0.795611	0.896533	0.00430104	0.97321	0.990179	-0.0744413	0.561835	0.970223
Birc3	-0.436352	0.0028703	0.0439356	-0.117458	0.419086	0.640872	-0.293071	0.0449184	0.244911	0.0258235	0.859084	0.992535
Birc5	0.859279	0.0236392	0.176624	0.954817	0.0112714	0.0720605	-0.128933	0.725413	0.887529	-0.0333945	0.931021	0.997945
Birc6	-0.0449953	0.703961	0.897621	-0.128437	0.277886	0.505538	-0.0146836	0.901285	0.963419	-0.0981251	0.40721	0.942266
Bivm	-0.253919	0.0327223	0.216519	-0.188434	0.111893	0.2979	0.00194546	0.986952	0.995314	0.0674306	0.568993	0.970232
Blcap	0.0850113	0.581896	0.842451	0.00773758	0.959986	0.98221	0.0629642	0.682944	0.864545	-0.0143094	0.926186	0.997945
Blk	-0.999903	0.10439	0.405334	0.0774227	0.890086	0.947355	-1.66783	0.00574313	0.0912488	-0.590502	0.306485	0.911536
Blm	-0.160258	0.428714	0.753448	0.12546	0.538558	0.732302	0.0660122	0.744422	0.89579	0.351731	0.0847764	0.717832
Blmh	0.221092	0.057476	0.300539	-0.0322151	0.782046	0.88942	0.312795	0.00718358	0.101407	0.0594885	0.609688	0.975008
Blnk	-0.0414593	0.891455	0.965233	0.868551	0.0033468	0.0332993	-1.16035	0.000106866	0.0105893	-0.25034	0.406521	0.942266
Bloc1s1	0.0265445	0.888779	0.964154	0.0958913	0.611656	0.785465	-0.029081	0.877393	0.954796	0.0402657	0.832358	0.988282
Bloc1s2	-0.00982387	0.9428	0.981832	-0.0891601	0.512786	0.712504	0.0571717	0.67513	0.860702	-0.0221645	0.871223	0.992724
Bloc1s3	0.0238602	0.868837	0.955804	0.151756	0.288772	0.517516	-0.0897565	0.529566	0.781715	0.0381396	0.792204	0.986494
Bloc1s4	0.125585	0.442189	0.764057	-0.262143	0.107001	0.289251	0.195307	0.230576	0.537122	-0.192421	0.23819	0.885146
Bloc1s5	0.19238	0.101308	0.399056	0.10891	0.352112	0.580261	0.0167701	0.8859	0.957299	-0.0667	0.570401	0.970732
Bloc1s6	0.225547	0.0385072	0.239984	0.146603	0.175999	0.388069	0.0378859	0.725382	0.887529	-0.0410579	0.70753	0.983519
Blvra	-0.089902	0.493422	0.79576	0.0712553	0.585569	0.766414	-0.0552646	0.672403	0.85916	0.105893	0.419793	0.945002
Blvrb	0.395847	0.0107981	0.107668	0.319088	0.0393422	0.159097	-0.245086	0.113278	0.381653	-0.321844	0.0381493	0.548967
Blzf1	0.0985109	0.509212	0.802944	-0.0131807	0.929617	0.966328	0.184453	0.21572	0.522487	0.0727615	0.6265	0.977908
Bmf	-0.746471	0.10253	0.40121	-0.888235	0.0528538	0.190461	0.617341	0.177052	0.473778	0.475578	0.29638	0.905707
Bmi1	-0.137743	0.242334	0.598095	-0.0346429	0.767537	0.881726	-0.11851	0.313257	0.620928	-0.01541	0.895641	0.994583
Bmp1	-0.0540728	0.668254	0.884194	-0.169691	0.178853	0.391421	0.20474	0.104846	0.368645	0.0891223	0.48002	0.959186
Bmp10	-0.0929151	0.616523	0.86036	0.0679368	0.714209	0.849391	0.0249573	0.892732	0.960021	0.185809	0.317802	0.916139
Bmp2	-0.343313	0.292476	0.649567	-0.246405	0.448958	0.66423	-0.264436	0.417083	0.707052	-0.167528	0.606717	0.975008
Bmp2k	0.0743625	0.694796	0.895533	0.25505	0.176415	0.388512	-0.281397	0.136003	0.418598	-0.10071	0.595054	0.975008
Bmp4	-0.497117	0.0510928	0.280766	0.535202	0.0372363	0.154072	-0.216211	0.395854	0.689593	0.816108	0.00151917	0.0997008
Bmp5	0.0620191	0.793542	0.92777	0.348802	0.139551	0.339462	-0.458567	0.0524644	0.26302	-0.171784	0.468252	0.957282
Bmp6	-0.693396	0.00218252	0.036441	-1.01189	4.54116e-06	0.000330395	-0.548774	0.015042	0.140944	-0.867265	8.4286e-05	0.0102669
Bmp7	0.862309	0.00207321	0.0350158	-0.55723	0.0463372	0.175349	0.919368	0.000983559	0.037859	-0.500172	0.0748785	0.697727
Bmp8b	2.02359	0.00673025	0.078932	3.69797	6.06591e-07	8.33623e-05	-1.49089	0.0180464	0.154922	0.183491	0.829053	0.988282
Bmper	1.01214	0.0355436	0.22843	1.35859	0.00329021	0.0329189	-0.811795	0.0721045	0.308065	-0.465339	0.340606	0.921723
Bmpr1a	0.090545	0.321809	0.674584	0.0509233	0.57569	0.759852	-0.0695726	0.444697	0.727394	-0.109194	0.231955	0.884957
Bmpr2	0.0964337	0.488046	0.79207	0.0572652	0.679846	0.828295	-0.203755	0.14238	0.427933	-0.242924	0.0806495	0.711104
Bms1	-0.0412256	0.70454	0.897875	-0.0574368	0.596976	0.77537	0.0873108	0.421596	0.710645	0.0710996	0.513091	0.961928
Bmt2	-0.122695	0.389951	0.727332	-0.010051	0.943433	0.973248	-0.112604	0.428293	0.714889	4.063e-05	0.999772	0.99987
Bmx	-0.578921	0.200832	0.551973	-0.383156	0.400079	0.624197	0.0375543	0.93587	0.976816	0.233319	0.593839	0.975008
Bmyc	0.274305	0.203416	0.555519	0.0415651	0.845366	0.924253	0.0254925	0.9047	0.964586	-0.207247	0.336956	0.921723
Bnc1	-0.437866	0.382437	0.722823	0.238699	0.641089	0.804438	-0.0124887	0.980188	0.992849	0.664077	0.190654	0.861874
Bnip1	-0.067417	0.568912	0.838076	-0.119627	0.311215	0.541972	0.0887761	0.452813	0.733922	0.0365663	0.757081	0.984924
Bnip2	0.186723	0.0314374	0.21212	0.0113779	0.894974	0.949803	-0.0631878	0.463924	0.740905	-0.238533	0.00594781	0.217493
Bnip3	0.00955968	0.9441	0.982536	-0.090651	0.50592	0.707247	-0.00973432	0.943061	0.979272	-0.109945	0.419962	0.945002
Bnip3l	-0.0508806	0.559358	0.833851	-0.134859	0.121028	0.31206	0.0235724	0.786587	0.919077	-0.0604062	0.487764	0.959186
Bnip3l-ps	0.0715144	0.812744	0.934504	-0.584582	0.0379775	0.156174	0.175934	0.553881	0.796874	-0.480163	0.0937318	0.739701
Bnip5	-0.0501891	0.9409	0.981332	1.34967	0.0424886	0.166954	-1.30215	0.0497355	0.256807	0.097702	0.885228	0.993776
Boc	0.409009	0.424098	0.750337	0.816184	0.109345	0.293567	-0.201759	0.685646	0.865074	0.205417	0.69335	0.981911
Bod1	0.0113066	0.921879	0.975276	-0.0543698	0.636319	0.801079	0.0647407	0.57346	0.809805	-0.000935776	0.993524	0.999808
Bod1l	-0.0293806	0.734957	0.905924	0.0456747	0.598293	0.776043	0.0351895	0.684624	0.864836	0.110245	0.204295	0.869893
Bok	-0.139001	0.48102	0.78769	0.160478	0.416515	0.638342	0.00444646	0.981993	0.993092	0.303926	0.124539	0.795742
Bola1	0.0983899	0.506152	0.801656	-0.196167	0.183405	0.39762	0.181127	0.219599	0.52669	-0.11343	0.443113	0.950889
Bola2	-0.202777	0.271634	0.628815	-0.216465	0.241268	0.466267	0.159724	0.387938	0.683803	0.146036	0.427717	0.946368
Bola3	0.230844	0.033801	0.220933	0.00303397	0.977724	0.990491	0.205255	0.0583427	0.276316	-0.0225548	0.836051	0.988379
Bop1	0.0558689	0.667514	0.884194	-0.170629	0.1889	0.404551	0.164937	0.204282	0.509073	-0.0615607	0.635826	0.97899
Bora	0.148484	0.617677	0.86079	0.278954	0.339138	0.569248	-0.202585	0.487068	0.756623	-0.0721149	0.80858	0.987127
Borcs5	0.272562	0.157392	0.493121	-0.0817318	0.671218	0.823448	0.277379	0.148936	0.437875	-0.0769152	0.690461	0.981911
Borcs6	-0.0300528	0.830332	0.939638	0.00761649	0.956438	0.979651	-0.00759107	0.956617	0.984097	0.0300782	0.830057	0.988282
Borcs7	0.173639	0.266201	0.621678	0.0480526	0.756476	0.875816	-0.0445414	0.773816	0.9117	-0.170128	0.275882	0.899282
Borcs8	0.0759399	0.496799	0.797824	0.0820703	0.458283	0.670921	-0.0412625	0.709054	0.877653	-0.0351321	0.753378	0.984924
Bpgm	0.155155	0.252641	0.606571	0.131081	0.331985	0.561538	0.000535826	0.99683	0.998133	-0.0235387	0.862405	0.992535
Bphl	0.211645	0.10411	0.404737	0.0651222	0.616953	0.78806	0.230689	0.0764073	0.316062	0.0841661	0.518144	0.962621
Bpnt1	0.30715	0.00032692	0.00959224	0.148331	0.0818274	0.248911	0.0616102	0.469094	0.745165	-0.0972092	0.255824	0.895189
Bptf	-0.07605	0.531812	0.81747	-0.0552005	0.649517	0.809558	-0.0460511	0.704747	0.875511	-0.0252016	0.835768	0.988379
Braf	-0.0856982	0.390357	0.727332	-0.150077	0.131178	0.327416	-0.00161956	0.987029	0.995314	-0.0659987	0.50735	0.961225
Brap	-0.0789557	0.531032	0.817156	-0.204212	0.10524	0.286357	0.12225	0.332122	0.638244	-0.00300606	0.980968	0.999457
Brat1	0.213457	0.137204	0.464148	0.117223	0.412059	0.634712	0.0370184	0.795048	0.923449	-0.0592161	0.680828	0.981761
Brca1	0.238297	0.564457	0.835872	0.490238	0.232796	0.45648	-0.485473	0.237469	0.544533	-0.233532	0.572165	0.970826
Brca2	0.544511	0.00638158	0.0761763	0.462307	0.0188149	0.101044	-0.181114	0.354135	0.658586	-0.263318	0.188979	0.858608
Brcc3	-0.0794976	0.435467	0.759108	-0.0973728	0.336156	0.565856	-0.0429814	0.672271	0.85916	-0.0608566	0.549062	0.967301
Brd1	-0.230907	0.0245788	0.180623	-0.285556	0.00542975	0.0453297	0.132953	0.196261	0.500275	0.0783037	0.444679	0.950889
Brd2	-0.241621	0.0919624	0.380315	-0.0422992	0.76801	0.881996	0.194481	0.175057	0.471166	0.393803	0.00608448	0.218864
Brd3	-0.122846	0.235513	0.592059	-0.213243	0.0396697	0.160063	0.212033	0.0408452	0.233478	0.121636	0.24006	0.886383
Brd3os	0.116248	0.805655	0.932623	0.0281143	0.950591	0.976825	-0.341846	0.457109	0.735894	-0.42998	0.356888	0.927194
Brd4	0.0162791	0.860807	0.952459	-0.0398039	0.667652	0.82092	0.0113963	0.902188	0.963823	-0.0446867	0.630179	0.977908
Brd7	0.0658569	0.507206	0.801979	0.00939468	0.92454	0.963475	0.0889811	0.369289	0.669727	0.0325189	0.743513	0.984924
Brd8	-0.177425	0.106829	0.410934	0.0526638	0.631339	0.797924	-0.064801	0.555163	0.798075	0.165288	0.132759	0.802305
Brd8dc	-0.901706	0.0275127	0.193756	-1.15226	0.00588036	0.0477286	0.344945	0.455015	0.734702	0.0943885	0.799656	0.986699
Brd9	-0.0444321	0.718754	0.90272	0.32782	0.00756275	0.0561971	-0.21375	0.0807039	0.322986	0.158502	0.200091	0.868852
Brdt	-0.298794	0.160183	0.49703	-0.548375	0.0107374	0.0700057	0.315532	0.147486	0.435684	0.0659516	0.753233	0.984924
Brf1	-0.212988	0.0358158	0.228979	-0.118335	0.241537	0.466619	-0.0157202	0.876814	0.954613	0.0789334	0.434789	0.949022
Brf2	0.263926	0.0756494	0.344873	-0.105668	0.471819	0.681186	0.16162	0.270538	0.58198	-0.207974	0.162032	0.826521
Bri3	-0.0655768	0.651631	0.877657	-0.0933367	0.519972	0.718205	-0.00961081	0.947203	0.981067	-0.0373706	0.796839	0.986494
Bri3bp	-0.151352	0.16457	0.503736	-0.308664	0.00463064	0.0412141	0.202892	0.0628401	0.286884	0.0455796	0.675177	0.981563
Brip1	0.163714	0.476096	0.784847	0.00200905	0.992993	0.996733	0.107384	0.638119	0.845305	-0.0543215	0.813525	0.987127
Brip1os	0.12321	0.14667	0.478163	0.0969392	0.251398	0.478709	0.0138567	0.869532	0.952628	-0.0124144	0.883927	0.993776
Brix1	-0.166284	0.242306	0.598095	-0.217835	0.125245	0.318641	0.100726	0.478967	0.752008	0.0491749	0.729027	0.984924
Brk1	-0.0595122	0.580906	0.842451	-0.134828	0.209597	0.428544	0.00538049	0.960127	0.986135	-0.0699354	0.515803	0.962254
Brms1l	0.0663453	0.675745	0.887984	0.105045	0.494003	0.697802	-0.375678	0.0155151	0.14329	-0.336979	0.0319857	0.505341
Brox	-0.0433363	0.639602	0.871709	0.110419	0.23036	0.454195	-0.155003	0.0925883	0.347794	-0.00124743	0.989235	0.99977
Brpf1	-0.105479	0.339888	0.690468	-0.20045	0.06898	0.22452	0.0888504	0.421245	0.710269	-0.00612042	0.955724	0.998841
Brpf3	-0.224469	0.0263572	0.189151	-0.242153	0.0164467	0.0922539	0.0590585	0.559134	0.801053	0.0413744	0.681538	0.981761
Brsk1	0.316542	0.494498	0.796611	0.447938	0.308561	0.538751	-0.356174	0.415865	0.706133	-0.224778	0.62919	0.977908
Brwd1	-0.263457	0.0188681	0.155023	-0.266783	0.0171748	0.094638	-0.0342337	0.760167	0.903847	-0.0375597	0.737069	0.984924
Brwd3	-0.188297	0.195277	0.545397	-0.163396	0.259874	0.488326	6.01147e-05	0.999671	0.999795	0.0249612	0.863338	0.992535
Bscl2	0.296211	0.00712637	0.0821397	0.0865724	0.430468	0.649905	0.123128	0.26133	0.572236	-0.0865112	0.432453	0.948983
Bsdc1	0.14628	0.152251	0.48562	0.0755113	0.459588	0.67222	0.101725	0.318654	0.625444	0.030956	0.762112	0.984924
Bsg	0.262688	0.0144913	0.131419	0.337061	0.00170778	0.0215026	-0.0520257	0.627751	0.840581	0.0223479	0.835193	0.988379
Bst1	-0.111363	0.796329	0.928893	0.547689	0.196012	0.412846	-0.403382	0.337084	0.644314	0.255669	0.556428	0.968876
Bst2	-0.35136	0.0118571	0.114684	-0.00271568	0.984437	0.994082	-0.242806	0.0817254	0.325022	0.105839	0.447374	0.951372
Btaf1	-0.00019037	0.99863	0.999942	-0.0563374	0.610486	0.784446	0.00917588	0.933931	0.975998	-0.0469711	0.671611	0.980977
Btbd1	0.0341514	0.714657	0.901252	-0.144736	0.119596	0.309192	0.00486734	0.958329	0.985354	-0.17402	0.0620189	0.655622
Btbd10	0.445053	0.0434248	0.256353	0.209828	0.331423	0.561389	-0.0707945	0.742235	0.895074	-0.30602	0.166145	0.832277
Btbd11	0.329912	0.495214	0.797211	0.570268	0.225891	0.448242	-0.906007	0.0566297	0.273075	-0.665651	0.167407	0.833799
Btbd19	-0.90095	0.0471131	0.268731	0.853161	0.0648221	0.215747	-0.0199429	0.96492	0.98787	1.73417	0.000205762	0.0208079
Btbd2	-0.0977619	0.347117	0.695401	-0.0665984	0.52078	0.718519	0.0352717	0.734054	0.891387	0.0664352	0.522419	0.963241
Btbd3	0.196236	0.256121	0.610169	0.307131	0.0729398	0.231812	-0.239362	0.161854	0.45426	-0.128467	0.457449	0.954258
Btbd6	-0.0154786	0.889843	0.964461	-0.189073	0.0889231	0.260874	0.101703	0.361593	0.66378	-0.0718915	0.518754	0.962621
Btbd7	-0.101255	0.406225	0.738612	-0.127449	0.294065	0.523549	-0.0852347	0.483732	0.754915	-0.111429	0.359732	0.92983
Btbd8	-0.103849	0.527678	0.815599	0.0228736	0.889953	0.947339	0.105837	0.519683	0.777394	0.23256	0.159706	0.825024
Btbd9	0.107482	0.325545	0.677671	0.0597682	0.58293	0.7652	0.0365148	0.736865	0.892502	-0.0111989	0.918532	0.997236
Btc	0.0897542	0.737384	0.906777	0.773057	0.00371928	0.0357669	-0.570599	0.0313119	0.204154	0.112703	0.674807	0.981437
Btd	-0.181042	0.138953	0.467007	-0.410201	0.000806039	0.0128034	0.128967	0.292013	0.601234	-0.100191	0.412203	0.943489
Btf3	-0.200932	0.0889226	0.373729	-0.22966	0.0518845	0.18836	0.128851	0.275486	0.585079	0.100123	0.396246	0.940048
Btf3l4	-0.109254	0.262097	0.616815	-0.200855	0.0382994	0.156637	0.063673	0.512985	0.773273	-0.0279275	0.773457	0.984924
Btg1	0.217696	0.175668	0.519056	0.0838445	0.601542	0.77832	0.0351697	0.826561	0.935748	-0.0986821	0.539278	0.964779
Btg2	-0.350196	0.141957	0.471386	1.27639	1.52915e-07	2.99843e-05	-0.24275	0.308206	0.61622	1.38384	1.38561e-08	6.96228e-06
Btg3	-0.681771	0.0106921	0.107047	-0.0857251	0.749724	0.871909	-0.0498216	0.85415	0.946356	0.546224	0.038911	0.552491
Btk	0.230018	0.526887	0.815295	0.881399	0.0116126	0.0736566	-1.08566	0.0020678	0.0546845	-0.434278	0.229394	0.884728
Btla	-0.582244	0.22532	0.580223	0.117021	0.796072	0.896738	-1.51127	0.00147219	0.0472001	-0.81201	0.0808732	0.711746
Btnl9	0.116095	0.611968	0.859299	0.108965	0.630581	0.797413	-0.376046	0.0983656	0.357743	-0.383176	0.0934486	0.739394
Btrc	0.000946933	0.992634	0.997755	0.185838	0.0706435	0.227722	0.0496161	0.627462	0.840396	0.234507	0.0230217	0.448142
Bub1	1.65229	0.00423898	0.0576637	2.50556	6.08651e-06	0.000396215	-1.02357	0.0406159	0.232655	-0.170292	0.78687	0.986393
Bub1b	1.01357	0.00972608	0.101283	1.35595	0.000417991	0.0082566	-0.58514	0.11603	0.385465	-0.242757	0.543119	0.965424
Bub3	0.0117342	0.907443	0.970893	0.0323794	0.747285	0.870674	-0.0301571	0.764203	0.906567	-0.00951193	0.924879	0.997945
Bud13	-0.651581	0.0110644	0.109278	-0.540224	0.0352873	0.149037	0.218447	0.394955	0.688797	0.329804	0.195992	0.867868
Bud23	0.0437329	0.716632	0.901946	-0.19996	0.098391	0.275308	0.327354	0.00672288	0.0980029	0.0836604	0.488426	0.959379
Bud31	-0.0222295	0.865098	0.954499	-0.182141	0.164347	0.372818	0.242213	0.0644316	0.28987	0.0823018	0.529456	0.964627
Bvht	0.108619	0.792651	0.92777	-0.147941	0.703118	0.842637	-0.146268	0.71258	0.879855	-0.402828	0.317934	0.916139
Bysl	0.116197	0.543153	0.82398	-0.145387	0.446878	0.662273	0.283864	0.137539	0.420597	0.0222807	0.907215	0.996062
Bzw1	0.0785037	0.430074	0.754463	0.0300511	0.762405	0.878194	-0.0178374	0.857593	0.947858	-0.06629	0.505183	0.961225
Bzw2	-0.22675	0.149236	0.482033	-0.115297	0.463362	0.675442	0.0794639	0.614001	0.833594	0.190917	0.223618	0.883462
C030006K11Rik	0.33684	0.00361245	0.0512662	0.191419	0.0966761	0.272616	0.0705311	0.538676	0.787903	-0.0748903	0.519057	0.962621
C030015A19Rik	0.102306	0.646057	0.875317	-0.374917	0.0978474	0.274577	0.533073	0.0179314	0.154346	0.0558496	0.803219	0.987006
C030034I22Rik	-0.367168	0.13538	0.461633	0.348719	0.130786	0.326945	-0.591354	0.0126294	0.129042	0.124533	0.602984	0.975008
C030037D09Rik	0.444611	0.17334	0.515934	0.0934401	0.76719	0.881622	-0.164985	0.602292	0.827644	-0.516156	0.112988	0.780264
C130013H08Rik	0.409041	0.0807236	0.355219	0.191429	0.408184	0.631198	0.0634453	0.782074	0.916371	-0.154167	0.513814	0.962178
C130026I21Rik	-0.502855	0.405807	0.738035	0.409294	0.382102	0.607157	-2.92917	9.10379e-08	6.43376e-05	-2.01702	0.000152631	0.0165277
C130046K22Rik	0.162752	0.666103	0.883588	-0.244943	0.494503	0.698079	-0.0924355	0.800511	0.926351	-0.50013	0.176341	0.848196
C130050O18Rik	-0.090565	0.818918	0.935854	1.15033	0.00147532	0.0193489	-1.16445	0.00130419	0.0447123	0.0764507	0.846425	0.990578
C130051F05Rik	-0.152542	0.727234	0.903846	-0.0524575	0.899373	0.952511	-0.262795	0.537523	0.786986	-0.16271	0.702324	0.983076
C130074G19Rik	0.0143896	0.895524	0.966774	0.022095	0.840179	0.921378	0.0696729	0.524781	0.779568	0.0773783	0.480195	0.959186
C130089K02Rik	-0.443144	0.420118	0.746609	-0.0989908	0.862601	0.933739	0.517497	0.360294	0.662378	0.86165	0.122806	0.793012
C1d	0.110828	0.278512	0.634036	0.00302987	0.976298	0.989967	0.0504462	0.62072	0.837567	-0.0573521	0.575051	0.971137
C1galt1	-0.0121387	0.916897	0.973955	-0.138357	0.233639	0.45721	-0.0518228	0.655724	0.852473	-0.178041	0.125721	0.796401
C1galt1c1	-0.070128	0.629776	0.868292	-0.301668	0.0376836	0.155348	0.100143	0.491073	0.759447	-0.131396	0.365245	0.92983
C1qa	0.215946	0.54541	0.825767	0.558234	0.118368	0.307369	-0.773446	0.0309925	0.203151	-0.431158	0.227837	0.884728
[truncated: 14,080 more rows]

## Sheet: Female
gene_name	logFC.HFD_7wvsLFD_7w	PValue.HFD_7wvsLFD_7w	FDR.HFD_7wvsLFD_7w	logFC.HFD_52wvsLFD_52w	PValue.HFD_52wvsLFD_52w	FDR.HFD_52wvsLFD_52w	logFC.HFD_7wvsHFD_52w	PValue.HFD_7wvsHFD_52w	FDR.HFD_7wvsHFD_52w	logFC.LFD_7wvsLFD_52w	PValue.LFD_7wvsLFD_52w	FDR.LFD_7wvsLFD_52w
0610005C13Rik	0.347739	0.00379878	0.0640018	0.460554	0.00012712	0.00449357	-0.0492111	0.681303	0.904666	0.0636033	0.596487	0.803968
0610009B22Rik	0.0363712	0.78288	0.920168	0.0922685	0.486867	0.728203	0.233492	0.0769722	0.418207	0.289389	0.0292967	0.175898
0610009E02Rik	0.0271891	0.936451	0.978031	0.427643	0.232702	0.499427	0.235584	0.489319	0.820092	0.636038	0.0763965	0.291489
0610009L18Rik	0.505142	0.301618	0.618416	0.0288742	0.949787	0.978964	-0.115323	0.802718	0.946273	-0.59159	0.223384	0.501144
0610010F05Rik	0.140534	0.264942	0.583398	0.0827539	0.511346	0.745326	0.137233	0.274732	0.678573	0.0794527	0.529705	0.765855
0610010K14Rik	0.205446	0.464018	0.748066	-0.257321	0.35839	0.6215	0.347615	0.211581	0.618477	-0.115152	0.683531	0.856783
0610012G03Rik	0.12788	0.336662	0.649898	0.138699	0.299371	0.570895	0.194551	0.142526	0.537731	0.20537	0.125705	0.374976
0610031O16Rik	0.778322	4.37535e-05	0.00433948	0.701131	0.000223162	0.00660091	0.0371201	0.843681	0.957071	-0.0400702	0.833258	0.930665
0610040B10Rik	0.547239	0.0184295	0.150524	0.440487	0.059636	0.231198	0.214795	0.333001	0.722883	0.108043	0.658705	0.842718
0610040J01Rik	-0.137457	0.304863	0.621382	-0.202351	0.13017	0.3619	0.0738584	0.581326	0.862669	0.00896384	0.946537	0.979399
0610043K17Rik	0.350357	0.149602	0.441561	0.0831331	0.707896	0.864261	-0.563041	0.0137473	0.18237	-0.830265	0.000451396	0.0144373
1010001B22Rik	1.5367	0.00172881	0.0410945	0.634989	0.141515	0.377574	-0.0227872	0.955661	0.987262	-0.924495	0.0762222	0.290983
1110002J07Rik	0.707968	0.0829676	0.324778	0.311749	0.450886	0.701496	0.627751	0.120468	0.5027	0.231531	0.579081	0.794673
1110002L01Rik	0.188489	0.315205	0.631213	0.296052	0.113553	0.335562	-0.0325071	0.861308	0.963072	0.0750558	0.690579	0.86034
1110004F10Rik	-0.0976623	0.379946	0.684929	-0.0422021	0.704364	0.862018	0.103009	0.354364	0.736997	0.158469	0.15434	0.416085
1110006O24Rik	0.306284	0.523267	0.788785	0.548979	0.247741	0.516762	-0.113215	0.805175	0.946783	0.12948	0.794558	0.912035
1110008P14Rik	0.329741	0.0627511	0.281887	0.45996	0.0110063	0.0831871	0.379768	0.0314584	0.273951	0.509987	0.0049907	0.0638484
1110012L19Rik	0.219354	0.135913	0.422245	0.287106	0.0495493	0.207424	-0.0759953	0.601637	0.870945	-0.00824311	0.955464	0.983612
1110013H19Rik	0.359491	0.386477	0.689758	0.798198	0.0722625	0.257525	0.434234	0.29137	0.688482	0.872942	0.0512402	0.236734
1110018N20Rik	0.524787	0.264269	0.582591	-0.0575845	0.897794	0.956901	-0.0938864	0.83497	0.955692	-0.676258	0.147927	0.406527
1110019D14Rik	0.181259	0.395986	0.697161	0.584277	0.0058313	0.0568534	-0.216866	0.297423	0.694501	0.186151	0.391389	0.664244
1110020A21Rik	0.553852	0.110014	0.377448	0.89918	0.0105245	0.0812371	0.0552545	0.870551	0.96579	0.400583	0.26247	0.543951
1110025M09Rik	0.170525	0.596997	0.832021	-0.0911892	0.776939	0.899692	0.235332	0.45905	0.805709	-0.0263819	0.935637	0.974787
1110028F11Rik	0.147425	0.617094	0.843446	-0.348205	0.237277	0.504793	0.365755	0.214637	0.62171	-0.129875	0.659505	0.843067
1110032A03Rik	0.37728	0.00459575	0.0718874	0.110325	0.40436	0.663214	0.0741097	0.574679	0.858146	-0.192846	0.14784	0.406431
1110038B12Rik	-0.492805	0.0200929	0.156829	-0.28679	0.17881	0.433352	0.278966	0.191128	0.598434	0.484981	0.0220909	0.149902
1110038F14Rik	-0.00731101	0.960167	0.986625	0.0434568	0.768265	0.89555	0.194993	0.182652	0.584898	0.245761	0.0958797	0.32544
1110051M20Rik	0.0599287	0.827113	0.940347	0.220589	0.42118	0.676295	0.026017	0.923656	0.979673	0.186677	0.500411	0.745368
1110059E24Rik	0.164061	0.143229	0.433515	0.108882	0.329537	0.597695	0.0811126	0.46568	0.810069	0.0259341	0.817746	0.923169
1110059G10Rik	0.204902	0.238926	0.554378	0.222291	0.202651	0.463707	0.167969	0.332088	0.722187	0.185358	0.290218	0.571314
1110065P20Rik	-0.153992	0.411394	0.709058	-0.00556314	0.9765	0.989894	0.192882	0.305065	0.700497	0.341311	0.0700236	0.27748
1190005I06Rik	0.156247	0.692802	0.881177	0.491508	0.209612	0.470893	-0.2072	0.591361	0.867903	0.128062	0.749751	0.891363
1190007I07Rik	0.139425	0.437457	0.72945	-0.0755695	0.671917	0.848034	0.12996	0.466283	0.81025	-0.0850346	0.635891	0.828943
1300002E11Rik	0.0353565	0.749887	0.906803	0.0568743	0.604996	0.807824	-0.000147144	0.998932	0.999313	0.0213707	0.847321	0.935877
1300014J16Rik	-0.0320266	0.915559	0.971672	0.429418	0.141501	0.377574	-0.541155	0.0657383	0.389235	-0.0797109	0.790456	0.910322
1300017J02Rik	0.248355	0.0616107	0.278917	0.234955	0.0769838	0.267421	0.0700418	0.597825	0.869443	0.0566414	0.669773	0.849873
1500011B03Rik	-0.444705	0.172589	0.472247	-0.0934639	0.773206	0.898012	-0.113098	0.729983	0.921467	0.238143	0.460508	0.717693
1500015A07Rik	0.0762403	0.752467	0.908526	0.431556	0.0693435	0.251554	-0.189569	0.417246	0.777936	0.165747	0.49986	0.74522
1500026H17Rik	0.282791	0.268354	0.585852	0.413793	0.0954692	0.303067	-0.187192	0.444336	0.795819	-0.0561893	0.828286	0.928014
1600010M07Rik	-0.160764	0.769323	0.914959	-0.2519	0.652853	0.835985	0.319486	0.564988	0.854137	0.22835	0.678491	0.854137
1600012H06Rik	0.0641506	0.560762	0.811555	0.427977	0.000101987	0.00391429	-0.167221	0.126942	0.514968	0.196606	0.0758905	0.29028
1600014C10Rik	0.640322	5.79809e-05	0.00506882	0.723327	5.75566e-06	0.000494924	0.183509	0.247	0.653793	0.266515	0.0936112	0.32079
1600020E01Rik	0.0396039	0.821979	0.93777	-0.394356	0.0239598	0.13496	0.2266	0.197713	0.604301	-0.20736	0.235292	0.514503
1700001C19Rik	0.364135	0.130688	0.413643	0.0703377	0.767767	0.895264	0.0286076	0.904286	0.975634	-0.26519	0.271389	0.551682
1700001L05Rik	0.276805	0.129958	0.412333	-0.273005	0.134286	0.36769	0.304166	0.095387	0.45872	-0.245644	0.178841	0.452026
1700007F19Rik	0.0177199	0.969596	0.989337	-1.15028	0.0151847	0.101163	0.775312	0.110541	0.486847	-0.392692	0.387044	0.659777
1700007L15Rik	0.0739244	0.842092	0.945363	-0.0599154	0.873244	0.94644	0.290392	0.434429	0.788486	0.156553	0.676723	0.853344
1700008J07Rik	0.245704	0.298894	0.615305	0.133486	0.581307	0.792467	0.382522	0.104399	0.476596	0.270303	0.266124	0.546832
1700010I14Rik	0.140618	0.699563	0.884322	-0.190207	0.60793	0.809217	0.478655	0.192055	0.598806	0.147831	0.688005	0.858969
1700012D14Rik	0.573659	0.0794574	0.317994	0.127853	0.679269	0.851272	-0.0549118	0.858709	0.962576	-0.500718	0.126762	0.376366
1700017B05Rik	-0.845093	4.46395e-06	0.0010035	-0.829999	7.02354e-06	0.000579391	0.271077	0.143335	0.539152	0.28617	0.115646	0.359453
1700018L02Rik	0.529244	0.0813782	0.322399	0.225692	0.47439	0.718203	0.72329	0.0171329	0.204266	0.419737	0.184282	0.458557
1700020D05Rik	-0.22061	0.603468	0.835489	-0.11261	0.751364	0.88625	-0.854785	0.0295454	0.265234	-0.746785	0.0523305	0.239173
1700022I11Rik	0.00025958	0.999835	1	-1.11838	0.0719199	0.256948	1.84253	0.0024495	0.0682219	0.723898	0.203013	0.479909
1700022N22Rik	0.550772	0.138768	0.425632	0.826688	0.0270566	0.145311	-0.00906147	0.979773	0.993921	0.266855	0.491553	0.739279
1700025G04Rik	-0.134703	0.487354	0.764988	-0.293996	0.125576	0.355278	-0.0174974	0.927952	0.981202	-0.176791	0.357884	0.634921
1700028E10Rik	0.996049	0.000260136	0.0130783	2.1067	3.38945e-13	5.92626e-10	0.242186	0.364281	0.744555	1.35283	2.92323e-06	0.000407079
1700029I15Rik	0.650728	0.0251174	0.176057	0.107568	0.693754	0.858004	-0.225013	0.413342	0.776214	-0.768173	0.00782242	0.0831945
1700029J07Rik	0.381936	0.272378	0.588773	0.140823	0.678402	0.850863	-0.0190617	0.955073	0.987193	-0.260175	0.456111	0.714379
1700030C10Rik	1.18035	0.00322454	0.0583098	0.463465	0.218085	0.481553	-0.043191	0.906717	0.975997	-0.760074	0.0624788	0.26162
1700030J22Rik	0.666239	0.209175	0.520324	1.08581	0.0483117	0.204309	0.138704	0.786507	0.940704	0.558272	0.324777	0.604423
1700030K09Rik	-0.0200691	0.911021	0.970539	0.213271	0.228985	0.495775	-0.149208	0.399169	0.765641	0.084132	0.639983	0.831484
1700034P13Rik	0.338191	0.131953	0.415888	0.347925	0.100329	0.311394	-0.253935	0.228715	0.638334	-0.244201	0.278448	0.558299
1700037C18Rik	0.225111	0.64732	0.858919	0.866544	0.0914486	0.296281	0.157146	0.746775	0.926388	0.798579	0.123467	0.37283
1700037H04Rik	0.263063	0.186745	0.490669	0.779403	7.03457e-05	0.00308345	-0.385339	0.045171	0.328411	0.131001	0.518088	0.75761
1700040L08Rik	0.27504	0.622485	0.846965	-1.06748	0.0669448	0.246766	1.16538	0.0458158	0.329505	-0.177134	0.75072	0.892182
1700047M11Rik	0.11428	0.683382	0.877208	-0.00655505	0.980933	0.99222	-0.0313662	0.909144	0.976495	-0.152201	0.585948	0.798447
1700048O20Rik	0.328425	0.494592	0.770279	-0.680701	0.136859	0.370947	-0.0167326	0.971465	0.991497	-1.02586	0.0293201	0.175898
1700052K11Rik	0.0102519	0.965415	0.988207	-0.286553	0.229078	0.495775	0.38212	0.108203	0.484161	0.0853152	0.718591	0.873965
1700055D18Rik	0.268819	0.303785	0.620358	0.578061	0.0328054	0.162007	0.225924	0.379717	0.754447	0.535166	0.051743	0.237753
1700056E22Rik	0.253023	0.391847	0.693679	-0.337403	0.254662	0.524042	0.424411	0.150089	0.548474	-0.166015	0.575975	0.792753
1700056N10Rik	0.530657	0.219133	0.53105	0.36052	0.377098	0.639303	-0.147338	0.714356	0.914478	-0.317475	0.468525	0.722443
1700061I17Rik	1.38487	0.000192958	0.0112877	1.65566	8.55468e-06	0.000676465	-0.0620002	0.843537	0.957071	0.208787	0.635569	0.828931
1700066M21Rik	-0.0691739	0.59763	0.832313	0.200863	0.127746	0.358712	0.212847	0.104804	0.477689	0.482884	0.000252717	0.010223
1700067K01Rik	0.772218	0.056426	0.266083	-1.22492	0.000907988	0.0170299	0.725279	0.0630999	0.381392	-1.27186	0.000906095	0.0221373
1700086O06Rik	-0.0106974	0.96683	0.988738	-0.44852	0.0720148	0.257025	0.107508	0.674077	0.902737	-0.330315	0.188228	0.463602
1700087I21Rik	1.05741	0.0211873	0.161505	3.67147	8.13485e-12	8.534e-09	-0.734142	0.0747624	0.413359	1.87992	0.00165023	0.0325822
1700088E04Rik	-0.356087	0.28193	0.599494	0.397785	0.263957	0.535163	0.0472411	0.888677	0.970792	0.801113	0.0214108	0.147707
1700092C10Rik	-0.583096	0.238084	0.553233	-1.26228	0.0122096	0.0881442	0.722016	0.155537	0.555498	0.0428282	0.929741	0.972069
1700094D03Rik	0.390285	0.113834	0.383904	-0.12027	0.624677	0.819105	0.352468	0.146126	0.542066	-0.158087	0.527457	0.764772
1700096K18Rik	0.404659	0.0711837	0.299628	0.418762	0.0671552	0.247194	0.244598	0.263461	0.666797	0.258701	0.269731	0.550466
1700101I11Rik	0.518707	0.238492	0.553936	0.319931	0.488093	0.728837	0.906961	0.0407407	0.31283	0.708185	0.123683	0.373065
1700102P08Rik	-0.0834254	0.865783	0.953622	-0.352665	0.51392	0.747485	0.840215	0.107163	0.483046	0.570976	0.264754	0.545881
1700109H08Rik	0.2849	0.283851	0.600934	-0.268722	0.296082	0.567566	0.076515	0.768685	0.934206	-0.477106	0.0695934	0.276578
1700112J16Rik	0.493459	0.337651	0.650818	0.516808	0.323708	0.592586	0.203093	0.680268	0.904496	0.226442	0.678779	0.854137
1700113A16Rik	0.896158	0.000215033	0.0117056	1.11395	1.36389e-05	0.000915404	0.40415	0.0806103	0.42538	0.621942	0.0199763	0.14295
1700119H24Rik	-0.722713	0.161325	0.457819	0.178238	0.715097	0.868089	-0.794911	0.119107	0.500156	0.10604	0.830135	0.928958
1700123O20Rik	-0.127422	0.260735	0.579256	-0.00875216	0.938389	0.974557	0.0487524	0.666795	0.899502	0.167422	0.139519	0.394565
1810008I18Rik	-0.238834	0.60077	0.834103	-0.187487	0.681099	0.851833	-0.291976	0.522436	0.835557	-0.240628	0.597992	0.804824
1810009A15Rik	0.325016	0.549635	0.804251	-0.179864	0.740118	0.879945	0.364066	0.498119	0.825009	-0.140814	0.797419	0.913659
1810010H24Rik	0.26888	0.253586	0.571039	-0.232789	0.295818	0.567227	-0.245968	0.279585	0.680493	-0.747637	0.00120787	0.0266952
1810013D15Rik	0.025933	0.948241	0.982099	0.771874	0.0911861	0.295796	0.498321	0.221009	0.629626	1.24426	0.0054277	0.067179
1810013L24Rik	-0.0636027	0.583164	0.82303	0.249331	0.0308071	0.156179	-0.279774	0.0154691	0.194579	0.0331597	0.77464	0.903104
1810014B01Rik	0.0906667	0.765732	0.913871	-0.364857	0.234968	0.501997	0.749339	0.0147379	0.189628	0.293815	0.336088	0.615464
1810017P11Rik	0.126509	0.572958	0.817858	-0.297339	0.18047	0.43583	0.196577	0.378242	0.754017	-0.227271	0.308842	0.589689
1810019D21Rik	0.415198	0.00932431	0.104402	0.661536	3.5039e-05	0.00184937	-0.149019	0.347962	0.73236	0.0973188	0.542952	0.772994
1810021B22Rik	0.319026	0.215739	0.528044	0.170645	0.498423	0.736006	-0.0175074	0.94428	0.98482	-0.165888	0.522175	0.761251
1810024B03Rik	0.219809	0.415622	0.711932	0.210168	0.46177	0.708643	0.578928	0.0335989	0.281617	0.569287	0.0444211	0.218851
1810026B05Rik	0.118481	0.438032	0.729868	0.111144	0.461834	0.708671	-0.0681812	0.651785	0.892725	-0.0755188	0.620973	0.819012
1810030O07Rik	-0.143669	0.218328	0.529777	0.0417289	0.716517	0.868711	-0.20496	0.0766678	0.417455	-0.0195619	0.865932	0.944063
1810034E14Rik	0.279339	0.142135	0.431941	0.518944	0.00671047	0.061215	0.078093	0.678985	0.904318	0.317699	0.0992783	0.331546
1810037I17Rik	-0.0280984	0.84856	0.948228	-0.0644792	0.661583	0.842015	0.174994	0.234406	0.64497	0.138613	0.346801	0.625116
1810044D09Rik	0.311416	0.27836	0.595469	0.350924	0.225348	0.491341	0.146935	0.600823	0.870244	0.186443	0.52866	0.765362
1810044K17Rik	0.0974349	0.738917	0.902404	0.508522	0.0747663	0.262565	-0.346386	0.220679	0.629542	0.0647007	0.826257	0.927388
1810046K07Rik	1.08326	0.00537865	0.0785144	1.38201	0.000292412	0.00803119	-1.01222	0.00728568	0.130133	-0.713467	0.0668346	0.270808
1810053B23Rik	0.922503	0.0434739	0.234606	0.816777	0.0752234	0.263516	0.53542	0.236723	0.646827	0.429694	0.349693	0.627636
1810055G02Rik	0.647162	0.0179338	0.148295	0.631557	0.0206612	0.123154	-0.320954	0.237976	0.646945	-0.33656	0.217268	0.495138
1810058I24Rik	0.737037	0.00239144	0.049646	0.717393	0.00312054	0.0383234	0.235846	0.3284	0.719118	0.216201	0.371424	0.646541
1810059H22Rik	0.498468	0.0416689	0.229668	0.364259	0.129367	0.361263	-0.243637	0.309365	0.704204	-0.377846	0.12296	0.372025
1810062G17Rik	-0.0750606	0.845585	0.947258	0.646098	0.0987026	0.308571	-0.205016	0.585137	0.864088	0.516143	0.198763	0.475419
1810064F22Rik	0.120393	0.855065	0.949898	0.0323688	0.96092	0.983599	0.398391	0.546372	0.847315	0.310367	0.638501	0.83073
2010001A14Rik	0.407588	0.0679022	0.293074	-0.00421629	0.984847	0.993942	0.271919	0.21794	0.626282	-0.139885	0.533237	0.767424
2010003K11Rik	-0.981649	0.0832033	0.324885	0.980995	0.0836488	0.281219	-0.52291	0.352987	0.736169	1.43973	0.0119591	0.107352
2010016I18Rik	-0.570613	0.29674	0.613315	-0.600881	0.25487	0.524061	-0.56362	0.300274	0.697742	-0.593888	0.262856	0.544369
2010300C02Rik	0.185534	0.729039	0.898573	0.366042	0.492176	0.731132	0.022023	0.966683	0.990136	0.202531	0.711969	0.869914
2200002D01Rik	-1.01067	0.00114461	0.0324532	0.0733138	0.809854	0.916796	-0.671568	0.0305974	0.269888	0.412416	0.175097	0.446694
2210016F16Rik	0.0539284	0.633307	0.852412	-0.0147784	0.895803	0.955944	0.107335	0.341135	0.7283	0.0386283	0.732774	0.88056
2210016L21Rik	0.1018	0.53588	0.79658	0.102975	0.526668	0.756984	-0.155163	0.340959	0.7283	-0.153989	0.348304	0.626089
2210039B01Rik	-0.0223519	0.937529	0.97826	0.213375	0.450919	0.701496	-0.184913	0.513486	0.832326	0.0508132	0.858576	0.940585
2210406H18Rik	0.696994	0.259636	0.577884	-0.893032	0.106463	0.322856	-0.0187387	0.973983	0.992398	-1.60876	0.00663268	0.0757675
2210406O10Rik	0.862819	0.0260696	0.17914	0.867076	0.0227681	0.130711	0.00542516	0.987735	0.996071	0.00968243	0.981734	0.992983
2210408F21Rik	0.225352	0.112947	0.382919	0.389822	0.00597952	0.0576908	-0.0294894	0.833339	0.955232	0.134981	0.347629	0.625756
2210408I21Rik	-0.160752	0.526589	0.790838	0.393257	0.119509	0.345267	-0.246414	0.32719	0.71834	0.307596	0.227628	0.505297
2210417A02Rik	0.260147	0.329129	0.643004	0.254989	0.322762	0.591979	-0.315872	0.222552	0.63097	-0.32103	0.226726	0.504706
2300009A05Rik	0.505851	0.0099053	0.108018	0.0317284	0.870882	0.946144	0.318894	0.0994758	0.465878	-0.155229	0.432228	0.697808
2310001H17Rik	0.549594	0.000298575	0.014251	0.568587	0.000196676	0.00605653	0.21105	0.159164	0.559189	0.230044	0.135946	0.389736
2310009B15Rik	0.24488	0.293966	0.610996	-0.0418142	0.857573	0.93985	0.265121	0.251415	0.657166	-0.0215734	0.926887	0.971097
2310010J17Rik	0.34079	0.0622379	0.280222	0.241043	0.185332	0.442412	0.112251	0.532849	0.840579	0.0125041	0.946014	0.979399
2310011J03Rik	0.129765	0.305787	0.621929	0.0803326	0.523598	0.754933	0.0432896	0.730214	0.921528	-0.00614324	0.961455	0.985953
2310015A10Rik	-0.520396	0.0844042	0.327951	-0.114878	0.700402	0.860587	-0.21444	0.477138	0.815302	0.191078	0.521542	0.760497
2310015A16Rik	0.91173	5.79637e-05	0.00506882	0.287325	0.196419	0.456147	-0.219625	0.323274	0.714973	-0.84403	0.000194703	0.00844036
2310016G11Rik	0.818513	0.0233376	0.169548	0.865263	0.00185831	0.0277179	-1.48476	4.65827e-07	0.000140966	-1.43801	2.49249e-05	0.00208973
2310022A10Rik	-0.111852	0.452251	0.738476	0.0157303	0.915828	0.963757	0.0639337	0.666891	0.899554	0.191516	0.199034	0.475483
2310022B05Rik	-0.288013	0.0781147	0.315426	-0.551133	0.00070732	0.0143803	-0.181674	0.265834	0.669841	-0.444794	0.00626697	0.0728339
2310030G06Rik	-0.21521	0.0485559	0.247533	-0.187126	0.0847354	0.283701	0.0280288	0.797361	0.944327	0.0561121	0.604882	0.808723
2310033P09Rik	-0.0638726	0.721023	0.894584	-0.162327	0.366336	0.629261	0.256254	0.153169	0.553409	0.1578	0.378597	0.653137
2310034O05Rik	-0.781664	0.262563	0.580737	0.353006	0.612622	0.811193	-0.427768	0.5394	0.843182	0.706903	0.310983	0.59163
2310039H08Rik	0.0936192	0.614847	0.842536	0.182573	0.328494	0.597101	0.239575	0.197786	0.604341	0.328529	0.0790505	0.296105
2310040G24Rik	0.215071	0.358093	0.667346	-0.728065	0.00105015	0.0189726	0.0568036	0.804292	0.946691	-0.886332	9.44522e-05	0.00519455
2310043P16Rik	0.403969	0.344651	0.656351	0.0385908	0.920899	0.966495	-0.382419	0.337686	0.725969	-0.747797	0.073238	0.284623
2310057M21Rik	-0.159141	0.373678	0.680027	-0.497399	0.00515595	0.0527872	0.201501	0.26281	0.666733	-0.136757	0.438754	0.702634
2310058D17Rik	-0.0464905	0.848429	0.948228	0.607433	0.00909976	0.0741292	-0.445477	0.0522308	0.351692	0.208447	0.398258	0.670051
2310061I04Rik	0.0711621	0.561596	0.811679	-0.0941613	0.439852	0.692504	0.0533078	0.662318	0.897192	-0.112016	0.360224	0.636837
2410002F23Rik	-0.236524	0.133711	0.418721	-0.319777	0.0403085	0.183854	-0.0547116	0.728351	0.920367	-0.137965	0.376521	0.651449
2410004B18Rik	-0.0164402	0.916063	0.971672	-0.202565	0.189835	0.448603	0.0873161	0.574176	0.85763	-0.0988083	0.524014	0.762057
2410006H16Rik	-0.504103	0.0757587	0.309615	-0.43645	0.123287	0.351651	0.0146873	0.958789	0.987806	0.0823407	0.770157	0.901116
2410022M11Rik	0.41917	0.171457	0.470739	0.594938	0.0464852	0.199371	-0.382817	0.19589	0.603233	-0.207049	0.502828	0.746956
2410131K14Rik	-0.100758	0.633442	0.852412	-0.0453883	0.827565	0.925873	-0.455964	0.030098	0.267735	-0.400595	0.0564497	0.247711
2500002B13Rik	-0.216069	0.443933	0.733294	0.330246	0.242937	0.51135	-0.150193	0.592024	0.868253	0.396123	0.164286	0.431299
2500004C02Rik	-0.114207	0.608877	0.838772	0.633431	0.00622258	0.0590737	-0.00932807	0.966509	0.990136	0.73831	0.00150864	0.0308311
2510002D24Rik	0.169901	0.291503	0.608125	-0.0552115	0.731191	0.875718	0.192238	0.230506	0.640393	-0.0328737	0.838669	0.931989
2510009E07Rik	-0.364014	0.113762	0.383743	-0.494964	0.0310444	0.156877	-0.104564	0.649442	0.892337	-0.235513	0.30378	0.585317
2510016D11Rik	0.919416	0.00752438	0.0932312	0.0802404	0.808732	0.916214	0.0927552	0.778284	0.937673	-0.74642	0.0308103	0.180034
2510039O18Rik	-0.0466229	0.654747	0.862517	-0.129596	0.211954	0.47363	0.070003	0.501113	0.826152	-0.01297	0.900771	0.960464
2510046G10Rik	0.0607488	0.819269	0.936947	0.0524157	0.84168	0.932741	0.0634804	0.807548	0.947199	0.0551473	0.83702	0.931536
2610001J05Rik	0.0152277	0.902876	0.967228	0.065049	0.603508	0.807071	0.178975	0.151239	0.550388	0.228796	0.0680513	0.273247
2610002M06Rik	-0.126868	0.258776	0.577439	0.0576307	0.607714	0.809217	0.0221887	0.843283	0.957071	0.206688	0.065924	0.269033
2610005L07Rik	0.0337096	0.883252	0.960663	-0.0946431	0.669942	0.847661	-0.405371	0.0723954	0.408028	-0.533723	0.0184589	0.136885
2610008E11Rik	0.214983	0.100338	0.360236	0.456289	0.000452434	0.0107221	-0.145085	0.260618	0.666066	0.0962217	0.465318	0.719984
2610021A01Rik	-0.0845729	0.58366	0.823425	-0.109665	0.46994	0.714353	-0.276192	0.0713929	0.406102	-0.301284	0.0490031	0.231284
2610035D17Rik	-0.649433	0.035631	0.211661	-0.312497	0.293297	0.564992	-0.227967	0.469291	0.810711	0.10897	0.709061	0.868712
2610037D02Rik	-0.605431	0.0163505	0.140904	-0.619986	0.00949893	0.0759142	-0.373313	0.138463	0.53265	-0.387868	0.104573	0.340525
2610044O15Rik8	0.0138405	0.934529	0.977484	0.190397	0.257702	0.527402	0.00250473	0.988059	0.996074	0.179061	0.290495	0.571333
2610203C22Rik	-0.24524	0.489741	0.766536	-0.31687	0.369723	0.632457	0.135292	0.707482	0.912268	0.0636622	0.85478	0.938294
2610301B20Rik	0.0235233	0.910762	0.970412	-0.0419449	0.842272	0.932809	0.25002	0.233787	0.644491	0.184552	0.381258	0.655106
2610306M01Rik	0.0450319	0.904456	0.967738	0.524555	0.167388	0.417832	0.00851431	0.981764	0.994611	0.488038	0.201836	0.479213
2610306O10Rik	-0.388668	0.443891	0.733294	-0.842741	0.0855341	0.285404	-0.317198	0.529774	0.839482	-0.771271	0.117241	0.362282
2610507B11Rik	0.198807	0.124338	0.402617	0.0602686	0.640952	0.828081	-0.0627995	0.627023	0.883871	-0.201338	0.119599	0.366506
2610507I01Rik	0.146102	0.307524	0.623274	0.272246	0.0561234	0.223641	-0.0320791	0.820772	0.950734	0.0940645	0.513757	0.755668
2610528J11Rik	0.320184	0.0563716	0.266016	0.533436	0.00151672	0.023963	0.0113486	0.945481	0.985082	0.224601	0.185591	0.45999
2700038G22Rik	-0.496669	0.246654	0.562514	-0.755035	0.0691977	0.251284	0.0922325	0.835835	0.955865	-0.166133	0.679064	0.854314
2700046G09Rik	0.279189	0.345897	0.657	0.226065	0.4555	0.704835	0.312916	0.284385	0.683009	0.259792	0.397341	0.669511
2700049A03Rik	0.177325	0.255404	0.573003	0.335063	0.0313202	0.157612	0.00899475	0.953241	0.98653	0.166733	0.291682	0.573166
2700062C07Rik	-0.0061087	0.965838	0.988323	0.15565	0.27774	0.549682	0.0979262	0.490606	0.82057	0.259685	0.0713092	0.28046
2700081O15Rik	-0.367353	0.0546168	0.261877	-0.303782	0.104878	0.319403	-0.190745	0.317506	0.710304	-0.127174	0.497605	0.743246
2700097O09Rik	0.0260312	0.85191	0.948802	-0.0490411	0.721233	0.870922	-0.0703465	0.610569	0.876155	-0.145419	0.294671	0.576031
2700099C18Rik	-1.08062	0.0390391	0.222338	0.284651	0.587538	0.795859	-0.372272	0.480152	0.816215	0.992999	0.0566127	0.247942
2810001G20Rik	0.109882	0.624259	0.848007	0.344658	0.126349	0.356522	0.0290648	0.895012	0.972463	0.263841	0.250478	0.530273
2810002D19Rik	0.0647929	0.758186	0.911086	0.279888	0.196496	0.456237	0.214569	0.305897	0.701383	0.429664	0.0482792	0.229328
2810004N23Rik	0.017104	0.861577	0.952009	0.00137191	0.988865	0.995735	0.187556	0.0557541	0.361576	0.171824	0.0807347	0.29935
2810006K23Rik	0.303859	0.0151317	0.135461	0.479256	0.000125557	0.00446651	-0.0164292	0.893639	0.971891	0.158968	0.21078	0.488469
2810013P06Rik	0.265125	0.0903142	0.340088	0.67775	1.23492e-05	0.000867534	-0.327056	0.0325913	0.278334	0.0855689	0.588666	0.799934
2810021J22Rik	-0.00407077	0.985463	0.995337	0.15911	0.472095	0.716727	-0.121101	0.58406	0.863733	0.0420795	0.850535	0.937335
2810025M15Rik	0.0215459	0.903525	0.967518	-0.195665	0.27817	0.55008	0.404582	0.0239319	0.238803	0.187371	0.295504	0.577001
2810030D12Rik	0.499501	0.0259009	0.178785	0.562178	0.0106525	0.0816498	-0.0256969	0.902447	0.974631	0.0369801	0.875212	0.948303
2810039B14Rik	0.345683	0.280982	0.598509	0.834773	0.00811284	0.0685626	-0.308682	0.310511	0.705702	0.180408	0.586643	0.798841
2810402E24Rik	0.268498	0.182118	0.484852	0.490158	0.0162437	0.105624	0.158807	0.425373	0.783374	0.380467	0.0645318	0.265692
2810403D21Rik	0.213349	0.333516	0.646829	0.51498	0.0163903	0.106314	-0.196768	0.344999	0.729711	0.104863	0.64435	0.833702
2810405F17Rik	-0.234831	0.476359	0.756637	-0.413276	0.194919	0.454412	0.0347136	0.916762	0.978042	-0.143732	0.650487	0.837732
2810408I11Rik	-0.473411	0.314436	0.630474	0.863942	0.0943973	0.300635	0.473178	0.326976	0.71834	1.81053	0.000362587	0.0126231
2810410L24Rik	0.00742511	0.974961	0.9907	0.159204	0.488234	0.728853	-0.49023	0.0350052	0.288248	-0.338452	0.148521	0.407433
2810414N06Rik	0.599606	0.0138544	0.130312	1.05895	1.92028e-05	0.00115776	-0.0172874	0.941596	0.983741	0.442054	0.0822926	0.30229
2810454H06Rik	0.475616	0.303395	0.619708	0.619665	0.187103	0.445138	0.136603	0.758834	0.92979	0.280652	0.564553	0.78659
2810459M11Rik	0.278412	0.0573532	0.267999	0.365851	0.012771	0.090606	0.35651	0.0149365	0.190865	0.443949	0.00254188	0.0422906
2900005J15Rik	0.230397	0.363922	0.671063	0.0296962	0.905417	0.959452	-0.0914223	0.71511	0.914727	-0.292123	0.248821	0.528971
2900009J06Rik	-1.40187	0.112864	0.382846	-0.832795	0.349301	0.613652	0.290843	0.746909	0.926388	0.859919	0.319202	0.599184
2900026A02Rik	0.213243	0.236819	0.55193	-0.151619	0.399778	0.658821	-0.102498	0.569272	0.856418	-0.467361	0.00962304	0.0944275
2900052L18Rik	0.28245	0.437989	0.729868	0.459569	0.201178	0.461612	-0.323264	0.367451	0.746608	-0.146145	0.688563	0.859188
2900076A07Rik	0.0731426	0.731041	0.899638	-0.326032	0.120369	0.346498	0.141524	0.503546	0.826601	-0.257651	0.222255	0.500127
2900089D17Rik	0.421317	0.291176	0.608037	-0.366747	0.337746	0.604907	-0.101652	0.793404	0.943117	-0.889716	0.0240679	0.158811
2900093K20Rik	-0.24524	0.595102	0.830999	0.446475	0.391945	0.652363	0.817977	0.089994	0.448599	1.50969	0.00260919	0.043038
2900097C17Rik	-0.016586	0.865919	0.953674	0.178528	0.0692086	0.251284	0.00263415	0.978591	0.993443	0.197748	0.0443157	0.218743
3000002C10Rik	-0.545184	0.0642255	0.285495	-0.24591	0.421608	0.676658	0.505985	0.0952733	0.45872	0.805259	0.00685997	0.077051
3010003L21Rik	-0.380012	0.36861	0.675099	-0.315708	0.410533	0.668257	-0.460718	0.264115	0.667107	-0.396414	0.313713	0.59422
3110001I22Rik	0.478218	0.0342398	0.206199	0.0719831	0.748763	0.884446	0.305122	0.167474	0.569045	-0.101112	0.659607	0.843114
3110009E18Rik	0.245873	0.509696	0.780439	0.113721	0.769907	0.896231	0.435987	0.24127	0.649821	0.303835	0.435222	0.699763
3110021N24Rik	-0.336111	0.499268	0.773525	-0.255638	0.578527	0.790974	-0.298741	0.541568	0.844358	-0.218268	0.641192	0.832011
3110040N11Rik	0.115965	0.415443	0.711932	0.201644	0.155545	0.399959	0.0195046	0.889973	0.970792	0.105184	0.463142	0.719306
3110045C21Rik	0.245313	0.538223	0.798028	0.263912	0.501085	0.737543	-0.193484	0.621657	0.881022	-0.174885	0.660836	0.844068
3110053B16Rik	-0.066761	0.894692	0.965048	-0.281946	0.543842	0.76836	-0.264701	0.584969	0.864001	-0.479886	0.318456	0.598284
3110056K07Rik	-0.217458	0.248221	0.564883	-0.144319	0.434124	0.687454	-0.0901369	0.630836	0.885218	-0.0169977	0.926911	0.971097
3110070M22Rik	-0.348862	0.414397	0.711478	-0.279086	0.496476	0.734607	-0.18189	0.668932	0.900623	-0.112115	0.78565	0.90832
3110082I17Rik	-0.0272172	0.929258	0.975737	-0.406315	0.196362	0.456081	0.794977	0.0109079	0.162238	0.415879	0.179474	0.45296
3222401L13Rik	0.231954	0.57485	0.818913	-0.114588	0.774736	0.898762	0.00395513	0.992296	0.997031	-0.342587	0.40318	0.674582
3300002I08Rik	-0.067942	0.86451	0.953391	0.965281	0.0097299	0.0771723	-1.00922	0.00712652	0.127899	0.0240048	0.951696	0.981578
3830406C13Rik	0.0817381	0.553148	0.806241	0.322158	0.0189962	0.116782	-0.107852	0.430166	0.786787	0.132568	0.338101	0.617139
3830408C21Rik	0.310969	0.373845	0.680219	0.258572	0.424071	0.678721	-0.388473	0.235734	0.645954	-0.440871	0.201844	0.479213
3930402G23Rik	-0.329591	0.660226	0.865483	0.0266935	0.974795	0.989445	2.20674	0.00665319	0.124319	2.56302	0.00186739	0.035187
4430402I18Rik	0.325158	0.273951	0.590301	-0.0651119	0.82466	0.924157	0.146334	0.61794	0.880338	-0.243936	0.412484	0.680417
4632404H12Rik	0.301204	0.0536826	0.259205	0.201097	0.183425	0.439402	-0.214681	0.156444	0.556797	-0.314788	0.0433404	0.216143
4632415L05Rik	0.0519752	0.641867	0.856072	-0.0624476	0.568764	0.783836	-0.0633595	0.565751	0.854462	-0.177782	0.109312	0.348627
4632418H02Rik	0.47034	0.250611	0.567509	-0.290337	0.449202	0.700073	0.0129535	0.973702	0.992207	-0.747724	0.0627222	0.261832
4632427E13Rik	0.203295	0.320349	0.635789	-0.126395	0.529301	0.75848	0.0225301	0.911185	0.976864	-0.30716	0.131346	0.382433
4632428C04Rik	-0.128045	0.662987	0.866567	0.429887	0.155551	0.399959	-0.00132536	0.996485	0.998177	0.556607	0.0673544	0.271755
4633401B06Rik	-0.0178942	0.961687	0.986964	0.382396	0.222066	0.487028	-1.42231	2.60076e-05	0.003219	-1.02202	0.00310639	0.0474916
4732416N19Rik	0.19064	0.587034	0.825267	0.198779	0.561525	0.778927	-0.0759623	0.823667	0.952686	-0.0678233	0.84728	0.935877
4732419C18Rik	-0.0497447	0.832561	0.941471	0.0794427	0.734741	0.877562	-0.1621	0.489817	0.820187	-0.0329127	0.888649	0.954589
4732440D04Rik	-0.108314	0.69019	0.880204	-0.0888783	0.737177	0.879004	-0.119859	0.655621	0.895016	-0.100424	0.707728	0.86809
4732463B04Rik	-0.226734	0.68083	0.875862	0.0863869	0.869224	0.945339	-1.02441	0.0591156	0.37268	-0.711285	0.186341	0.460865
4732465J04Rik	0.490396	0.0325655	0.200716	0.496373	0.030729	0.155884	0.233121	0.30776	0.703226	0.239098	0.298186	0.57972
4732471J01Rik	0.573884	0.0810747	0.321682	-0.289323	0.276582	0.548493	-0.755968	0.00884767	0.145033	-1.61918	9.6199e-08	2.56574e-05
4732491K20Rik	-0.669835	0.0653675	0.287727	-0.0998095	0.789489	0.906618	0.0922871	0.805374	0.946783	0.662312	0.0678197	0.272595
4732496C06Rik	-0.552538	0.210239	0.521262	-0.378023	0.428448	0.682799	0.417357	0.382744	0.756641	0.591872	0.179103	0.452332
4833403J16Rik	0.571626	0.141138	0.430418	-0.469131	0.199	0.459321	0.26532	0.47586	0.81454	-0.775437	0.04207	0.212525
4833411C07Rik	0.408582	0.127411	0.408006	0.537928	0.0459447	0.198116	0.362395	0.175489	0.578565	0.491741	0.0684169	0.274365
4833413G10Rik	0.0137024	0.946285	0.981721	-0.0501467	0.801595	0.912011	-0.0306391	0.878669	0.967029	-0.0944882	0.640298	0.831484
4833417C18Rik	0.179659	0.625078	0.848468	-0.42133	0.24963	0.51826	0.411416	0.263002	0.666733	-0.189573	0.604613	0.808698
4833418N02Rik	0.50415	0.0139627	0.130691	0.467904	0.0205023	0.122592	-0.0929357	0.641027	0.889289	-0.129181	0.533235	0.767424
4833420G17Rik	0.000627509	0.996138	0.998582	0.223897	0.0830017	0.280102	-0.220335	0.0881033	0.44393	0.00293405	0.98194	0.992983
4833422C13Rik	-0.123469	0.673097	0.871855	-0.290131	0.323784	0.592656	0.271286	0.357591	0.739818	0.104624	0.719945	0.874787
4833438C02Rik	0.156166	0.529963	0.79327	0.183596	0.449628	0.700529	-0.150653	0.535197	0.841411	-0.123223	0.620023	0.818514
4833439L19Rik	0.0449569	0.731878	0.899785	-0.246762	0.0599216	0.231848	0.178372	0.173965	0.576716	-0.113347	0.387462	0.659997
4833445I07Rik	-0.387074	0.34933	0.660545	-0.760371	0.0907535	0.294607	0.896491	0.0446816	0.327028	0.523194	0.209004	0.486778
4921507P07Rik	0.451654	0.345625	0.657	0.481647	0.291381	0.562873	-0.213164	0.634047	0.886326	-0.183171	0.707446	0.86809
4921524J17Rik	-0.101125	0.488672	0.765681	-0.0507367	0.729397	0.875165	0.156393	0.285041	0.68343	0.206781	0.157982	0.421929
4921531C22Rik	0.314263	0.239507	0.555228	0.185365	0.502455	0.738288	0.503705	0.0592597	0.372706	0.374808	0.175503	0.446954
4930402D18Rik	1.00581	0.172086	0.471603	-0.931954	0.204279	0.465577	1.07121	0.145739	0.541766	-0.866546	0.238068	0.517794
4930402H24Rik	-0.132816	0.184376	0.487867	-0.0667716	0.504096	0.739524	0.0427609	0.668943	0.900623	0.108805	0.276556	0.556152
4930404H11Rik	1.26524	9.05505e-07	0.000323842	0.610142	0.0118826	0.0870516	-0.15482	0.5161	0.83328	-0.809921	0.00190229	0.0354778
4930405A21Rik	-0.249356	0.650752	0.860524	0.296529	0.557026	0.775933	-0.71583	0.172526	0.574575	-0.169946	0.748546	0.890598
4930412C18Rik	0.208697	0.217952	0.529562	0.714735	2.13689e-05	0.0012547	-0.301716	0.0678814	0.396798	0.204322	0.23504	0.514408
4930430F08Rik	0.0755863	0.664153	0.867586	0.129224	0.455079	0.704425	-0.0125052	0.942249	0.983959	0.0411326	0.813595	0.921591
4930431P19Rik	-0.0303827	0.932983	0.977132	0.295902	0.408981	0.667169	-0.0951402	0.78759	0.941188	0.231144	0.52739	0.764772
4930432B10Rik	1.32485	0.00560646	0.0802759	1.73073	0.000328531	0.0086451	-0.136804	0.745723	0.926284	0.269076	0.621429	0.819192
4930451G09Rik	1.09219	0.00087694	0.0278755	0.317959	0.294235	0.565817	0.193335	0.499276	0.825844	-0.580897	0.0950008	0.323439
4930452B06Rik	-1.50734	0.00697303	0.089884	-0.597139	0.296144	0.567615	0.505068	0.377557	0.753749	1.41527	0.0109956	0.102201
4930453N24Rik	-0.0851441	0.513322	0.782408	-0.203222	0.119339	0.345079	0.251956	0.0535497	0.355523	0.133878	0.304012	0.585452
4930458D05Rik	0.378464	0.301203	0.618037	1.5968	8.97774e-06	0.000692411	-1.05224	0.00255895	0.0706362	0.166092	0.657802	0.842518
4930459C07Rik	0.227815	0.634139	0.852599	0.00948152	0.984681	0.993903	0.528334	0.27263	0.676281	0.31	0.524956	0.762551
4930466K18Rik	0.422864	0.24571	0.561419	-0.116293	0.743797	0.881817	0.245442	0.488378	0.819911	-0.293715	0.422293	0.689123
4930480G23Rik	0.925567	0.001413	0.0368128	1.21599	0.000125562	0.00446651	0.705854	0.0127326	0.175253	0.996273	0.00207422	0.0374311
4930481A15Rik	0.439725	0.0407187	0.226814	0.576395	0.00718096	0.0639499	-0.0555379	0.793298	0.943117	0.0811324	0.707939	0.86809
4930481B07Rik	0.448207	0.253454	0.570825	0.247202	0.514807	0.748084	-0.0226553	0.95181	0.986236	-0.223661	0.57324	0.791203
4930503L19Rik	-0.29951	0.12902	0.410667	-0.35691	0.06203	0.23699	-0.25583	0.192207	0.598806	-0.313231	0.103432	0.338865
4930506C21Rik	0.331362	0.530073	0.79327	0.164405	0.760162	0.890487	0.562925	0.286235	0.685153	0.395968	0.462908	0.719149
4930509G22Rik	0.0707877	0.855003	0.949898	0.394904	0.356877	0.620326	0.392408	0.316704	0.710023	0.716524	0.0905856	0.315539
4930513O06Rik	0.406556	0.295142	0.611592	-0.0987296	0.786878	0.905317	0.0431292	0.906285	0.975997	-0.462156	0.23143	0.509625
4930518I15Rik	-0.208675	0.39744	0.698268	0.273971	0.249005	0.517751	-0.343322	0.152447	0.553174	0.139323	0.568517	0.788766
4930522L14Rik	0.00863985	0.970789	0.989626	0.346886	0.134758	0.368408	-0.305722	0.187556	0.592764	0.0325239	0.890349	0.955149
4930523C07Rik	0.374852	0.0397349	0.22388	0.279579	0.120728	0.347118	-0.347896	0.0538611	0.356413	-0.443169	0.0149733	0.122527
4930524O07Rik	0.406777	0.138352	0.425304	0.316519	0.304957	0.576568	0.750611	0.00691665	0.126171	0.660353	0.0299117	0.177084
4930525G20Rik	0.953799	0.010621	0.112396	0.233691	0.457942	0.706903	-0.268306	0.398366	0.765148	-0.988414	0.00757492	0.0811981
4930539J05Rik	-0.264739	0.44449	0.73371	-0.0324661	0.919043	0.96564	-0.479154	0.15178	0.551722	-0.24688	0.455149	0.714148
4930556M19Rik	0.160499	0.321997	0.636718	0.525733	0.00129899	0.0216764	0.0419329	0.794135	0.943329	0.407167	0.0134343	0.115394
4930563E22Rik	1.06979	0.0492651	0.249192	0.321042	0.521529	0.753468	0.041579	0.931989	0.982444	-0.707172	0.205067	0.481688
4930577N17Rik	0.624794	0.138314	0.425304	-0.0630792	0.880165	0.949739	0.449148	0.263518	0.666797	-0.238725	0.58604	0.798505
4930579G24Rik	-0.477128	0.218917	0.530716	0.058679	0.881409	0.950126	0.0567891	0.884865	0.969654	0.592596	0.128082	0.377273
4930581F22Rik	0.806218	2.13362e-07	0.000101741	0.500395	0.0012054	0.0207344	0.162019	0.290857	0.687844	-0.143803	0.355042	0.632844
4930589O11Rik	-0.257926	0.633189	0.852412	0.956127	0.0919087	0.297206	-0.129173	0.810258	0.947199	1.08488	0.0568773	0.248686
4930594M22Rik	-0.688025	0.0738327	0.305584	0.322331	0.442159	0.693978	0.516202	0.197919	0.604514	1.52656	0.00016208	0.00749325
4930599N23Rik	0.846131	0.042669	0.232076	0.157195	0.699474	0.86056	0.352684	0.361323	0.742139	-0.336251	0.444328	0.706543
4931403E22Rik	0.302031	0.574138	0.818653	0.0567144	0.915863	0.963757	0.261783	0.621911	0.881022	0.0164663	0.975735	0.990446
4931406C07Rik	0.507191	0.00107816	0.0314184	0.56204	0.000291726	0.00803119	-0.197803	0.200992	0.606874	-0.142954	0.355828	0.633283
4931406P16Rik	-0.0942287	0.547887	0.80335	-0.496358	0.00149994	0.0238175	0.0831077	0.595964	0.869277	-0.319022	0.0411361	0.209488
4931414P19Rik	0.119757	0.429487	0.723895	0.53191	0.00034754	0.00896295	-0.323102	0.0282871	0.258945	0.0890506	0.560328	0.784015
4931428F04Rik	-0.11338	0.620815	0.84588	-0.314279	0.161639	0.409261	0.0190896	0.933335	0.982704	-0.181809	0.420198	0.687469
4931428L18Rik	1.19642	0.0379474	0.219134	2.74585	1.78539e-05	0.00109084	-0.140494	0.793342	0.943117	1.40893	0.0371386	0.198952
4931440P22Rik	-0.0624609	0.88124	0.959809	-0.206798	0.547215	0.770419	-0.933067	0.0142127	0.185415	-1.0774	0.00432576	0.0586812
4932411K12Rik	0.561047	0.122365	0.399099	0.82169	0.0153994	0.101903	-0.736189	0.0296857	0.265535	-0.475546	0.190847	0.467055
4932422M17Rik	-0.627001	0.159726	0.455007	0.0182404	0.966052	0.985338	-0.3213	0.474172	0.813149	0.323942	0.451583	0.711556
4932438A13Rik	0.0358247	0.835581	0.942849	0.0210012	0.903122	0.958943	0.0183662	0.91523	0.977767	0.00354265	0.983625	0.993754
4933404O12Rik	0.500684	0.0322688	0.200085	0.201969	0.381096	0.642964	-0.147803	0.521343	0.835219	-0.446519	0.0561921	0.24727
4933406I18Rik	0.833207	0.0380576	0.219441	0.239457	0.536232	0.763268	0.224103	0.551653	0.8499	-0.369647	0.370977	0.646263
4933407K13Rik	0.211148	0.409351	0.707366	-0.199284	0.421982	0.677035	0.0968242	0.699183	0.910317	-0.313607	0.216165	0.494271
4933411K16Rik	0.213701	0.499808	0.773866	0.361052	0.245251	0.513887	-0.802824	0.0105306	0.158771	-0.655474	0.0379278	0.201292
4933412E12Rik	-0.130481	0.67766	0.874497	0.119971	0.705695	0.862577	0.0692717	0.825156	0.952713	0.319724	0.314476	0.594931
4933421A08Rik	0.321076	0.517061	0.784767	0.511381	0.312821	0.583269	0.308183	0.531521	0.840578	0.498487	0.327919	0.607575
4933421O10Rik	-0.0440383	0.836771	0.94313	0.0683446	0.747144	0.883331	-0.0665688	0.753837	0.927941	0.0458142	0.830054	0.928933
4933429H19Rik	0.698662	0.134955	0.420555	-0.141259	0.780497	0.901912	1.21077	0.0110623	0.163606	0.370845	0.456432	0.714668
4933431E20Rik	-0.354339	0.0632602	0.283204	0.325724	0.084996	0.284271	-0.406614	0.0321191	0.276859	0.273448	0.150411	0.410042
4933431K14Rik	0.208827	0.527652	0.791764	0.673828	0.0438992	0.192745	-0.0684023	0.832222	0.955065	0.3966	0.246354	0.527002
4933433G19Rik	0.41892	0.419061	0.714214	0.0124634	0.981276	0.992502	0.721366	0.165599	0.56674	0.314909	0.565441	0.787344
4933434E20Rik	-0.128715	0.355853	0.66568	0.175616	0.20842	0.4694	-0.0178417	0.897914	0.973348	0.286489	0.0406961	0.208326
4933434E20Rik	0.192082	0.370785	0.676955	0.211879	0.320859	0.59053	0.0514569	0.806922	0.947167	0.0712536	0.743192	0.886916
4933439C10Rik	0.379275	0.0764331	0.31094	0.0515255	0.806445	0.914997	0.0357729	0.864672	0.964282	-0.291977	0.173277	0.444014
4933440N22Rik	0.283514	0.407844	0.706265	-0.0741199	0.8271	0.925763	0.235988	0.48502	0.817948	-0.121645	0.723492	0.876444
5031425E22Rik	0.229925	0.101902	0.363194	-0.00755056	0.956685	0.981829	0.0668305	0.6306	0.885216	-0.170645	0.224867	0.5027
5031425F14Rik	0.136435	0.799413	0.92689	-0.565451	0.204641	0.465856	-0.800255	0.104299	0.476413	-1.50214	0.00206554	0.0374032
5031434O11Rik	-0.45859	0.30705	0.623036	-0.527639	0.244223	0.512891	0.204137	0.660705	0.896744	0.135088	0.757005	0.895454
5031439G07Rik	0.191397	0.171093	0.470313	-0.0223158	0.872655	0.946289	-0.25289	0.0698188	0.401412	-0.466603	0.000852023	0.021312
5033403H07Rik	0.308975	0.0297595	0.191451	0.0853235	0.550417	0.772119	0.389294	0.00604899	0.117515	0.165643	0.247785	0.528053
5033406O09Rik	0.0318923	0.887347	0.96222	0.577437	0.0105961	0.0814163	-0.184749	0.408325	0.77265	0.360796	0.112572	0.354641
5033417F24Rik	0.58091	0.0992857	0.358257	0.585425	0.0862741	0.286778	-0.0839886	0.797606	0.944409	-0.0794736	0.828521	0.928075
5033421B08Rik	-0.790926	0.0730025	0.303872	-0.769237	0.063671	0.240172	-1.45893	0.000858378	0.0353598	-1.43724	0.000746126	0.0198103
5033428I22Rik	-1.35992	0.00202637	0.0451016	-0.135325	0.753948	0.887237	-0.495052	0.262217	0.666733	0.729547	0.0884509	0.312007
5033430I15Rik	0.115184	0.728084	0.897964	-0.764112	0.0785555	0.27067	1.61232	3.59539e-05	0.00392896	0.733023	0.0457471	0.222278
5330406M23Rik	0.44985	0.318557	0.634453	-0.297386	0.496122	0.734291	0.17304	0.694386	0.909434	-0.574196	0.199597	0.476465
5330417C22Rik	0.090264	0.707163	0.887393	0.490416	0.0415738	0.186927	-0.126721	0.594317	0.86889	0.273431	0.260114	0.540779
5330438D12Rik	0.0399923	0.896275	0.965716	-0.474081	0.139955	0.375313	0.669488	0.0347187	0.28694	0.155415	0.616562	0.816136
5430400D12Rik	0.497082	0.270461	0.587193	0.675913	0.0963549	0.304405	-0.554089	0.168638	0.569444	-0.375258	0.410351	0.679562
5430402O13Rik	0.740606	0.0509751	0.253864	1.16094	0.0029031	0.0366639	0.0851625	0.815343	0.948868	0.505501	0.210299	0.487798
5430403G16Rik	-0.0124179	0.960838	0.9868	0.158397	0.518635	0.751011	-0.382762	0.122654	0.506885	-0.211947	0.397219	0.669395
5430405H02Rik	0.188263	0.392004	0.693878	0.152621	0.484999	0.727129	0.0630666	0.771261	0.934792	0.0274245	0.901484	0.960618
5430416N02Rik	0.11947	0.502968	0.775848	-0.740843	3.48355e-05	0.00184937	0.556252	0.00211402	0.0620639	-0.304061	0.08465	0.305868
5430427O19Rik	-0.698494	0.140932	0.430017	0.0282998	0.948137	0.978096	-1.10505	0.0172062	0.204578	-0.378255	0.397699	0.66963
5430430B14Rik	0.0687818	0.855766	0.950073	-0.736039	0.0349491	0.168699	0.212061	0.571189	0.856791	-0.592759	0.0930647	0.320205
5430437J10Rik	-1.90768	0.0240735	0.172543	-0.139205	0.854764	0.938171	-1.63012	0.0544165	0.357984	0.138356	0.854623	0.938294
5530601H04Rik	0.0887753	0.540168	0.798738	0.0160588	0.911241	0.962629	0.0936467	0.514361	0.832453	0.0209301	0.885512	0.953959
5730405O15Rik	0.257189	0.375247	0.680914	-0.165005	0.557823	0.776668	0.172887	0.540074	0.843692	-0.249308	0.389055	0.66161
5730409E04Rik	-0.0609607	0.708193	0.887874	0.220517	0.179174	0.433967	0.09256	0.569007	0.856418	0.374038	0.0230438	0.154502
5730414N17Rik	0.718817	0.00860557	0.100719	0.735849	0.00723297	0.0641229	0.179343	0.507581	0.828878	0.196375	0.474585	0.727528
5730420D15Rik	-0.512553	0.431229	0.724826	0.697314	0.293077	0.564903	-0.051158	0.937297	0.983149	1.15871	0.0816205	0.301003
5730455P16Rik	0.0896689	0.427097	0.721637	0.194589	0.083883	0.281867	-0.00829082	0.941101	0.983741	0.0966291	0.39348	0.666442
5730480H06Rik	0.138473	0.339375	0.651882	0.0321582	0.821758	0.922733	0.00421192	0.976444	0.992977	-0.102103	0.481334	0.733301
5730522E02Rik	0.856328	0.0286427	0.187867	0.554016	0.0976107	0.306789	-0.318576	0.327141	0.71834	-0.620888	0.123163	0.372367
5830408C22Rik	0.260367	0.650332	0.860258	-0.101995	0.860426	0.940885	0.412358	0.470607	0.811469	0.049996	0.931676	0.973302
5830417I10Rik	-0.197465	0.146105	0.437176	-0.202789	0.133332	0.366418	0.0394888	0.771373	0.934792	0.0341649	0.80022	0.915363
5830418P13Rik	0.118114	0.82833	0.940726	-0.761172	0.175135	0.428597	1.10613	0.0483398	0.33989	0.226843	0.678702	0.854137
5830432E09Rik	-0.719361	0.217504	0.529392	0.0071137	0.988156	0.995304	-1.3811	0.0114764	0.167371	-0.654631	0.204218	0.481002
5830444B04Rik	1.23226	0.0444066	0.237197	-0.343124	0.563429	0.780134	0.260155	0.661764	0.89716	-1.31523	0.0318904	0.183681
5830448L01Rik	0.496952	0.0576834	0.26887	0.101745	0.69509	0.85808	0.249299	0.329645	0.720216	-0.145908	0.582714	0.796801
5830454E08Rik	0.609637	0.155726	0.450626	1.00632	0.0172871	0.110085	-0.216237	0.58213	0.862808	0.18045	0.695863	0.863694
5830462I19Rik	-0.121474	0.878969	0.959058	-0.645831	0.429096	0.683107	0.822199	0.314534	0.708391	0.297842	0.709672	0.868712
5830487J09Rik	-0.234103	0.60025	0.833876	-0.298767	0.445423	0.696945	-0.491183	0.24882	0.655721	-0.555848	0.176276	0.448122
5930420M18Rik	-0.889225	0.0183704	0.150404	-0.589152	0.102863	0.316142	-0.276086	0.477349	0.81531	0.0239865	0.945319	0.978976
5930430L01Rik	0.34008	0.267162	0.584568	0.52572	0.0817893	0.278098	-0.410403	0.172994	0.575427	-0.224763	0.464126	0.719617
6030400A10Rik	1.06305	0.0670077	0.291199	0.425113	0.430893	0.684377	-0.113253	0.831531	0.955065	-0.751189	0.200342	0.477542
6030407O03Rik	1.35696	3.47414e-05	0.00386176	0.600596	0.0423531	0.188855	0.04507	0.871161	0.966047	-0.711297	0.0418595	0.211801
6030442K20Rik	0.676449	0.170766	0.470104	-0.292677	0.53123	0.759649	0.326526	0.485447	0.81823	-0.6426	0.192739	0.46964
6030443J06Rik	-0.0537495	0.875644	0.957832	0.419591	0.211074	0.472761	-0.372064	0.266882	0.670698	0.101276	0.76825	0.900229
6030458C11Rik	-0.0247621	0.82239	0.937899	-0.055932	0.611042	0.810519	0.0743881	0.499058	0.825781	0.0432182	0.695045	0.863619
6230400D17Rik	0.126074	0.719028	0.893307	-0.567638	0.0858518	0.2861	0.0863545	0.801347	0.945861	-0.607358	0.0720777	0.281998
6330403L08Rik	-0.585808	0.0131877	0.126	-0.533386	0.0216647	0.126734	-0.0655725	0.784566	0.939855	-0.0131505	0.954112	0.982958
6330415G19Rik	0.10826	0.819012	0.936917	0.195365	0.677581	0.850612	0.0493555	0.915505	0.977767	0.136461	0.775699	0.903643
6330418K02Rik	-0.0485181	0.869385	0.95466	0.195883	0.509309	0.742907	0.0276297	0.924809	0.979881	0.272031	0.362999	0.639006
6330549D23Rik	0.12176	0.703775	0.886039	0.49777	0.123594	0.352268	-0.0323898	0.917226	0.978195	0.343621	0.300793	0.582057
6330562C20Rik	-0.227373	0.580759	0.822371	0.29418	0.468272	0.713126	-0.262626	0.517729	0.834305	0.258928	0.52904	0.765444
6430511E19Rik	-0.00573025	0.984753	0.995251	-0.305275	0.27122	0.542588	-0.580033	0.0452131	0.328411	-0.879578	0.00228767	0.0394724
6430548M08Rik	-0.315261	0.273082	0.589141	-0.79947	0.00536949	0.0540936	-0.110269	0.701225	0.910385	-0.594477	0.0379731	0.201397
6430550D23Rik	0.333835	0.209036	0.520245	0.187757	0.460832	0.708445	-0.36407	0.15616	0.556463	-0.510147	0.053188	0.24139
6430571L13Rik	0.158181	0.53185	0.794342	0.441545	0.0969172	0.305532	0.252454	0.31334	0.707826	0.535818	0.0460638	0.223577
6430573P05Rik	0.0107126	0.985486	0.995337	0.590987	0.33602	0.603264	0.221119	0.708031	0.912268	0.801393	0.192089	0.468636
6430710C18Rik	0.0837933	0.888996	0.962584	1.55205	0.00171747	0.0261122	-1.86574	0.000261004	0.0159811	-0.397487	0.497157	0.743232
6530402F18Rik	-0.539955	0.0496632	0.250802	-0.417657	0.110653	0.331095	-0.429304	0.116949	0.496041	-0.307007	0.242968	0.523516
6720427I07Rik	0.0678959	0.782017	0.919786	-0.664518	0.00667826	0.0610274	0.40879	0.0974789	0.462191	-0.323624	0.183749	0.458194
6720464F23Rik	0.511087	0.27286	0.588907	-0.0222105	0.95948	0.982911	-0.000811913	0.99846	0.999004	-0.53411	0.250171	0.530052
6720489N17Rik	-0.102155	0.818632	0.936736	-0.45122	0.309173	0.579806	0.262725	0.558726	0.852389	-0.0863404	0.844032	0.934278
6820431F20Rik	0.196665	0.448486	0.736353	-0.14965	0.547969	0.770735	-0.338569	0.18161	0.584724	-0.684884	0.00739387	0.079801
8030462N17Rik	-0.0254856	0.930426	0.976266	-0.191609	0.499926	0.737066	-0.00359866	0.989935	0.996411	-0.169722	0.554986	0.780296
8430406P12Rik	-0.0177525	0.967894	0.988921	-0.545423	0.184007	0.440005	0.0726349	0.868193	0.965095	-0.455036	0.276135	0.55566
8430422M14Rik	0.218352	0.329441	0.643152	0.0737521	0.728745	0.875052	-0.321871	0.136042	0.52791	-0.466471	0.0345927	0.191535
8430429K09Rik	0.143672	0.630205	0.850871	0.399223	0.191959	0.450728	0.130397	0.65704	0.895508	0.385948	0.214135	0.491989
9030025P20Rik	0.781236	0.00391622	0.0652595	0.190271	0.450747	0.70137	0.00268774	0.991303	0.996879	-0.588277	0.0322464	0.184529
9030407P20Rik	0.0361514	0.900382	0.966689	-0.0429715	0.883008	0.950878	0.265279	0.358781	0.740722	0.186156	0.523628	0.761824
9030616G12Rik	0.0440647	0.878403	0.958834	0.147344	0.607438	0.809217	-0.230779	0.421677	0.781536	-0.127499	0.657672	0.842489
9030619P08Rik	0.410303	0.319293	0.635206	0.392332	0.34058	0.607913	-0.2502	0.542947	0.845181	-0.268171	0.514735	0.755668
9030622O22Rik	0.283473	0.270745	0.587266	-0.0119199	0.962934	0.983936	0.0273144	0.915212	0.977767	-0.268079	0.297489	0.578937
9130002K18Rik	0.276773	0.380426	0.684953	0.110493	0.724499	0.872615	0.153286	0.617392	0.880338	-0.0129941	0.967928	0.987538
9130008F23Rik	0.149728	0.757874	0.911	-0.483323	0.308545	0.579457	0.270717	0.574803	0.858164	-0.362334	0.448275	0.708951
9130016M20Rik	0.0844931	0.558214	0.809287	0.0555565	0.700012	0.86056	-0.0148682	0.917872	0.978195	-0.0438048	0.761452	0.897596
9130019O22Rik	0.0790717	0.68902	0.879555	-0.419477	0.0317854	0.159038	0.275519	0.16263	0.562721	-0.223029	0.254276	0.534431
9130023H24Rik	-0.01789	0.935116	0.977484	0.1112	0.611272	0.810519	-0.0375075	0.863832	0.963976	0.0915827	0.676971	0.853384
9130221H12Rik	-0.0692448	0.698383	0.883492	0.270259	0.120538	0.346699	-0.395157	0.0241531	0.239492	-0.0556535	0.753944	0.894051
9130230N09Rik	0.230975	0.475796	0.756321	-0.475932	0.138976	0.373756	0.406341	0.209255	0.615866	-0.300565	0.350502	0.628475
9130401M01Rik	0.00620286	0.975632	0.991126	0.216163	0.285553	0.557515	-0.0771309	0.701808	0.910534	0.13283	0.51531	0.756006
9130409I23Rik	-0.117439	0.761822	0.912602	1.5674	7.73149e-05	0.00326173	-0.784907	0.0433558	0.322423	0.899936	0.0217168	0.148516
9230112E08Rik	-0.213351	0.399713	0.700472	-0.34963	0.160853	0.407959	-0.132141	0.6006	0.870244	-0.26842	0.283263	0.563376
9230114K14Rik	0.204156	0.406888	0.705619	0.824365	0.000912507	0.017074	-0.150095	0.532475	0.840578	0.470114	0.0641438	0.265065
9230116N13Rik	0.626878	0.138463	0.42539	0.22124	0.561421	0.778927	-0.118498	0.753805	0.927941	-0.524136	0.219356	0.496302
9330020H09Rik	0.325917	0.30011	0.61668	-0.10662	0.744104	0.881829	0.715049	0.0244128	0.24053	0.282511	0.382949	0.657052
9330102E08Rik	0.17235	0.640161	0.855925	1.36315	0.000292328	0.00803119	-0.481676	0.167026	0.568905	0.709122	0.0744882	0.287569
9330104G04Rik	-0.0592613	0.915901	0.971672	1.28221	0.0196614	0.119135	-0.908331	0.0883987	0.444402	0.433141	0.451456	0.71155
9330121J05Rik	1.08592	5.06947e-05	0.0047484	0.379324	0.148899	0.388828	0.211879	0.41501	0.776804	-0.494717	0.0659713	0.269033
9330151L19Rik	0.181518	0.333761	0.646829	-0.489893	0.00843732	0.0703697	0.33611	0.0727278	0.408776	-0.335302	0.0721222	0.281998
9330159M07Rik	-0.0551463	0.829361	0.941024	0.402074	0.114819	0.337795	-0.189184	0.454756	0.802939	0.268036	0.298328	0.579852
9330160F10Rik	0.0860957	0.834627	0.942419	-0.0246312	0.954012	0.98074	0.399255	0.336236	0.72544	0.288528	0.494521	0.741875
9330162012Rik	0.420708	0.0301014	0.192105	0.0376167	0.844333	0.933756	0.0922569	0.629452	0.884812	-0.290834	0.134359	0.387797
9330162G02Rik	0.154917	0.743648	0.904401	0.0767862	0.870767	0.946144	0.143382	0.759296	0.930035	0.0652512	0.891424	0.955291
9330175E14Rik	-0.149451	0.549402	0.804251	0.187416	0.452137	0.702491	-0.0729352	0.769119	0.934293	0.263932	0.291975	0.573312
9330182L06Rik	-0.457149	0.347062	0.657759	-1.32937	0.00604029	0.058028	0.188558	0.700677	0.910317	-0.683667	0.150431	0.410042
9430002A10Rik	0.0314111	0.937954	0.978331	-0.463603	0.220908	0.485435	0.126257	0.750304	0.926895	-0.368757	0.337881	0.616966
9430015G10Rik	0.119857	0.550107	0.804251	-0.0288321	0.885092	0.951429	0.100238	0.614802	0.879103	-0.0484508	0.809397	0.919349
9430034N14Rik	0.442025	0.1931	0.499917	-0.0328294	0.917074	0.964838	-0.00420618	0.989381	0.996365	-0.479061	0.15548	0.417305
9430037G07Rik	-0.46414	0.0846313	0.328505	0.588401	0.0309828	0.156716	-0.277316	0.302021	0.69873	0.775225	0.00455677	0.0600197
9430038I01Rik	0.303498	0.0997027	0.359021	0.354936	0.048101	0.203746	-0.457842	0.0111014	0.163718	-0.406404	0.027037	0.169706
9430062P05Rik	-0.0213989	0.952034	0.983576	0.0347693	0.920767	0.966462	-0.0458022	0.896089	0.972768	0.010366	0.976669	0.990919
9430064I24Rik	0.801462	0.131821	0.415617	-0.470307	0.390121	0.651092	1.72061	0.00167293	0.0534336	0.448841	0.405678	0.676245
9430081H08Rik	-0.39772	0.442706	0.732767	0.705905	0.172867	0.425638	-0.449391	0.376893	0.753458	0.654234	0.214765	0.492645
9430083B18Rik	-0.0834863	0.839592	0.944106	-0.447743	0.227575	0.493743	-0.22779	0.566049	0.854632	-0.592047	0.124118	0.373304
9430085M18Rik	-0.389032	0.203544	0.514432	0.100038	0.761953	0.891523	0.673945	0.0338066	0.28179	1.16301	0.000274587	0.0107218
9430091E24Rik	-0.30329	0.36562	0.672755	0.0197991	0.950749	0.979213	-0.25176	0.445358	0.796322	0.0713293	0.826798	0.9274
9530026P05Rik	-0.338407	0.318061	0.633873	-0.305381	0.336418	0.603773	-0.433081	0.193397	0.600942	-0.400056	0.216335	0.494401
9530062K07Rik	0.674945	0.101721	0.362974	0.735549	0.0636142	0.240171	-0.229245	0.54932	0.848959	-0.168641	0.692749	0.861835
9530068E07Rik	-0.0815136	0.391735	0.693594	-0.0924795	0.331427	0.599411	0.186295	0.0504106	0.346251	0.17533	0.0655615	0.268316
9530077C05Rik	-0.278808	0.553343	0.806241	0.44849	0.306666	0.577797	-0.680135	0.130265	0.519606	0.0471626	0.918312	0.967434
9530080O11Rik	0.253642	0.507112	0.7783	0.875082	0.0175635	0.110727	-0.471471	0.18799	0.592947	0.149969	0.702985	0.866805
9530082P21Rik	0.240895	0.269197	0.58639	0.395786	0.0659571	0.24473	-0.256477	0.231827	0.641356	-0.101586	0.642132	0.832407
9530085L11Rik	-0.22222	0.557511	0.808844	0.0769287	0.829784	0.926917	-0.362532	0.324749	0.716323	-0.0633838	0.86348	0.943003
9630010A21Rik	1.22281	0.0319486	0.199027	0.164062	0.758054	0.889408	0.31758	0.540533	0.843749	-0.741165	0.205963	0.482609
9630013D21Rik	0.106403	0.563421	0.812665	0.0193044	0.915144	0.963757	-0.260336	0.153103	0.553384	-0.347435	0.0580723	0.250982
9630050E16Rik	0.412325	0.246858	0.562817	0.0914618	0.796782	0.909815	0.287548	0.400778	0.766845	-0.0333152	0.928264	0.971568
9930012K11Rik	-0.703031	0.0893733	0.338469	-0.605824	0.138376	0.372856	0.0270349	0.949788	0.986113	0.124242	0.753723	0.894051
9930014A18Rik	-0.414024	0.282092	0.599623	-0.646281	0.0905333	0.294285	0.109734	0.777102	0.937278	-0.122523	0.745811	0.888628
9930017N22Rik	0.0809821	0.817814	0.936276	-0.484105	0.13765	0.372174	-0.0767785	0.821723	0.95144	-0.641866	0.0558749	0.246516
9930021J03Rik	0.0013931	0.990697	0.997046	0.0985204	0.406646	0.664967	-0.197958	0.0961612	0.459716	-0.100831	0.397812	0.66973
9930104L06Rik	0.0839468	0.508293	0.779429	-0.0766572	0.543827	0.76836	0.15031	0.233183	0.643133	-0.0102943	0.93546	0.974787
9930111J21Rik1	-0.166735	0.701573	0.884774	-0.56808	0.174266	0.427675	-0.213651	0.619792	0.880538	-0.614996	0.14564	0.4032
9930111J21Rik2	-0.498362	0.0844702	0.328122	-0.41939	0.139536	0.374698	-0.561635	0.0511974	0.348747	-0.482663	0.0902716	0.31497
9930120I10Rik	0.845825	0.0389485	0.222216	0.249414	0.517119	0.750128	-0.0474554	0.900948	0.97432	-0.643865	0.118749	0.36468
A130006I12Rik	0.536388	0.0475431	0.24465	1.16942	1.86536e-05	0.00112897	-0.467205	0.0832693	0.432736	0.165822	0.540049	0.77155
A130010J15Rik	-0.036435	0.75864	0.911295	-0.10871	0.354426	0.618389	0.0542731	0.645341	0.890719	-0.0180018	0.878794	0.950468
A130014A01Rik	0.448747	0.0401265	0.224949	-0.104669	0.628348	0.820606	0.309393	0.149307	0.547285	-0.244023	0.267988	0.548595
A130051J06Rik	-0.415813	0.466536	0.749966	0.550138	0.368096	0.630913	0.170334	0.769358	0.934293	1.13628	0.0589623	0.253439
A130077B15Rik	0.233422	0.632594	0.852107	-0.294757	0.515005	0.748303	-0.148353	0.751319	0.927184	-0.676532	0.152234	0.412339
A1bg	0.724126	0.395394	0.69651	-0.309423	0.715332	0.868089	-0.912596	0.285574	0.684094	-1.94615	0.0266301	0.168159
A1cf	-0.0768613	0.734307	0.900585	-0.0361722	0.873014	0.946386	-0.397791	0.079353	0.423755	-0.357102	0.115153	0.358607
A230001M10Rik	-0.405913	0.406538	0.705479	0.444267	0.362536	0.625671	-0.374378	0.441649	0.794079	0.475802	0.331941	0.611356
A230056P14Rik	0.358173	0.215819	0.528087	1.24933	1.97448e-05	0.00117691	-0.365498	0.182125	0.584898	0.52566	0.0885295	0.312144
A230072C01Rik	0.147051	0.473122	0.754644	0.0943748	0.640608	0.82784	0.0108224	0.95714	0.987425	-0.0418542	0.838824	0.932053
A230072E10Rik	0.208785	0.530363	0.793367	0.0885148	0.792718	0.908272	0.221474	0.496941	0.824587	0.101204	0.768073	0.900213
A230103J11Rik	0.134447	0.675769	0.873331	-0.0220737	0.942659	0.976119	0.0039603	0.989794	0.996411	-0.15256	0.632856	0.826898
A2ml1	0.00368483	0.989652	0.996581	0.0835612	0.768008	0.895478	-0.239623	0.39832	0.765148	-0.159746	0.573614	0.791434
A330009N23Rik	0.297362	0.401522	0.70132	-1.02773	0.00281207	0.0358332	0.551232	0.120543	0.502759	-0.773865	0.0242071	0.159382
A330023F24Rik	0.0880658	0.613585	0.841898	-0.444639	0.0105717	0.0813288	0.278399	0.110356	0.486432	-0.254306	0.143579	0.400455
A330035P11Rik	0.380114	0.080796	0.3209	0.604373	0.00724446	0.0641524	0.283212	0.18678	0.591889	0.507471	0.0261555	0.166565
A330040F15Rik	-0.414759	0.285179	0.60173	0.647536	0.0966862	0.305023	-0.383061	0.316645	0.710012	0.679235	0.0857504	0.307464
A330041J22Rik	0.34366	0.549684	0.804251	-0.615643	0.246141	0.514857	0.058136	0.91668	0.978042	-0.901167	0.10339	0.338865
A430005L14Rik	0.0891575	0.425674	0.720378	0.11383	0.30716	0.577958	0.0145589	0.895833	0.972694	0.0392311	0.726539	0.877422
A430018G15Rik	0.777061	2.73118e-05	0.00333162	0.585132	0.00144206	0.0232487	0.137589	0.439843	0.792463	-0.0543392	0.775255	0.903392
A430033K04Rik	0.336409	0.0608776	0.27773	0.301006	0.0888521	0.290984	-0.134393	0.445682	0.796432	-0.169795	0.345555	0.62412
A430035B10Rik	0.459161	0.0447249	0.237518	0.298462	0.191964	0.450728	0.205452	0.355358	0.738011	0.0447522	0.84913	0.93702
A430073D23Rik	1.65306	0.0227713	0.167201	0.640726	0.310424	0.581112	-0.41647	0.502746	0.826152	-1.42881	0.0525872	0.239789
A430103D13Rik	0.101711	0.824698	0.939102	-0.316434	0.467584	0.712492	0.015623	0.972025	0.991523	-0.402522	0.36793	0.643377
A430110L20Rik	0.137359	0.599798	0.833636	-0.0418807	0.863323	0.941942	-0.187658	0.451511	0.801193	-0.366898	0.151264	0.411133
A4galt	-0.135126	0.756682	0.910517	0.726259	0.0870155	0.287973	-0.613862	0.146922	0.543721	0.247523	0.571653	0.790335
A4gnt	-3.3873	0.00134324	0.0356606	-1.86048	0.0274208	0.146269	-3.80171	0.000303623	0.0176857	-2.27489	0.00839675	0.0870202
A530001N23Rik	0.400748	0.375824	0.681412	-0.909718	0.0961411	0.304183	2.58034	5.39492e-07	0.000160178	1.26988	0.00944632	0.0933128
A530017D24Rik	-0.0562703	0.744424	0.904541	0.0432818	0.796319	0.909429	-0.246017	0.147039	0.543721	-0.146465	0.390836	0.663499
A530020G20Rik	-0.111256	0.662186	0.866325	-0.549415	0.029358	0.151838	0.108133	0.670903	0.901566	-0.330026	0.190375	0.46653
A530032D15Rik	-0.565906	0.429265	0.723688	-0.242915	0.607993	0.809217	-2.15921	0.000346827	0.0192172	-1.83622	0.00108633	0.0250279
A530040E14Rik	0.464469	0.513471	0.782408	-0.493779	0.246967	0.515557	-1.96759	0.000278347	0.0167819	-2.92583	1.61509e-07	3.91e-05
A530041M06Rik	0.356566	0.232385	0.548198	0.260861	0.380165	0.642214	0.136648	0.632858	0.886036	0.0409436	0.894942	0.957551
A530072M11Rik	0.313361	0.241029	0.556734	0.0341426	0.897941	0.956925	0.249152	0.340934	0.7283	-0.0300662	0.911965	0.965082
A530084C06Rik	0.288866	0.413172	0.710577	-0.388718	0.280188	0.551405	0.570775	0.10748	0.483508	-0.10681	0.765652	0.898524
A630001G21Rik	-0.153698	0.579428	0.821529	-0.405764	0.130835	0.362986	-0.137249	0.617722	0.880338	-0.389316	0.150598	0.410285
A630031M04Rik	0.878465	0.0156482	0.137977	0.708185	0.0502873	0.209399	0.0607514	0.865348	0.964317	-0.109529	0.762875	0.898113
A630052C17Rik	0.0152138	0.960532	0.986679	-0.00560635	0.985214	0.994058	-0.0933781	0.757759	0.929139	-0.114198	0.708762	0.868552
A630072M18Rik	-0.00102841	0.99509	0.998389	-0.101578	0.542146	0.767404	0.16514	0.321225	0.713853	0.0645901	0.699012	0.864821
A630089N07Rik	-0.283039	0.212761	0.524272	0.0287619	0.899504	0.957641	-0.0113071	0.96046	0.988061	0.300494	0.185153	0.459335
A730011C13Rik	-0.393175	0.351384	0.661743	-0.360326	0.384038	0.645781	-0.0197597	0.962954	0.989103	0.0130896	0.974595	0.990276
A730017L22Rik	0.308268	0.0608154	0.27773	0.326664	0.046349	0.199112	-0.0295578	0.856467	0.961723	-0.0111622	0.945967	0.979399
A730036I17Rik	0.511226	0.41675	0.712669	2.03312	0.00127978	0.0215156	-1.03753	0.0785424	0.42168	0.484364	0.468325	0.722222
A730063M14Rik	0.295212	0.442907	0.732855	0.0337101	0.927685	0.969809	-0.0130693	0.97194	0.991523	-0.274571	0.475692	0.728515
A830035O19Rik	0.143831	0.711997	0.88977	0.0401071	0.915528	0.963757	0.01076	0.976867	0.993053	-0.0929635	0.811853	0.920742
A830052D11Rik	0.12011	0.701702	0.884774	0.728258	0.0171847	0.10961	-0.391192	0.188648	0.593934	0.216956	0.500714	0.745575
A830082K12Rik	0.0596529	0.896574	0.965838	-0.27754	0.505493	0.740223	-0.353185	0.420882	0.781288	-0.690377	0.11396	0.357092
A830082N09Rik	0.733159	0.0511283	0.254233	-0.777171	0.0265684	0.143774	0.392209	0.275407	0.678863	-1.11812	0.00228578	0.0394724
A930001C03Rik	-0.0618802	0.847841	0.948165	0.496416	0.129958	0.361566	0.121245	0.706869	0.912268	0.679541	0.0385169	0.20271
A930004D18Rik	-0.0435577	0.873074	0.956303	0.618025	0.0228607	0.130995	-0.303687	0.254181	0.659529	0.357895	0.197698	0.47409
A930004J17Rik	0.378143	0.0927236	0.345512	-0.626759	0.00440429	0.0480623	-0.0175442	0.93698	0.983149	-1.02245	4.93748e-06	0.000597663
A930005H10Rik	0.25497	0.179781	0.481374	0.385847	0.0443414	0.193821	0.167188	0.374415	0.752445	0.298065	0.123773	0.373194
A930006K02Rik	-0.132707	0.760702	0.912239	0.435694	0.252863	0.521911	-0.714806	0.0714084	0.406102	-0.146404	0.726927	0.877689
A930007A09Rik	-0.381489	0.278004	0.595136	0.791401	0.0586112	0.229144	0.176354	0.630726	0.885218	1.34924	0.000737944	0.0197488
A930007I19Rik	-0.0462829	0.899015	0.9662	0.725532	0.0294606	0.15214	-0.859283	0.0111679	0.164088	-0.087468	0.807524	0.918683
A930012O16Rik	-0.204715	0.611092	0.840254	0.453788	0.252586	0.521877	-0.333311	0.396808	0.764654	0.325192	0.422983	0.689747
A930015D03Rik	-0.120028	0.8109	0.932932	-0.695334	0.148736	0.388595	0.134737	0.789281	0.941672	-0.44057	0.359	0.635715
A930017M01Rik	-0.349492	0.32327	0.637705	-0.744924	0.0339361	0.165799	0.279759	0.444091	0.795815	-0.115673	0.733712	0.881216
A930024E05Rik	-0.164078	0.660621	0.865544	0.355757	0.358258	0.6215	0.046853	0.900238	0.974197	0.566688	0.14305	0.400111
A930033H14Rik	0.988232	0.00416137	0.0675085	-0.00189886	0.995279	0.998897	-1.67048	5.91725e-07	0.000169298	-2.66061	3.73311e-14	9.79069e-11
A930035D04Rik	0.551544	0.206285	0.51703	-0.388212	0.384556	0.646308	0.715167	0.0989763	0.464645	-0.224588	0.617182	0.816487
A930036K24Rik	0.186584	0.52584	0.790346	-0.23281	0.416301	0.672302	-0.0593657	0.837555	0.956164	-0.47876	0.100099	0.332258
A930037H05Rik	0.512072	0.0588021	0.27199	0.519602	0.0511189	0.21113	-0.0105235	0.967407	0.990136	-0.00299307	0.991401	0.996474
A930038B10Rik	0.573229	0.0138974	0.130561	1.09705	3.18993e-06	0.000343813	-0.1123	0.624401	0.882166	0.411515	0.082487	0.302379
AA386476	-0.263671	0.607226	0.838226	-0.111389	0.807562	0.915613	-0.928146	0.0574446	0.367247	-0.775864	0.107156	0.345252
AA414768	-0.167956	0.755705	0.90992	0.0538982	0.92245	0.967195	0.236434	0.665281	0.898582	0.458289	0.404277	0.675556
AA465934	0.111751	0.796535	0.925654	-0.0169904	0.96852	0.98664	0.110584	0.79591	0.943954	-0.0181568	0.966787	0.987239
AA474408	0.711983	0.0812425	0.322104	-0.389593	0.332346	0.600034	0.427233	0.288315	0.6871	-0.674342	0.098256	0.329498
AA914427	0.0520374	0.917123	0.972104	-0.326984	0.488121	0.728837	-0.0238148	0.961432	0.988744	-0.402837	0.40755	0.677427
AA986860	0.775104	0.250321	0.567096	-0.282634	0.672093	0.848052	0.159957	0.810751	0.947199	-0.897781	0.183433	0.458183
Aaas	-0.0839652	0.58767	0.82575	0.218622	0.158625	0.404582	-0.0199873	0.896962	0.973219	0.2826	0.0693755	0.276238
Aacs	-1.14847	0.0121304	0.12028	-1.35036	0.00331975	0.0399386	-0.495606	0.274137	0.677636	-0.697493	0.124473	0.373625
Aadac	0.164653	0.234895	0.55021	0.0779645	0.573759	0.787984	0.244656	0.0776357	0.419835	0.157968	0.254512	0.534499
Aadat	0.515358	8.22846e-07	0.000301123	0.800529	2.37405e-14	6.22635e-11	-0.0326478	0.753308	0.927941	0.252524	0.0159801	0.127646
Aagab	0.172564	0.12549	0.404621	0.190204	0.090582	0.294303	0.0275742	0.805685	0.946783	0.0452137	0.688742	0.859276
Aak1	-0.252002	0.0794379	0.317994	-0.159289	0.265719	0.537242	-0.130939	0.361592	0.742337	-0.0382259	0.789499	0.910179
Aamdc	0.370604	0.0160257	0.139326	0.158213	0.29913	0.570835	-0.0125293	0.934329	0.982722	-0.22492	0.144381	0.401552
Aamp	0.133623	0.207839	0.518594	0.130992	0.216736	0.479954	0.0672704	0.525528	0.837882	0.0646394	0.542543	0.772994
Aar2	0.0798704	0.388676	0.691723	-0.0702366	0.446389	0.697833	0.124594	0.176685	0.580115	-0.025513	0.783095	0.907306
Aard	0.176929	0.454845	0.740706	-0.355761	0.135007	0.36868	0.410433	0.0836823	0.434022	-0.122258	0.606682	0.810304
Aars	0.057925	0.631653	0.851333	0.0539999	0.65493	0.83734	0.128702	0.286764	0.685667	0.124777	0.301901	0.583223
Aars2	0.444518	5.0326e-05	0.0047484	0.214469	0.0493462	0.206883	0.174338	0.106319	0.481449	-0.0557104	0.614779	0.815354
Aarsd1	0.200274	0.585901	0.824442	-1.00783	0.00604568	0.0580444	0.699014	0.0637511	0.383042	-0.509091	0.15495	0.416731
Aasdh	0.368619	0.0105955	0.112353	0.220562	0.122905	0.350941	0.000268407	0.998496	0.999004	-0.147789	0.307009	0.587797
Aasdhppt	0.0237214	0.835141	0.942637	-0.0270185	0.813732	0.918676	0.331873	0.00367972	0.0868127	0.281133	0.0141145	0.11871
Aass	0.218638	0.202784	0.513934	0.455032	0.00813034	0.0686736	-0.0233752	0.891615	0.971005	0.213019	0.214707	0.492591
Aatf	0.0346637	0.811917	0.933261	0.173235	0.234771	0.50193	0.0649474	0.654822	0.894391	0.203518	0.163958	0.430911
Aatk	0.430568	0.151426	0.444161	0.0879539	0.764892	0.893338	-0.185174	0.529965	0.839663	-0.527788	0.0781877	0.294627
AB124611	-0.197638	0.41583	0.711932	-0.649514	0.00660515	0.060641	-0.072259	0.765617	0.933304	-0.524134	0.0285423	0.17419
Abat	0.417665	0.0072541	0.0913204	0.565197	0.000284999	0.00791618	-0.0802239	0.605342	0.872606	0.0673086	0.664774	0.846418
Abca1	-0.105013	0.564038	0.813091	-0.335412	0.0656559	0.244073	0.18603	0.306956	0.702809	-0.0443685	0.807407	0.918683
Abca14	0.0919507	0.837361	0.94318	-1.4804	0.000323089	0.0085304	0.472557	0.301275	0.698549	-1.09979	0.00665538	0.0757808
Abca2	0.100543	0.553653	0.806497	0.058947	0.728358	0.875019	0.137016	0.419381	0.779792	0.0954196	0.574193	0.791787
Abca3	0.12398	0.416737	0.712669	-0.0395003	0.795619	0.909345	-0.195096	0.201095	0.606912	-0.358576	0.0189285	0.138649
Abca4	-0.224532	0.624276	0.848007	-0.488365	0.280588	0.551651	0.166474	0.720828	0.916824	-0.0973593	0.826971	0.927528
Abca5	-0.606877	0.00726669	0.0914057	-0.0902254	0.688746	0.855921	-0.140738	0.533215	0.840579	0.375913	0.0948536	0.323287
Abca6	0.209871	0.242714	0.55863	0.242592	0.176776	0.430612	-0.36963	0.0397491	0.30965	-0.33691	0.0608977	0.258089
Abca7	-0.204094	0.201566	0.512082	-0.154589	0.325849	0.594569	-0.190502	0.230908	0.640728	-0.140997	0.372575	0.647776
Abca8a	0.238504	0.30469	0.621224	0.0462426	0.84229	0.932809	0.72919	0.00179013	0.0558917	0.536928	0.0212119	0.147198
Abca8b	-0.00871751	0.952436	0.983576	0.1311	0.370165	0.632936	0.267983	0.0669355	0.393706	0.4078	0.00536977	0.0668502
Abca9	-0.273953	0.353984	0.664272	-0.109089	0.710113	0.865423	-0.42566	0.149289	0.547285	-0.260796	0.375513	0.650851
Abcb10	0.0128414	0.937278	0.97826	-0.20189	0.215502	0.477974	0.134333	0.410156	0.773887	-0.0803989	0.621974	0.81949
Abcb11	-0.0643468	0.616038	0.842793	-0.0107546	0.933202	0.972525	0.0950774	0.45873	0.80558	0.14867	0.246699	0.527255
Abcb1a	-0.0562064	0.777632	0.918824	0.299723	0.129291	0.361244	-0.770063	0.000110018	0.00897016	-0.414134	0.0371264	0.198952
Abcb1b	-0.609889	0.207354	0.518253	-0.247551	0.602155	0.805995	-0.480013	0.320257	0.713595	-0.117675	0.804372	0.917555
Abcb4	0.0308715	0.861617	0.952009	0.751885	2.43116e-05	0.00140134	-0.0855306	0.629107	0.884607	0.635483	0.000353252	0.0124414
Abcb6	0.250353	0.145214	0.436489	0.548658	0.00133686	0.0220742	-0.149428	0.375287	0.752613	0.148876	0.392576	0.665329
Abcb7	0.0910467	0.425699	0.720378	0.339433	0.00294912	0.0370622	-0.187777	0.0995915	0.466281	0.0606095	0.596121	0.80363
Abcb8	0.167316	0.156377	0.451235	0.301945	0.0103476	0.0803934	-0.0659982	0.573809	0.857531	0.0686311	0.562053	0.785406
Abcb9	0.217344	0.35136	0.661743	-0.248125	0.273955	0.545553	0.00968989	0.96627	0.990136	-0.455779	0.0484837	0.229915
Abcc1	-0.620678	0.0252745	0.176764	-0.614873	0.0239627	0.13496	-0.461507	0.0956683	0.458974	-0.455703	0.0940104	0.321807
Abcc10	0.138296	0.38625	0.689679	0.0785598	0.617843	0.814611	-0.163264	0.30111	0.698549	-0.223001	0.161404	0.427226
Abcc12	-1.91525	0.00427263	0.0687519	2.07853	0.00321145	0.0389332	-0.917213	0.167146	0.568905	3.07656	1.78678e-05	0.00163599
Abcc2	-0.0912601	0.522595	0.788077	0.193117	0.176098	0.42999	-0.404811	0.00462462	0.0994167	-0.120434	0.398804	0.670467
Abcc3	0.531772	0.00350544	0.0610871	0.755822	3.50087e-05	0.00184937	-0.0733009	0.686432	0.906562	0.150749	0.406838	0.676994
Abcc4	-1.03659	0.000299764	0.014251	-0.909408	0.00131222	0.0218279	-1.28107	8.46723e-06	0.00140253	-1.15389	5.06847e-05	0.00351355
Abcc5	-0.451523	0.0490319	0.248332	-0.381717	0.0945119	0.300817	-0.141526	0.537051	0.842385	-0.0717191	0.752877	0.893478
Abcc6	0.486859	0.000594549	0.0221702	0.232153	0.100622	0.311873	-0.101152	0.474144	0.813149	-0.355858	0.0119881	0.107503
Abcc9	-0.303725	0.105464	0.370088	-0.360518	0.054443	0.219165	-0.0736905	0.694265	0.909434	-0.130484	0.485849	0.73626
Abcd1	0.362983	0.014984	0.135122	0.601935	4.96006e-05	0.00239071	-0.715848	1.47604e-06	0.000331813	-0.476895	0.00139124	0.0296245
Abcd2	0.236971	0.247038	0.563064	0.191124	0.350297	0.614386	0.0148156	0.942252	0.983959	-0.0310314	0.879466	0.950801
Abcd3	0.330826	0.0304064	0.193089	0.287828	0.0595296	0.23107	-0.126745	0.406356	0.771503	-0.169744	0.26633	0.547052
Abcd4	0.28992	0.141912	0.431567	-0.032309	0.86914	0.945313	0.0110563	0.95506	0.987193	-0.311173	0.114801	0.35822
Abce1	-0.244403	0.0468687	0.243224	-0.158122	0.19864	0.458985	0.17554	0.153662	0.553409	0.26182	0.0332286	0.187347
Abcf1	0.0527425	0.628606	0.850209	0.0944781	0.386083	0.647905	0.0645015	0.553706	0.851063	0.106237	0.330326	0.610038
Abcf2	-0.0776125	0.496079	0.771221	-0.0958485	0.399558	0.658771	0.0457254	0.688098	0.907138	0.0274894	0.809265	0.919333
Abcf3	-0.0877924	0.476668	0.756821	-0.0681533	0.581048	0.792389	0.20203	0.101758	0.470737	0.221669	0.0726306	0.283391
Abcg1	-0.600332	0.016726	0.142966	-0.828781	0.000955941	0.0176733	-0.021316	0.932247	0.982444	-0.249766	0.315653	0.595792
Abcg2	0.221087	0.17797	0.479051	0.383102	0.019584	0.119029	-0.074023	0.651027	0.892538	0.0879924	0.592344	0.802231
Abcg3	-0.282554	0.327568	0.641792	-0.568922	0.0457657	0.19774	-0.583816	0.0425441	0.31914	-0.870185	0.00244653	0.0413075
Abcg5	-0.356386	0.119507	0.393677	-0.338926	0.138841	0.373725	0.354971	0.121136	0.503289	0.37243	0.103792	0.339523
Abcg8	0.146131	0.502353	0.775535	-0.105498	0.628151	0.820606	0.221635	0.309054	0.703933	-0.0299938	0.890479	0.955149
Abhd1	0.0109982	0.973157	0.989998	-0.217845	0.498957	0.736201	-0.235623	0.467942	0.810427	-0.464466	0.153081	0.414255
Abhd10	-0.130421	0.47412	0.755361	-0.0507586	0.781827	0.902629	0.193344	0.290145	0.687809	0.273006	0.13532	0.389145
Abhd11	0.206583	0.093018	0.345981	0.0309057	0.800979	0.91163	0.112136	0.359667	0.741264	-0.0635416	0.605872	0.809613
Abhd12	0.00431088	0.965029	0.988107	0.0928295	0.342305	0.609771	-0.0968736	0.322042	0.714185	-0.00835496	0.932235	0.973534
Abhd13	-0.0762272	0.534546	0.796281	-0.395172	0.00131007	0.0218151	0.309442	0.0119868	0.169749	-0.00950286	0.938155	0.975473
Abhd14a	0.296231	0.058667	0.271605	0.149041	0.339733	0.60714	0.142086	0.359579	0.741202	-0.0051044	0.974163	0.990244
Abhd14b	0.37306	0.00860254	0.100719	0.190778	0.178352	0.432775	0.00429379	0.975821	0.992772	-0.177988	0.209632	0.486831
Abhd15	0.592744	0.000531222	0.0207427	0.646253	0.000146212	0.00500172	-0.56505	0.000887547	0.0360595	-0.511541	0.00277454	0.044597
Abhd16a	0.184487	0.198416	0.507769	0.057861	0.685708	0.85412	-0.00500839	0.972053	0.991523	-0.131635	0.358789	0.635715
Abhd17a	0.104505	0.354878	0.664854	0.00733793	0.948006	0.97809	0.0628792	0.576093	0.858896	-0.0342881	0.761587	0.897596
Abhd17b	-0.0824222	0.553929	0.806497	-0.0961442	0.490892	0.730397	0.186449	0.181198	0.584495	0.172727	0.215384	0.493201
Abhd17c	0.191418	0.0616415	0.278973	0.264585	0.00987422	0.077807	0.136642	0.18139	0.584634	0.209808	0.04104	0.209269
Abhd18	0.157305	0.286516	0.603025	0.223466	0.127123	0.357599	-0.0457475	0.753846	0.927941	0.0204141	0.890393	0.955149
Abhd2	0.223605	0.430348	0.724263	0.317136	0.263628	0.53487	0.196973	0.487201	0.819255	0.290504	0.305778	0.586851
Abhd3	0.560275	9.45905e-08	5.99375e-05	0.790142	5.44446e-14	1.22391e-10	-0.139654	0.17894	0.582243	0.0902141	0.391786	0.664491
Abhd4	-0.0141551	0.882334	0.960364	0.424216	9.42931e-06	0.00071681	-0.133935	0.15982	0.559638	0.304437	0.00152928	0.0310512
Abhd5	-0.216739	0.152235	0.444943	-0.483456	0.00137088	0.0224243	-0.0421972	0.78029	0.938089	-0.308914	0.0406575	0.208196
Abhd6	0.422649	0.00972279	0.107066	0.26494	0.104006	0.317907	0.0788877	0.627218	0.883876	-0.0788208	0.630096	0.825259
Abhd8	-0.320054	0.220563	0.533297	-0.385233	0.141518	0.377574	0.181121	0.492268	0.821713	0.115942	0.654732	0.840439
Abi1	-0.0105124	0.914745	0.971481	0.0156555	0.872853	0.946289	-0.042362	0.665314	0.898582	-0.0161941	0.868879	0.945215
Abi2	-0.100624	0.673338	0.872022	-0.558203	0.021455	0.125983	0.738637	0.00232113	0.0662559	0.281058	0.240358	0.520903
Abi3	-0.0405357	0.87579	0.957832	-0.721551	0.00525199	0.0534575	0.11406	0.65988	0.896552	-0.566955	0.0281413	0.173285
Abi3bp	-0.499856	0.0186708	0.151289	-0.49596	0.0196522	0.119135	0.141572	0.506738	0.828411	0.145468	0.490783	0.73884
Abitram	-0.250768	0.156207	0.45118	0.201808	0.255784	0.525049	-0.0367917	0.835177	0.955692	0.415784	0.0192682	0.139983
Abl1	-0.00170144	0.989543	0.996581	-0.204932	0.111348	0.332354	-0.215908	0.0949758	0.458255	-0.419139	0.00120045	0.0266049
Abl2	0.00690747	0.964677	0.98797	-0.31808	0.0404624	0.184395	0.0865019	0.578489	0.86088	-0.238485	0.125036	0.374123
Ablim1	-0.2522	0.160859	0.456992	0.066825	0.70988	0.865279	-0.158963	0.376503	0.753293	0.160062	0.373112	0.64826
Ablim2	0.151249	0.574709	0.818913	0.105459	0.690026	0.856847	-0.224019	0.398717	0.765148	-0.269809	0.315261	0.595409
Ablim3	-0.179131	0.515649	0.783759	0.299593	0.278832	0.550426	0.433958	0.116235	0.494744	0.912682	0.00103796	0.0243131
Abr	-0.508777	0.0458453	0.240313	-0.412772	0.102506	0.315661	-0.368593	0.147414	0.54402	-0.272587	0.280699	0.560433
Abracl	0.0804451	0.612905	0.841301	-0.04932	0.754928	0.887925	0.0306252	0.846473	0.958071	-0.0991399	0.532519	0.767245
Abraxas1	0.141223	0.425847	0.720552	0.0924025	0.600426	0.805001	0.0512783	0.770607	0.934534	0.00245754	0.98897	0.995616
Abraxas2	0.0645831	0.469905	0.752078	0.00429783	0.961447	0.983648	0.0297501	0.738005	0.924474	-0.0305352	0.732521	0.880545
Abt1	-0.0929922	0.393858	0.695126	-0.142284	0.19526	0.454797	0.231218	0.0348999	0.287682	0.181926	0.0961159	0.325895
Abtb1	0.285917	0.0262731	0.179754	0.414989	0.00124025	0.0210308	-0.0185643	0.88422	0.969352	0.110508	0.393352	0.666356
Abtb2	-0.284014	0.328881	0.642732	-0.130885	0.653506	0.836062	0.469957	0.10732	0.483341	0.623086	0.0328588	0.186311
AC115752.1	0.0853108	0.769668	0.915207	-0.495487	0.080849	0.275915	0.0948861	0.742204	0.925681	-0.485912	0.0901316	0.314761
AC118710.1	0.571179	0.0398896	0.22442	0.282782	0.307743	0.578709	0.0939368	0.734533	0.92338	-0.19446	0.482989	0.73433
AC133103.1	1.23552	0.324206	0.638637	-0.137057	0.781043	0.902275	-4.12669	1.62745e-08	7.76048e-06	-5.49926	7.22425e-11	5.68404e-08
AC135859.1	-0.11895	0.698543	0.883512	-0.527285	0.083137	0.280438	-0.172909	0.572392	0.857006	-0.581244	0.0569568	0.248826
AC147806.2	-0.563385	0.171166	0.470393	-0.761768	0.0125001	0.0893288	-1.5269	4.20024e-05	0.0043412	-1.72528	3.19901e-07	6.97735e-05
AC149090.1	-0.216785	0.124347	0.402617	-0.078177	0.578887	0.791126	-0.21489	0.127528	0.515673	-0.0762823	0.588259	0.799725
AC154542.1	-0.195598	0.723103	0.895683	-0.0260741	0.961001	0.983599	-0.255482	0.637864	0.887436	-0.085958	0.873675	0.947756
AC159819.1	-0.360303	0.424525	0.719698	-0.174266	0.685529	0.85412	-0.21115	0.636881	0.887049	-0.0251127	0.953725	0.982701
AC160138.1	0.163301	0.722848	0.895647	0.497134	0.264727	0.536063	-0.22518	0.605611	0.872701	0.108653	0.81754	0.923169
AC167036.1	0.391096	0.474312	0.755361	-0.532176	0.188842	0.447056	-1.4871	0.00143709	0.0484464	-2.41038	4.60883e-07	8.97746e-05
AC168977.1	0.0180863	0.982288	0.994485	-0.424314	0.301358	0.572934	-2.92046	6.67849e-07	0.000186779	-3.36286	4.43114e-09	2.04791e-06
AC169509.1	-0.129566	0.534319	0.796281	0.287487	0.168173	0.419327	-0.0942958	0.650251	0.892409	0.322757	0.122803	0.371731
AC241534.1	0.541313	0.124473	0.402859	-0.258333	0.383104	0.644831	-0.18509	0.555096	0.851611	-0.984735	0.0031146	0.0474916
Acaa1a	0.576606	0.00205509	0.0454198	0.768689	4.13897e-05	0.00211895	-0.107531	0.563802	0.853959	0.084552	0.650549	0.837732
Acaa1b	0.506633	0.0318814	0.198845	0.862552	0.000276927	0.00773052	-0.0425835	0.856491	0.961723	0.313335	0.183826	0.458194
Acaa2	0.426772	0.000768186	0.0258294	0.458715	0.00030109	0.00818299	0.214583	0.0902529	0.448868	0.246527	0.051783	0.237753
Acaca	-1.34836	0.000644353	0.0233064	-1.77674	8.86807e-06	0.000687428	-0.481523	0.216049	0.623577	-0.909903	0.020083	0.143257
Acacb	-0.955649	0.10973	0.376929	-0.770704	0.195661	0.455125	-1.14465	0.0563241	0.363502	-0.959701	0.108227	0.347631
Acad10	0.393459	0.0151024	0.135461	0.37588	0.0197168	0.119355	-0.319182	0.0476107	0.33706	-0.336761	0.037489	0.199704
Acad11	0.477091	0.000278512	0.0136531	0.558713	2.10134e-05	0.00123845	-0.120856	0.355948	0.738646	-0.0392345	0.764581	0.898414
Acad12	0.424127	0.000451653	0.0183446	0.69601	6.47171e-09	2.36834e-06	-0.258447	0.0288425	0.261444	0.0134359	0.912433	0.965248
Acad8	0.207104	0.0772696	0.313138	0.150399	0.199881	0.460455	0.228028	0.0514592	0.349337	0.171323	0.144772	0.401859
Acad9	0.112754	0.268742	0.586038	0.256318	0.0113168	0.084841	-0.347751	0.000604723	0.0284057	-0.204187	0.0449291	0.219908
Acadl	0.36	0.00612704	0.0845746	0.435562	0.000916441	0.0171272	-0.0366063	0.780067	0.938044	0.0389552	0.766587	0.899286
Acadm	0.634205	0.000100411	0.00748844	0.771956	2.30012e-06	0.00027817	0.0996103	0.539541	0.843182	0.237361	0.144291	0.401552
Acads	0.376055	0.00248337	0.050554	0.556179	7.91184e-06	0.000635207	-0.010523	0.932339	0.982444	0.169601	0.172614	0.443109
Acadsb	0.160395	0.250433	0.567268	0.25005	0.0734005	0.25969	0.177765	0.2026	0.608651	0.267419	0.0556464	0.246061
Acadvl	0.360423	0.0049907	0.075296	0.446835	0.000504543	0.0113746	0.0689836	0.59041	0.867313	0.155395	0.225793	0.503552
Acap1	-0.21101	0.23715	0.552286	-0.16979	0.333586	0.600951	-0.101409	0.56847	0.856418	-0.060189	0.732728	0.88056
Acap2	-0.236893	0.034856	0.208663	-0.0996413	0.370598	0.633052	-0.28137	0.011969	0.169749	-0.144118	0.196667	0.473132
Acap3	-0.159266	0.36056	0.669003	-0.452129	0.00944406	0.0757064	0.266522	0.129431	0.519133	-0.0263411	0.878661	0.950468
Acat1	0.814688	6.85692e-06	0.00131586	0.797293	1.06935e-05	0.000786323	0.305562	0.0897101	0.44801	0.288167	0.109706	0.349261
Acat2	-0.303708	0.446046	0.734881	-0.391601	0.325927	0.594574	-0.347396	0.383491	0.757166	-0.435289	0.275079	0.554566
Acat3	0.357893	0.0151161	0.135461	0.657182	8.74683e-06	0.000681386	0.13686	0.352125	0.736058	0.436148	0.0031132	0.0474916
Acbd3	-0.330062	0.00467311	0.0726641	-0.196642	0.0923152	0.297388	0.128036	0.273779	0.677257	0.261456	0.0247578	0.161664
Acbd4	0.399255	0.00637715	0.0858434	0.207829	0.154026	0.397467	0.0201169	0.890071	0.970792	-0.171309	0.241935	0.522103
Acbd5	0.149775	0.257381	0.575419	0.298328	0.0241343	0.135438	-0.0451324	0.732704	0.922827	0.10342	0.434253	0.699086
Acbd6	0.0402113	0.716413	0.892218	-0.129381	0.24199	0.510108	0.18519	0.093916	0.456414	0.0155982	0.88798	0.954508
Accs	0.127566	0.539871	0.798738	0.206929	0.309052	0.579716	-0.381527	0.0623493	0.379694	-0.302164	0.144434	0.401557
Acd	0.10645	0.349493	0.660773	-0.0680134	0.545301	0.769583	0.0623653	0.579786	0.861523	-0.112098	0.323753	0.603534
Ace	-0.973471	0.0052505	0.0775993	-0.0406589	0.905606	0.959452	-0.573319	0.0998225	0.466946	0.359493	0.293344	0.574877
Ace2	-0.518879	0.149445	0.441478	0.308212	0.405903	0.664304	-0.0831003	0.820132	0.950548	0.743991	0.0416979	0.211459
Acer2	0.483144	0.0430832	0.233135	-0.298854	0.206903	0.468389	-0.147932	0.532878	0.840579	-0.92993	0.000103908	0.00558051
Acer3	-0.218739	0.0469147	0.243224	-0.473818	1.16113e-05	0.000826767	-0.138608	0.206467	0.613403	-0.393687	0.000279927	0.0108495
Ache	-0.404418	0.226519	0.540979	-0.275226	0.370446	0.633012	-0.50343	0.123966	0.51053	-0.374238	0.233772	0.512917
Acin1	-0.0716055	0.401872	0.701637	-0.103815	0.223568	0.488991	0.061412	0.471878	0.812148	0.0292029	0.732222	0.880545
Ackr1	0.254329	0.431061	0.724776	-0.149949	0.635921	0.824864	0.0980476	0.757685	0.929139	-0.30623	0.341523	0.620416
Ackr2	-0.102431	0.718301	0.892808	0.313518	0.274298	0.54595	0.0523912	0.85337	0.960835	0.468341	0.103177	0.338497
Ackr3	-0.508226	0.132083	0.416024	0.28637	0.398278	0.657295	-0.227697	0.501228	0.826152	0.5669	0.0934802	0.320616
Ackr4	-0.357581	0.24192	0.557301	-0.278676	0.373713	0.635756	0.488049	0.117397	0.497003	0.566954	0.0653544	0.267747
Acly	-1.15622	0.0351281	0.209464	-1.38906	0.0118273	0.0868861	-0.327811	0.545511	0.846899	-0.560651	0.302165	0.583379
Acmsd	-1.13495	0.0700975	0.297402	-0.425224	0.493325	0.731955	1.04978	0.0935879	0.456178	1.75951	0.00575249	0.0693778
Acnat1	0.0468756	0.786459	0.921342	0.197141	0.25462	0.524042	0.0191552	0.911794	0.977033	0.16942	0.327826	0.607516
Acnat2	-0.0434375	0.861448	0.952009	-0.22857	0.35858	0.621571	0.136494	0.583448	0.863564	-0.0486388	0.845039	0.934753
Aco1	0.300526	0.0118168	0.118741	0.346904	0.00366354	0.0423271	0.0268213	0.821959	0.951474	0.0731992	0.539587	0.771539
Aco2	0.045905	0.693128	0.881236	0.0205959	0.859289	0.940442	-0.172532	0.137804	0.531231	-0.197841	0.0889758	0.313086
Acod1	0.0859293	0.893877	0.964419	-1.77572	0.00516639	0.0528343	-0.659028	0.300497	0.697951	-2.52067	0.000127828	0.00636551
Acot1	0.677511	0.110025	0.377448	0.587475	0.16675	0.416703	1.11197	0.0092437	0.148649	1.02194	0.0168316	0.130861
Acot11	0.171491	0.67918	0.875148	-0.470882	0.254871	0.524061	-0.65698	0.113629	0.491768	-1.29935	0.00198734	0.036406
Acot12	0.356674	0.0575904	0.268612	0.268534	0.152372	0.394817	-0.142779	0.446406	0.796987	-0.230919	0.218658	0.495721
Acot13	0.167618	0.320323	0.635789	0.246948	0.142906	0.379989	-0.0476506	0.777135	0.937278	0.0316792	0.851085	0.937599
Acot2	-0.230423	0.443938	0.733294	0.555474	0.0656076	0.244073	-0.3093	0.303766	0.699863	0.476597	0.114325	0.357515
Acot3	0.195126	0.730755	0.899496	0.070044	0.901607	0.958562	-1.44458	0.0124533	0.17275	-1.56966	0.00681072	0.0768953
Acot4	0.461147	0.04681	0.243077	0.544044	0.0190061	0.116782	-0.60095	0.0096285	0.15197	-0.518053	0.025596	0.164065
Acot6	-0.186337	0.503636	0.775933	0.689714	0.0145978	0.0984191	-0.186464	0.500663	0.826152	0.689586	0.0152244	0.123879
Acot7	0.0196097	0.869833	0.95466	-0.151383	0.199884	0.460455	-0.142373	0.230995	0.640851	-0.313366	0.00844136	0.0872754
Acot8	0.579218	0.00030801	0.0145115	0.366783	0.0209575	0.124073	0.0108288	0.945215	0.985017	-0.201606	0.211502	0.489297
Acot9	-0.495208	0.0267475	0.181834	-0.0399229	0.857914	0.939998	-0.119811	0.592296	0.868253	0.335475	0.131825	0.383014
Acox1	0.58634	0.000129698	0.00872193	0.678792	9.61965e-06	0.000724282	-0.1657	0.277916	0.6803	-0.0732483	0.631459	0.826332
Acox2	0.319338	0.0216545	0.163353	0.441666	0.0015124	0.0239186	0.132503	0.34001	0.727801	0.254832	0.067003	0.271029
Acox3	0.240724	0.0164525	0.141627	0.167752	0.0928379	0.298081	0.00287921	0.976927	0.993053	-0.070092	0.485789	0.73624
Acp1	0.134118	0.167737	0.465113	0.154875	0.110736	0.331283	0.0421932	0.663415	0.897707	0.0629498	0.517861	0.75761
Acp2	0.182491	0.0600522	0.27581	0.143604	0.138004	0.372557	-0.0251176	0.795155	0.943582	-0.0640044	0.50969	0.752885
Acp5	0.149801	0.212389	0.523766	0.0143669	0.904559	0.959452	-0.117541	0.326919	0.71834	-0.252974	0.0351892	0.193306
Acp6	0.0909415	0.433612	0.726735	0.171798	0.137844	0.37246	-0.0576683	0.617944	0.880338	0.0231879	0.84192	0.93374
Acpp	-1.09826	0.202668	0.513803	-0.593143	0.487649	0.728837	-1.18881	0.168689	0.569444	-0.683696	0.42426	0.690971
Acrbp	0.167888	0.496521	0.771549	-0.129155	0.599326	0.804683	0.209511	0.393308	0.763057	-0.0875317	0.723397	0.876444
Acsbg1	-0.947157	0.126997	0.40715	-0.0830211	0.886433	0.952156	-0.757536	0.223428	0.631782	0.1066	0.854522	0.938294
Acsf2	0.520521	0.000400761	0.0171836	0.573912	9.4346e-05	0.00371157	-0.30987	0.0345412	0.286375	-0.256479	0.0806401	0.29935
Acsf3	0.274033	0.0186343	0.151236	0.625329	8.68733e-08	2.2049e-05	-0.0739971	0.522532	0.835626	0.277299	0.0180093	0.13495
Acsl1	0.698828	0.00145994	0.0373639	0.259217	0.235844	0.503272	0.307879	0.159232	0.559223	-0.131732	0.546717	0.775197
Acsl3	-0.722831	0.00881295	0.101915	-0.249119	0.364252	0.627394	-0.335015	0.222997	0.63147	0.138696	0.613264	0.814275
Acsl4	-0.77708	7.75539e-05	0.00616357	-0.265737	0.174398	0.427808	-0.0405512	0.835821	0.955865	0.470792	0.0161829	0.127903
Acsl5	-0.258034	0.181332	0.483551	-0.503204	0.00926524	0.0748714	-0.00133175	0.994492	0.997789	-0.246501	0.20156	0.478964
Acsm1	0.529301	0.000613085	0.0224884	0.485623	0.00166451	0.0255788	0.156763	0.308873	0.703901	0.113085	0.463249	0.719336
Acsm3	0.441621	0.0291459	0.189501	0.246128	0.22306	0.488255	-0.165857	0.411434	0.774489	-0.36135	0.0740981	0.2867
Acsm5	0.334534	0.0269115	0.18238	0.660288	1.33928e-05	0.000908398	-0.0551984	0.714443	0.914478	0.270556	0.073749	0.285841
Acss1	-0.434095	0.236818	0.55193	-0.277638	0.424734	0.679436	-0.520709	0.151138	0.550165	-0.364252	0.301018	0.582133
Acss2	-1.03132	0.132141	0.416052	-1.04025	0.128876	0.360532	-0.900037	0.187756	0.592829	-0.908968	0.183465	0.458183
Acss2os	-1.1828	0.166217	0.463554	-2.25735	0.00806528	0.0683233	0.102124	0.906921	0.976017	-0.972424	0.230319	0.508284
Acss3	0.659376	0.0017399	0.0411716	0.448785	0.0324663	0.161215	-0.176872	0.398398	0.765148	-0.387463	0.0650936	0.267105
Acta2	-0.445183	0.0868965	0.333513	-0.221475	0.394234	0.654183	0.0657777	0.800677	0.945732	0.289486	0.263935	0.54505
Actb	0.0345918	0.814504	0.934376	-0.202606	0.169588	0.420855	0.3447	0.0195377	0.214016	0.107502	0.465982	0.720515
Actg1	0.250243	0.262392	0.58069	-0.0556934	0.802894	0.91302	0.214836	0.335797	0.725142	-0.0910996	0.68313	0.856553
Actg2	0.394103	0.34971	0.660979	-0.889868	0.025367	0.13962	0.339008	0.410963	0.774264	-0.944962	0.0202452	0.143889
Actl6a	-0.0870255	0.370491	0.676888	-0.148847	0.129228	0.361132	0.311881	0.00142527	0.0484407	0.25006	0.0103757	0.0987733
Actn1	-0.0404703	0.720543	0.894403	-0.341794	0.00249083	0.0331211	0.160243	0.156686	0.556823	-0.14108	0.211559	0.489357
Actn4	0.000707918	0.994314	0.998213	-0.0524679	0.597222	0.803306	0.0669031	0.500502	0.826152	0.0137273	0.890088	0.955106
Actr10	0.0285725	0.744943	0.904845	0.0215429	0.806495	0.914997	0.166553	0.0576582	0.367928	0.159524	0.0700992	0.27748
Actr1a	-0.100559	0.24775	0.564115	-0.118788	0.171022	0.422957	0.0289014	0.739489	0.924739	0.0106726	0.902194	0.960875
Actr1b	-0.000752371	0.993224	0.997965	0.0313464	0.723321	0.871864	0.0814736	0.357117	0.739412	0.113572	0.200228	0.477536
Actr2	-0.0555203	0.628287	0.850154	-0.0104088	0.92765	0.969809	0.0345397	0.7632	0.932214	0.0796511	0.487307	0.737474
Actr3	-0.123801	0.249906	0.5668	-0.150681	0.160959	0.407999	0.00721115	0.946544	0.985777	-0.0196695	0.854815	0.938294
Actr3-ps	-0.773387	0.033263	0.203668	-0.172395	0.640507	0.82784	-0.080644	0.833221	0.955232	0.520348	0.138166	0.39264
Actr3b	0.0431539	0.915782	0.971672	-0.0953022	0.809445	0.916625	-0.0141758	0.971817	0.991523	-0.152632	0.705824	0.868027
Actr5	0.123237	0.426564	0.721066	-0.0650815	0.673496	0.848625	0.172773	0.262297	0.666733	-0.0155451	0.920283	0.968079
Actr6	0.0571365	0.68575	0.878549	0.0704434	0.613782	0.812279	-0.117422	0.401294	0.766959	-0.104115	0.459949	0.717248
Actr8	0.0125189	0.907735	0.969028	0.144373	0.180228	0.435536	-0.034453	0.748819	0.926634	0.0974006	0.367788	0.643271
Acvr1	-0.110377	0.513256	0.782408	-0.265929	0.115435	0.338523	0.217073	0.199112	0.605901	0.0615215	0.715292	0.871889
Acvr1b	0.221931	0.115407	0.38664	0.234254	0.0943091	0.300414	-0.085777	0.539087	0.843129	-0.0734542	0.603	0.807473
Acvr2a	0.0196756	0.887651	0.96222	-0.0825383	0.552784	0.773685	0.0990438	0.476498	0.814643	-0.00317	0.981831	0.992983
Acvr2b	0.0402389	0.905885	0.968345	0.51633	0.119611	0.345359	-1.14193	0.000723183	0.0316111	-0.665839	0.0488756	0.230867
Acvrl1	-0.363256	0.157636	0.453013	-0.517726	0.0425937	0.189444	-0.00459914	0.985758	0.995853	-0.15907	0.53142	0.766913
Acy1	0.406528	6.93993e-05	0.00571763	0.412075	4.90222e-05	0.00239071	-0.117094	0.246162	0.652786	-0.111547	0.276375	0.555858
Acy3	0.818761	5.3871e-10	2.11929e-06	0.624755	2.00068e-06	0.000251861	0.115503	0.3763	0.753054	-0.0785027	0.550659	0.777419
Acyp1	0.248993	0.183441	0.486538	0.312664	0.0937217	0.299434	0.0163161	0.929657	0.98162	0.0799869	0.671749	0.85103
Acyp2	-0.086495	0.781825	0.919786	0.563803	0.0716851	0.25678	-0.241718	0.432116	0.788015	0.40858	0.198373	0.474985
Ada	0.234303	0.481	0.760157	-0.816979	0.0107582	0.0821001	0.0674114	0.836696	0.955966	-0.98387	0.00253428	0.0422452
Adal	-0.115247	0.399517	0.700376	0.057464	0.673165	0.848575	-0.0721896	0.596608	0.869277	0.100521	0.461919	0.718632
Adam10	-0.247406	0.0301501	0.192105	-0.214784	0.0583774	0.228457	-0.182296	0.109639	0.485856	-0.149674	0.187595	0.462894
Adam11	-1.63001	3.78662e-08	2.97931e-05	-2.29162	2.19947e-14	6.22635e-11	-0.187047	0.523067	0.835947	-0.848656	0.00308269	0.0473761
Adam12	-0.28947	0.434931	0.727474	-0.336703	0.364739	0.627691	0.176988	0.637045	0.887049	0.129756	0.723668	0.876444
Adam15	-0.437139	0.103067	0.365365	-0.438265	0.0994676	0.309994	-0.103367	0.700227	0.910317	-0.104493	0.693386	0.862303
Adam17	-0.134947	0.326926	0.6411	-0.308308	0.0249377	0.138176	0.11203	0.415903	0.777238	-0.0613314	0.655164	0.840439
Adam19	-0.142963	0.55554	0.807423	-0.394644	0.100594	0.311848	0.0818003	0.735973	0.923496	-0.16988	0.479232	0.731658
Adam1a	-0.140559	0.673975	0.872489	-0.606978	0.0599849	0.231972	0.0456591	0.891066	0.970905	-0.42076	0.192824	0.469774
Adam22	-0.688625	0.148672	0.440466	-0.137329	0.761524	0.891263	-0.646241	0.171828	0.573477	-0.0949449	0.835186	0.931104
Adam23	-0.234517	0.491503	0.767459	-0.484417	0.155058	0.399202	-0.228684	0.502113	0.826152	-0.478584	0.160278	0.425175
Adam33	-0.136502	0.640691	0.855925	-0.304957	0.286551	0.558426	-0.0749532	0.796595	0.944196	-0.243408	0.39771	0.66963
Adam4	0.451465	0.244202	0.560189	0.284168	0.465237	0.710711	0.232379	0.538303	0.842776	0.0650825	0.870488	0.946125
Adam8	-1.40234	0.000747169	0.0252849	-0.192734	0.637483	0.82604	-0.45335	0.281123	0.681207	0.756261	0.0600657	0.255803
Adam9	0.0972093	0.351561	0.661743	0.207061	0.0468848	0.200391	-0.126801	0.223412	0.631782	-0.016949	0.870982	0.946461
Adamdec1	-0.154393	0.728567	0.898349	-0.514555	0.239582	0.50741	-1.19433	0.00747615	0.13208	-1.5545	0.00054051	0.0160178
Adamts1	-0.465069	0.0420194	0.230614	-0.471952	0.0392233	0.18109	0.20542	0.369483	0.748345	0.198536	0.383849	0.657745
Adamts10	-0.807426	0.000288522	0.0139698	-0.218542	0.323025	0.592137	-0.222155	0.318264	0.711292	0.36673	0.0960886	0.325873
Adamts12	-1.33445	0.00694881	0.0898208	0.25982	0.596178	0.802246	-0.45193	0.359206	0.74082	1.14233	0.019913	0.142692
Adamts13	0.0614839	0.700988	0.884654	-0.371555	0.0184399	0.114737	0.0502129	0.752222	0.927662	-0.382826	0.0158759	0.127137
Adamts14	-0.369749	0.182923	0.48549	-0.227374	0.400933	0.65981	-0.299382	0.278791	0.6803	-0.157008	0.563551	0.786103
Adamts15	-0.852461	0.0520215	0.255816	0.242932	0.580948	0.792321	-0.144093	0.742878	0.926008	0.9513	0.0306331	0.179331
Adamts2	-1.05512	0.00655464	0.0869678	0.137571	0.721267	0.870922	0.150435	0.696157	0.910317	1.34313	0.000590153	0.0168236
Adamts3	-0.473484	0.293788	0.610784	-0.648388	0.147607	0.386957	0.154188	0.740188	0.924778	-0.0207163	0.962038	0.986025
Adamts4	-0.797254	0.109895	0.377249	-0.630424	0.218069	0.481553	0.568839	0.267382	0.67118	0.735669	0.138959	0.393639
Adamts5	-1.00348	0.00393829	0.0652595	-0.0950788	0.785104	0.904815	0.336622	0.333836	0.723586	1.24502	0.000378902	0.0130184
Adamts6	1.33021	0.000245069	0.0125208	0.83766	0.0193822	0.118308	0.20224	0.566494	0.854848	-0.290315	0.421804	0.688985
Adamts7	0.239192	0.390219	0.692602	-0.0174733	0.950141	0.979114	0.4539	0.103396	0.475048	0.197235	0.480473	0.732599
Adamts9	-0.489905	0.229301	0.544085	-0.386907	0.342881	0.61001	0.224813	0.581713	0.862751	0.327811	0.420002	0.687308
Adamtsl1	-0.66161	0.0163628	0.140933	-0.249818	0.351065	0.614979	-0.557151	0.0426815	0.319527	-0.145359	0.588053	0.799725
Adamtsl2	-1.07576	0.0541221	0.260448	0.348393	0.529263	0.75848	-0.00492845	0.992887	0.997179	1.41923	0.0117465	0.105954
Adamtsl3	0.0573289	0.883073	0.960663	0.0863181	0.818061	0.921014	-0.36757	0.334144	0.723711	-0.33858	0.378567	0.653137
Adamtsl4	0.123267	0.568949	0.81539	-0.0205749	0.923493	0.967903	0.0305354	0.886731	0.970206	-0.113306	0.600354	0.805797
Adamtsl5	0.216448	0.508184	0.779413	-0.372021	0.204301	0.465577	-0.386899	0.210662	0.617083	-0.975368	0.00169578	0.0332313
Adap1	-0.386646	0.295356	0.611592	-0.137095	0.70118	0.860722	-0.678243	0.0639528	0.383757	-0.428693	0.235855	0.514902
Adap2	0.31404	0.0160449	0.139416	0.0424653	0.743169	0.881351	-0.0481671	0.710284	0.913529	-0.319742	0.014179	0.118969
Adar	0.105605	0.466988	0.750187	-0.0645303	0.656184	0.838342	0.104981	0.468975	0.810427	-0.0651544	0.653549	0.839736
Adarb1	-0.375623	0.0184188	0.150524	-0.156131	0.321266	0.59065	-0.427938	0.00708719	0.127742	-0.208445	0.186865	0.461618
Adat1	0.0210192	0.897732	0.965929	0.00400423	0.980313	0.991847	0.0391897	0.809237	0.947199	0.0221747	0.892109	0.955697
Adat2	-0.427081	0.0501716	0.251834	0.0759213	0.72844	0.875019	-0.0655825	0.764452	0.932829	0.43742	0.0446775	0.219496
Adck1	0.140733	0.322654	0.637288	0.131574	0.35376	0.617643	0.0487765	0.730298	0.921528	0.0396166	0.781242	0.906176
Adck2	0.268472	0.0520079	0.255816	0.174493	0.200341	0.460833	-0.101097	0.457636	0.804593	-0.195076	0.158311	0.422491
Adck5	0.417657	0.0580449	0.269756	0.751413	0.000819531	0.0159408	0.677815	0.00216274	0.0629074	1.01157	7.09287e-06	0.000820687
Adcy1	-1.96971	0.00290575	0.055357	-2.01366	0.00224137	0.0312783	-0.657774	0.307627	0.703226	-0.70172	0.270261	0.550743
Adcy10	-1.16509	0.155443	0.450137	-1.72494	0.0276463	0.146825	-1.0602	0.193819	0.601565	-1.62004	0.0388455	0.203554
Adcy2	-0.351328	0.528578	0.792691	0.201247	0.755011	0.887956	1.38303	0.0209242	0.222043	1.93561	0.00152636	0.0310321
Adcy3	-0.520964	0.0744039	0.30706	-0.0304481	0.915441	0.963757	-0.434334	0.135968	0.52791	0.0561819	0.844982	0.934753
Adcy4	0.0746647	0.794731	0.924582	-0.714717	0.0130203	0.0916722	0.450897	0.117274	0.496849	-0.338485	0.237365	0.517153
Adcy5	0.163099	0.558062	0.809221	-0.378321	0.169386	0.420664	0.106481	0.700285	0.910317	-0.434939	0.11663	0.361278
Adcy6	0.148034	0.476307	0.756637	0.109606	0.597141	0.803266	-0.178732	0.389002	0.761102	-0.217159	0.296071	0.577678
Adcy7	-0.573356	0.03773	0.218681	-0.394596	0.146862	0.385829	-0.67149	0.0148161	0.190107	-0.49273	0.0709642	0.279453
Adcy9	0.483446	0.0455968	0.23957	0.409823	0.0890811	0.291673	-0.221084	0.358233	0.740438	-0.294707	0.222588	0.500127
Adcyap1r1	-0.324595	0.386728	0.689894	-0.0545617	0.883595	0.950878	-0.289475	0.439542	0.792221	-0.0194416	0.958448	0.985052
Add1	-0.031359	0.733612	0.900223	0.0374352	0.682991	0.852835	-0.164578	0.0731732	0.410002	-0.0957836	0.29773	0.579262
Add3	-0.15396	0.326926	0.6411	-0.260277	0.0939191	0.299704	-0.334862	0.0323903	0.277726	-0.441179	0.00473475	0.061834
Adgb	0.400168	0.364599	0.671898	-0.730645	0.0948368	0.301424	-0.240323	0.583169	0.863451	-1.37114	0.00208095	0.0374666
Adgra2	-0.463168	0.028609	0.187867	-0.423336	0.0457933	0.197805	0.165353	0.436799	0.790323	0.205184	0.329479	0.609102
Adgra3	0.205925	0.15456	0.449013	0.0688605	0.632822	0.823545	-0.1069	0.458541	0.805493	-0.243964	0.0915672	0.31717
Adgrd1	0.137814	0.559156	0.81012	-0.10188	0.64993	0.834361	-0.13204	0.563141	0.853767	-0.371734	0.109147	0.348315
Adgre1	0.182663	0.710697	0.888856	-1.05255	0.0342265	0.166849	-0.206578	0.674761	0.903125	-1.44179	0.00406236	0.0565328
Adgre4	0.442314	0.351634	0.661778	-0.928387	0.051292	0.211457	-0.0497262	0.9163	0.978021	-1.42043	0.00322203	0.0484721
Adgre5	-0.163557	0.558235	0.809287	-0.660924	0.0181935	0.113609	-0.154794	0.579322	0.861222	-0.652162	0.0198315	0.142302
Adgrf1	-0.442586	0.360971	0.669288	-0.382536	0.437226	0.689951	2.10608	3.23715e-05	0.00369129	2.16613	1.92958e-05	0.00170942
Adgrf5	-0.140799	0.533052	0.795186	-0.620737	0.00608516	0.0582632	-0.0644165	0.775398	0.936356	-0.544355	0.0160884	0.127867
Adgrg1	-0.793977	0.00340588	0.060219	-0.408943	0.134972	0.36868	0.296232	0.279887	0.680622	0.681267	0.01166	0.105588
Adgrg2	0.0278339	0.946243	0.981721	0.541616	0.181867	0.437392	-1.20883	0.0034039	0.0830447	-0.695043	0.0910103	0.316285
Adgrg3	-0.110719	0.550942	0.80483	-0.621854	0.00079902	0.0157561	0.311115	0.0959749	0.459245	-0.200021	0.276906	0.556571
Adgrg5	-0.319126	0.430322	0.724263	-0.278428	0.464944	0.710601	-0.283781	0.478073	0.81532	-0.243083	0.528707	0.765362
Adgrg6	0.141179	0.706062	0.887099	-1.02165	0.00615494	0.0586994	0.0538162	0.885269	0.969759	-1.10901	0.00308294	0.0473761
Adgrl1	-0.356581	0.0655009	0.287911	-0.324885	0.0902411	0.293699	-0.126858	0.512196	0.832118	-0.0951625	0.619327	0.81835
Adgrl2	-0.159866	0.279706	0.597049	0.0872129	0.555124	0.775105	-0.0558236	0.705656	0.912124	0.191255	0.19594	0.472486
Adgrl3	0.223682	0.624154	0.848007	0.813852	0.117273	0.341617	0.805142	0.0843573	0.435943	1.39531	0.00616684	0.0719727
Adgrl4	-0.198227	0.499195	0.773525	-0.615303	0.0361513	0.172492	0.0693277	0.813155	0.9484	-0.347748	0.235124	0.514448
Adgrv1	0.243599	0.505445	0.776777	0.819677	0.0258611	0.141302	-0.220018	0.542955	0.845181	0.356059	0.33671	0.616183
Adh1	0.229625	0.144673	0.435958	0.124204	0.429941	0.683735	-0.0771439	0.623934	0.881983	-0.182566	0.246087	0.52679
Adh4	0.616618	0.000291742	0.014051	1.07433	4.09095e-10	2.59346e-07	0.310369	0.0672071	0.394911	0.768077	7.21459e-06	0.000828677
Adh5	0.223028	0.0759038	0.30974	0.28801	0.0219103	0.127602	-0.0458325	0.715045	0.914718	0.0191486	0.878843	0.950468
Adh6-ps1	0.752083	3.31292e-06	0.000802034	1.02183	4.61471e-10	2.59346e-07	0.305363	0.0560577	0.362566	0.575111	0.000468924	0.014828
Adh7	-0.58119	0.0028994	0.0553313	-0.5393	0.0044447	0.0482025	-0.105195	0.595476	0.869277	-0.0633055	0.734372	0.881672
Adhfe1	0.255936	0.011292	0.116062	0.603847	2.43253e-09	1.06328e-06	-0.183709	0.0681648	0.397127	0.164202	0.104585	0.340525
Adi1	0.335889	0.00544112	0.0788424	0.212656	0.0778502	0.269228	-0.144706	0.230051	0.639624	-0.267938	0.0265493	0.167918
Adipor1	-0.0214267	0.813604	0.934244	-0.102832	0.256654	0.526373	-0.0229224	0.800585	0.945725	-0.104328	0.250465	0.530273
Adipor2	0.251776	0.228971	0.543863	0.103048	0.622235	0.817388	-0.113864	0.58618	0.864751	-0.262592	0.209613	0.486831
Adk	0.136615	0.205508	0.516099	0.262579	0.0149702	0.0999028	-0.238572	0.0270445	0.254558	-0.112609	0.296658	0.57825
Adm	-0.263054	0.350883	0.661653	-0.551557	0.0449084	0.195377	-0.046525	0.869102	0.965484	-0.335028	0.222353	0.500127
Adnp	-0.0259033	0.907755	0.969028	-0.14396	0.497841	0.73552	-0.273102	0.210196	0.616637	-0.391159	0.0726965	0.283578
Adnp2	-0.138352	0.295219	0.611592	-0.010234	0.938075	0.974516	-0.00200701	0.987858	0.996071	0.126111	0.339371	0.61831
Adora1	0.478747	0.122657	0.399532	0.685704	0.0273872	0.146238	-0.0634543	0.837348	0.956164	0.143502	0.643272	0.832993
Adora2a	-0.0754862	0.772618	0.916571	-0.216117	0.400596	0.659534	-0.0533811	0.837196	0.956164	-0.194012	0.453114	0.71245
Adpgk	-0.234056	0.0218761	0.164473	-0.387922	0.000137352	0.00477124	0.122471	0.231935	0.641542	-0.0313955	0.756549	0.895251
Adprh	-0.12279	0.507417	0.778639	-0.338741	0.0693151	0.251554	0.380014	0.041656	0.316514	0.164063	0.375752	0.650977
Adprhl2	-0.067735	0.595706	0.831547	-0.082027	0.522807	0.754422	0.219852	0.0857441	0.439501	0.20556	0.108628	0.347787
Adprm	-0.199192	0.268777	0.586038	-0.0636515	0.72222	0.87107	-0.242567	0.177153	0.580115	-0.107026	0.550957	0.777574
Adra1a	0.835828	0.0057314	0.0813983	0.40796	0.172913	0.425638	-0.0507005	0.865003	0.9643	-0.478569	0.113041	0.355476
Adra1b	0.396886	0.0459923	0.240705	0.0914445	0.644764	0.830469	0.00321704	0.987057	0.995853	-0.302224	0.128428	0.377405
Adra2b	-0.530202	0.00065352	0.023479	0.104928	0.49378	0.732339	-0.409067	0.0083833	0.141545	0.226063	0.14126	0.397306
Adrb1	0.257971	0.5333	0.795277	-0.392073	0.336179	0.603413	0.119139	0.771248	0.934792	-0.530905	0.197643	0.474058
Adrb2	-0.114281	0.654156	0.862127	-0.469229	0.0448441	0.195205	-0.678659	0.00591244	0.116548	-1.03361	2.12107e-05	0.00182389
Adrb3	0.708619	0.0112063	0.115566	-0.617447	0.0261668	0.142285	0.576156	0.0380244	0.30281	-0.74991	0.00726784	0.0793112
Adrm1	0.0710932	0.519476	0.786158	-0.107393	0.331286	0.599347	0.312046	0.0047364	0.10059	0.13356	0.226873	0.504819
Adsl	-0.0650378	0.513358	0.782408	-0.12237	0.219133	0.482651	0.166351	0.0948187	0.457911	0.109019	0.273303	0.55343
Adss	-0.104957	0.346794	0.657488	0.0934418	0.401762	0.660689	-0.0514146	0.644535	0.890541	0.146985	0.187681	0.462894
Adssl1	0.0843953	0.63099	0.851098	0.0991775	0.56987	0.78485	-0.35599	0.0420608	0.317291	-0.341208	0.0518308	0.237856
Adtrp	0.622653	0.000152882	0.00970058	0.523783	0.00141339	0.0229315	-0.119131	0.466452	0.81025	-0.218	0.183801	0.458194
Aebp1	-0.887689	0.00861971	0.100772	0.17134	0.610598	0.810519	-0.285162	0.397908	0.765148	0.773866	0.0215549	0.148013
Aebp2	-0.289253	0.0477491	0.24502	-0.177867	0.22236	0.487265	-0.0639375	0.661527	0.89716	0.0474485	0.744677	0.887611
AEKR01077154.1	-0.18876	0.361541	0.669398	0.0181479	0.930312	0.97149	0.0398648	0.847304	0.958381	0.246772	0.233598	0.512677
Aen	-0.265198	0.118864	0.392824	-0.330629	0.0533225	0.216457	0.376454	0.0278605	0.258651	0.311024	0.0674052	0.271755
Afap1	-0.247233	0.439218	0.730901	-0.299239	0.349713	0.614046	0.162362	0.612864	0.877767	0.110356	0.728957	0.878752
Afap1l1	-0.227113	0.354091	0.664272	-1.06342	1.73135e-05	0.00107262	0.548868	0.0272182	0.2554	-0.287435	0.236345	0.515463
Afap1l2	-0.0659798	0.760808	0.912298	-0.254719	0.230128	0.496399	-0.00203832	0.992465	0.997031	-0.190778	0.371665	0.646817
Afdn	0.00359659	0.972885	0.989934	0.18369	0.0820415	0.278234	-0.140028	0.184945	0.589128	0.0400651	0.704938	0.867694
Aff1	0.0238126	0.836542	0.943049	-0.00432811	0.970032	0.987445	0.022482	0.845303	0.957721	-0.00565875	0.96089	0.985696
Aff3	-0.306119	0.411169	0.708824	0.425806	0.228384	0.494933	-0.86131	0.0175489	0.204935	-0.129384	0.722132	0.876067
Aff4	-0.0554896	0.670147	0.870516	-0.0504211	0.698335	0.859994	-0.124368	0.339452	0.727801	-0.119299	0.359539	0.636413
Afg1l	0.217664	0.103138	0.365537	0.27613	0.0384387	0.178692	0.055046	0.677427	0.903605	0.113512	0.398784	0.670467
Afg3l1	0.138778	0.139595	0.427201	0.377106	6.19934e-05	0.00282096	0.0563727	0.547521	0.847849	0.294701	0.00178029	0.034423
Afg3l2	0.0369223	0.734354	0.900585	0.0545994	0.615456	0.813166	0.00971111	0.928801	0.981497	0.0273881	0.801286	0.915889
Afm	0.274906	0.0668586	0.291034	-0.240106	0.109424	0.328668	0.461155	0.00213935	0.0623424	-0.0538569	0.719409	0.87445
Afmid	0.398292	0.0415573	0.229374	0.232729	0.232267	0.498561	-0.138394	0.477318	0.81531	-0.303957	0.11968	0.366532
Afp	-0.827528	0.010486	0.111946	0.120746	0.747114	0.883331	0.896986	0.0104388	0.158558	1.84526	1.07585e-07	2.77534e-05
Aftph	-0.0336085	0.727538	0.897573	0.0294068	0.760293	0.890574	0.0558061	0.562429	0.853582	0.118821	0.218294	0.495437
Aga	0.0288897	0.813282	0.934146	0.225623	0.0639184	0.240554	-0.121946	0.315828	0.709132	0.0747872	0.541496	0.772935
Agap1	-0.0927706	0.604897	0.836658	0.171685	0.339725	0.60714	0.0880723	0.623247	0.881718	0.352527	0.0501627	0.233954
Agap2	-1.20034	0.00225156	0.0479364	0.424301	0.275133	0.546515	-0.672971	0.086672	0.441239	0.951671	0.0142682	0.11927
Agap3	0.0819639	0.41735	0.71323	-0.108963	0.277115	0.549031	0.0384619	0.701895	0.910553	-0.152465	0.130543	0.381143
Agbl3	0.451267	0.0250957	0.176057	0.373323	0.0619302	0.236865	0.0402864	0.838395	0.956554	-0.0376571	0.853259	0.93804
Agbl5	-0.11923	0.484067	0.762262	-0.442839	0.00834819	0.0700624	-0.0413963	0.807356	0.947199	-0.365006	0.0302176	0.177907
Ager	-0.118904	0.813035	0.933999	-0.255082	0.587849	0.796025	-0.215319	0.661156	0.897157	-0.351497	0.466484	0.720872
Agfg1	-0.338867	0.00869925	0.101129	-0.339175	0.00862457	0.0713545	0.131016	0.311502	0.706325	0.130708	0.30958	0.590492
Agfg2	0.174553	0.105155	0.369671	0.188724	0.0781975	0.269909	-0.0967407	0.366259	0.746029	-0.0825703	0.443549	0.706231
Aggf1	0.121531	0.265451	0.583724	0.0317787	0.770276	0.896396	0.0595892	0.583843	0.863733	-0.0301628	0.782317	0.906879
Agk	0.136792	0.30833	0.623715	0.281401	0.0359704	0.171838	0.0241196	0.855883	0.961723	0.168728	0.213441	0.491281
Agl	-0.104248	0.435007	0.727524	-0.0753115	0.572209	0.786845	-0.16175	0.225554	0.634352	-0.132813	0.319614	0.599315
Agmat	0.280914	0.0610003	0.277854	0.382111	0.0108407	0.0824105	-0.0335679	0.822541	0.951816	0.0676299	0.651938	0.838774
Agmo	0.235595	0.0409581	0.227615	0.261826	0.0228385	0.130924	-0.142129	0.216277	0.623788	-0.115898	0.314617	0.594996
Ago1	0.00401208	0.970931	0.989626	-0.0588141	0.591974	0.798638	-0.00941874	0.931677	0.982369	-0.0722449	0.511226	0.753809
Ago2	-0.148124	0.356721	0.666511	-0.355277	0.0268316	0.144795	-0.137232	0.392845	0.763057	-0.344385	0.0319702	0.183714
Ago3	0.0127638	0.938707	0.978716	-0.257214	0.119102	0.344521	-0.100814	0.542536	0.845114	-0.370792	0.0251418	0.162616
Ago4	0.228257	0.0831754	0.324885	0.0494638	0.701149	0.860722	-0.0673689	0.601923	0.870945	-0.246162	0.061204	0.258691
Agpat1	-0.252302	0.0297972	0.191451	-0.238947	0.03285	0.162046	-0.374533	0.00110684	0.0415687	-0.361178	0.0014386	0.0301657
Agpat2	0.230361	0.0816137	0.322742	0.0456302	0.730339	0.875628	0.505352	0.0001377	0.0101665	0.320621	0.0155267	0.125748
Agpat3	0.240633	0.047727	0.24502	0.426235	0.00045869	0.0107731	-0.0955362	0.431233	0.787225	0.090066	0.458716	0.716248
Agpat4	-0.324768	0.235428	0.550307	-0.340784	0.19221	0.451165	-0.370723	0.170931	0.572384	-0.386739	0.143426	0.400391
Agpat5	-0.187173	0.241864	0.557301	-0.0528197	0.741209	0.880237	0.0677182	0.67218	0.901818	0.202071	0.206174	0.482792
Agps	-0.258115	0.0340779	0.205852	-0.157861	0.193487	0.452686	-0.00324533	0.978747	0.993452	0.0970083	0.423849	0.690492
Agrn	-0.0140073	0.904882	0.967884	-0.0241399	0.836608	0.930314	0.051961	0.657174	0.895508	0.0418284	0.721162	0.875565
Agt	0.507378	0.000156756	0.00987336	0.525176	9.14786e-05	0.00363512	0.0514186	0.70087	0.910317	0.0692161	0.605255	0.809132
Agtpbp1	0.233423	0.0808994	0.32123	0.0627719	0.635392	0.824689	-0.0172652	0.896237	0.972768	-0.187917	0.159903	0.424539
Agtr1a	0.279632	0.040682	0.226814	0.230415	0.0913127	0.296023	-0.0147437	0.913872	0.977526	-0.0639608	0.639613	0.831239
Agtrap	-0.172957	0.267796	0.5851	-0.245441	0.108632	0.32729	-0.181705	0.241453	0.649864	-0.25419	0.098692	0.330142
Agxt	0.179782	0.308297	0.623715	0.296837	0.092822	0.298081	0.362093	0.0403704	0.311559	0.479149	0.00674543	0.0764686
Agxt2	0.365481	0.00531306	0.0778826	0.636316	1.29587e-06	0.000183988	-0.0588172	0.653005	0.893595	0.212017	0.105923	0.342792
Ahctf1	-0.1762	0.21398	0.525713	-0.0925961	0.513611	0.747174	0.100359	0.479046	0.815794	0.183963	0.194401	0.471032
Ahcy	0.301137	0.0184328	0.150524	0.316844	0.0131432	0.0922486	-0.0898545	0.481457	0.816402	-0.0741478	0.561403	0.784847
Ahcyl1	0.0931846	0.33869	0.651543	0.135081	0.164924	0.413386	-0.0404481	0.677422	0.903605	0.00144876	0.988134	0.995472
Ahcyl2	-0.116995	0.388081	0.691089	-0.0566189	0.674462	0.848863	-0.0978918	0.469075	0.810427	-0.0375161	0.781295	0.906176
Ahdc1	0.052323	0.714597	0.891411	0.20505	0.14978	0.390286	-0.156085	0.272829	0.676314	-0.00335808	0.981276	0.992983
Ahi1	0.195421	0.390317	0.692602	0.273911	0.225368	0.491341	0.0178252	0.935923	0.983149	0.0963155	0.677629	0.85367
Ahnak	-0.509372	0.019592	0.154567	-0.196874	0.365368	0.628261	-0.261024	0.230873	0.640728	0.0514732	0.812834	0.921325
Ahr	0.138069	0.511385	0.781354	0.0673032	0.748766	0.884446	0.0705724	0.736978	0.923776	-0.000192963	0.999268	0.999776
Ahrr	0.28198	0.656726	0.863778	-0.924202	0.106355	0.322652	-0.249346	0.680806	0.904666	-1.45553	0.0156349	0.12617
Ahsa1	0.0326404	0.793446	0.923974	0.181775	0.145249	0.38365	0.133464	0.28421	0.682799	0.282598	0.023667	0.157009
Ahsa2	-0.0666374	0.651096	0.860617	0.0402682	0.784807	0.904815	0.134532	0.361291	0.742139	0.241438	0.10176	0.335702
Ahsg	0.0627777	0.672892	0.871774	-0.110534	0.45732	0.70629	0.522268	0.000460286	0.0237477	0.348957	0.0190802	0.139261
AI182371	0.368466	0.00695803	0.0898208	0.297708	0.0291329	0.151349	0.127982	0.347827	0.73236	0.0572242	0.674798	0.852601
AI197445	-0.264481	0.554847	0.806866	-0.199644	0.63656	0.825456	-0.253693	0.565825	0.854462	-0.188856	0.659811	0.843255
AI413582	-0.134401	0.647716	0.859098	0.215921	0.457267	0.706278	-0.308139	0.290255	0.687809	0.042183	0.885613	0.953959
AI427809	-1.24684	0.0139774	0.130691	-0.70205	0.127949	0.359025	-0.644661	0.218852	0.626838	-0.0998717	0.823384	0.926148
AI429214	0.22592	0.405798	0.705049	0.980212	0.000183852	0.00581513	-0.484774	0.0517831	0.350779	0.269518	0.345472	0.624078
AI463170	0.957086	0.0093282	0.104402	0.342339	0.289661	0.561651	-0.381763	0.240049	0.648647	-0.99651	0.00654584	0.0751864
AI463229	0.514397	0.0034284	0.0604327	0.278771	0.118282	0.343284	0.51909	0.00296651	0.076778	0.283463	0.11441	0.357659
AI467606	-0.892257	0.0472977	0.243945	0.0671145	0.874728	0.947148	-0.954566	0.0324882	0.277981	0.00480513	0.991018	0.996434
AI480526	0.24323	0.177057	0.477286	0.253002	0.158161	0.403899	-0.263852	0.14124	0.535683	-0.25408	0.15838	0.422491
AI504432	-0.948362	0.0706293	0.298627	-0.0838391	0.867256	0.944046	-0.962513	0.0656194	0.389235	-0.0979903	0.845782	0.935122
AI506816	-1.90656	0.000299113	0.014251	-0.482984	0.348022	0.613336	0.50422	0.32738	0.718447	1.92779	0.000257992	0.0102519
AI597479	0.0227426	0.849736	0.948321	-0.0263139	0.826543	0.925399	0.153348	0.200582	0.606399	0.104291	0.386101	0.659444
AI661453	-0.23048	0.0820348	0.323534	-0.129551	0.328823	0.597249	0.15502	0.24272	0.650178	0.255949	0.0534522	0.241625
AI662270	0.244321	0.397464	0.698268	-0.334804	0.224367	0.490163	-0.0566453	0.840316	0.957071	-0.63577	0.0248853	0.161934
AI837181	-0.0360084	0.74198	0.903233	0.00220665	0.983818	0.993605	0.0233329	0.83026	0.955053	0.0615479	0.573408	0.791297
AI838599	0.244407	0.414088	0.711208	0.153396	0.596286	0.802322	-0.138891	0.632313	0.885869	-0.229902	0.441138	0.704389
AI987944	-0.10196	0.350451	0.661619	0.192432	0.0740477	0.261083	-0.257456	0.0172734	0.204578	0.0369357	0.734244	0.88165
Aida	-0.0471773	0.737684	0.901831	-0.198469	0.156659	0.401367	0.052037	0.711319	0.913816	-0.0992543	0.479442	0.731766
Aif1	0.129325	0.67199	0.871257	-1.00565	0.00104244	0.0188767	0.36039	0.23852	0.646945	-0.774586	0.01126	0.103497
Aifm1	0.153626	0.155484	0.450176	0.350343	0.0012087	0.0207643	-0.0178666	0.868597	0.965238	0.17885	0.0985964	0.330039
Aifm2	0.54613	0.000150365	0.0095795	0.379603	0.00769285	0.0666234	-0.286522	0.0440075	0.324389	-0.453048	0.00166205	0.0327335
Aifm3	0.758927	0.00263378	0.0522638	0.401627	0.111007	0.331651	0.352268	0.153349	0.553409	-0.00503242	0.984343	0.994255
Aig1	0.0474235	0.721734	0.894832	0.200709	0.132895	0.365743	0.109963	0.407965	0.77265	0.263249	0.0492366	0.231418
Aim2	-0.101646	0.739915	0.902652	-0.586755	0.0510026	0.210927	-0.066681	0.826784	0.953483	-0.55179	0.0677112	0.272368
Aimp1	-0.104848	0.333217	0.646798	-0.121972	0.260729	0.53111	0.153139	0.158006	0.557837	0.136015	0.209342	0.486831
Aimp2	-0.142513	0.364398	0.671605	-0.0876658	0.577897	0.790546	0.145882	0.354314	0.736997	0.200729	0.20164	0.479016
Airn	-1.00691	0.00756922	0.0933649	-0.664917	0.0775492	0.268792	0.136616	0.719676	0.916578	0.478606	0.196009	0.472486
Ajuba	-1.29671	6.13496e-06	0.00126425	-0.271186	0.341856	0.609618	0.249897	0.381416	0.75549	1.27543	8.48081e-06	0.000933245
Ak1	-1.52182	0.00674298	0.0880702	0.348909	0.539783	0.765297	-0.378451	0.507957	0.829098	1.49228	0.00759708	0.0813803
Ak2	0.112685	0.466002	0.749489	0.264007	0.0876851	0.288864	-0.150113	0.331274	0.721413	0.00120893	0.99376	0.9975
Ak3	0.267482	0.0489099	0.248237	0.227966	0.0931	0.298462	-0.0553868	0.683105	0.905829	-0.094903	0.484485	0.735468
Ak4	0.331274	0.13605	0.422347	-0.0255518	0.908225	0.961183	-0.278642	0.209246	0.615866	-0.635468	0.00433756	0.0587301
Ak6	-0.521837	0.00639206	0.0859705	-0.180717	0.349363	0.613652	0.2158	0.263798	0.667062	0.556919	0.00362087	0.0522255
Ak7	-0.0817087	0.840037	0.944471	0.77705	0.0471658	0.201139	-0.513469	0.178264	0.581864	0.34529	0.406	0.676424
Akap1	0.345714	0.00889107	0.102124	0.178459	0.176111	0.42999	0.00807789	0.951141	0.986236	-0.159178	0.228096	0.505521
Akap10	0.0732789	0.613715	0.841972	0.0555127	0.699637	0.86056	-0.140757	0.329016	0.719681	-0.158523	0.27392	0.553823
Akap11	0.191715	0.187691	0.49176	-0.113071	0.436126	0.68893	0.0292669	0.840322	0.957071	-0.27552	0.0582685	0.251347
Akap12	-0.254686	0.443956	0.733294	-1.58665	3.02016e-06	0.000334685	0.597225	0.0744861	0.413325	-0.734737	0.0272538	0.170523
Akap13	0.157072	0.280531	0.597919	-0.0675581	0.642043	0.828872	-0.0329249	0.820836	0.950734	-0.257555	0.0768251	0.292575
Akap17b	-0.498169	0.0285479	0.187867	-0.235105	0.29933	0.570895	-0.0682633	0.764214	0.932801	0.1948	0.388689	0.66124
Akap5	-0.370111	0.14646	0.43766	-0.488981	0.0313749	0.157838	-0.593339	0.0163216	0.198381	-0.712208	0.0024105	0.0408765
Akap6	-0.843551	0.0335844	0.204759	-0.928407	0.00984333	0.0776416	-0.430495	0.286812	0.685667	-0.515352	0.145035	0.402303
Akap7	0.173798	0.261534	0.57972	0.224811	0.140087	0.375423	-0.227393	0.13607	0.52791	-0.176381	0.253947	0.534315
Akap8	-0.0949836	0.34479	0.656457	-0.34702	0.000522376	0.0116846	0.00151382	0.987968	0.996071	-0.250522	0.0123549	0.109842
Akap8l	0.20029	0.224364	0.537626	0.0565321	0.730792	0.875718	-0.0627953	0.702375	0.910727	-0.206553	0.210131	0.487762
Akap9	0.0620271	0.611641	0.840299	0.231801	0.0573051	0.22676	-0.189812	0.119517	0.500726	-0.0200385	0.869698	0.945723
Akip1	0.240033	0.136412	0.422472	0.322369	0.045389	0.196752	0.0469716	0.769073	0.934293	0.129307	0.425111	0.691855
Akirin1	-0.157588	0.231687	0.547339	-0.460909	0.000481481	0.0110931	0.301637	0.0225302	0.231461	-0.00168313	0.989781	0.99586
Akirin2	0.0676543	0.511382	0.781354	0.102721	0.319136	0.589007	0.114807	0.263126	0.666733	0.149874	0.147797	0.406384
Akna	-0.0290494	0.917669	0.972282	-0.342971	0.215022	0.477504	-0.470164	0.0924874	0.455091	-0.784085	0.00506747	0.064516
Akr1a1	0.165357	0.158822	0.454117	0.304529	0.0094932	0.075907	-0.0352254	0.763878	0.932494	0.103947	0.37583	0.651042
Akr1b10	-0.415956	0.108804	0.37501	-0.245343	0.335003	0.602642	-0.289073	0.264068	0.667107	-0.118459	0.642075	0.832402
Akr1b3	-0.799304	0.000426904	0.0180101	-0.789523	0.000474092	0.0109802	-0.0872751	0.700602	0.910317	-0.0774933	0.728839	0.878752
Akr1b7	-2.39749	7.85679e-06	0.00143761	-2.66837	8.59175e-07	0.000140833	0.373548	0.473133	0.812639	0.10267	0.838919	0.932092
Akr1b8	-1.13682	5.00899e-05	0.0047484	-0.837919	0.00228611	0.0316396	-0.376356	0.180557	0.583814	-0.0774504	0.774777	0.903104
Akr1c12	0.159175	0.221269	0.534113	0.19929	0.125106	0.354588	-0.0725596	0.576273	0.858896	-0.032444	0.803165	0.917048
Akr1c13	0.197735	0.115232	0.386416	0.195713	0.118514	0.343641	-0.034399	0.78362	0.939332	-0.0364204	0.771761	0.901879
Akr1c14	0.465076	0.0172125	0.145465	0.254486	0.191663	0.450688	0.0423623	0.827815	0.953972	-0.168228	0.388039	0.660633
Akr1c18	-1.45452	0.00970289	0.107066	-1.26625	0.0523248	0.213988	1.49095	0.0209336	0.222043	1.67922	0.00321767	0.0484721
Akr1c19	-0.0683575	0.693058	0.881236	0.449506	0.00939519	0.075507	-0.541438	0.00178396	0.0558099	-0.0235743	0.891657	0.955291
Akr1c20	0.431244	0.0263488	0.180193	0.233109	0.229189	0.495782	0.123425	0.52404	0.836773	-0.0747097	0.699999	0.865195
Akr1c6	0.334608	0.0431256	0.233205	0.504034	0.0023523	0.0319929	0.415958	0.0119794	0.169749	0.585384	0.000416393	0.0137867
Akr1d1	0.463409	0.0103857	0.111101	0.416317	0.0212264	0.125194	-0.136241	0.450126	0.799971	-0.183333	0.309839	0.590661
Akr1e1	0.253383	0.0191203	0.153274	0.258234	0.0166141	0.107274	-0.0454634	0.672583	0.902051	-0.040613	0.707553	0.86809
Akr7a5	0.268317	0.0257536	0.178371	0.237018	0.0488115	0.205594	0.118992	0.321681	0.71413	0.0876929	0.466537	0.720879
Akt1	-0.108049	0.452194	0.738476	-0.287219	0.0453995	0.196752	-0.00852324	0.952683	0.98653	-0.187693	0.191046	0.467324
Akt1s1	0.108128	0.315395	0.631367	0.214872	0.0459674	0.198122	0.0295724	0.782919	0.939332	0.136317	0.206887	0.483737
Akt2	0.0849239	0.411973	0.709229	0.0249855	0.808921	0.916362	-0.0461831	0.654994	0.89447	-0.106121	0.305138	0.586537
Akt2-ps	-0.223561	0.55749	0.808844	-0.297267	0.423857	0.678585	0.034657	0.927554	0.980979	-0.0390485	0.916014	0.966442
Akt3	-0.38768	0.0822769	0.32392	-0.467278	0.0343107	0.167053	-0.103243	0.643705	0.890541	-0.182841	0.406344	0.676853
Aktip	0.204488	0.119208	0.393122	0.228559	0.0801701	0.274609	-0.0109665	0.9328	0.982651	0.0131047	0.920763	0.968105
AL590864.1	0.84832	0.143052	0.433314	-0.107523	0.851809	0.936568	0.660652	0.250932	0.657166	-0.295191	0.609818	0.812195
AL928616.1	-0.273622	0.56594	0.813689	0.315928	0.463608	0.70987	-0.893879	0.0485189	0.340607	-0.30433	0.502715	0.746858
Alad	0.337073	0.0465783	0.24246	0.0738717	0.662299	0.84251	0.196769	0.244639	0.651156	-0.0664319	0.694718	0.863377
Alas1	0.530073	0.0932559	0.346347	0.0801826	0.799024	0.911131	0.105904	0.736662	0.923702	-0.343986	0.27529	0.554566
Alas2	0.725495	0.00575175	0.0816136	0.774457	0.00339902	0.0406128	0.588687	0.0245603	0.241169	0.63765	0.0158745	0.127137
Alb	0.210816	0.129025	0.410667	-0.229999	0.0977338	0.306851	0.514833	0.000216558	0.014199	0.0740177	0.59392	0.802811
Albfm1	0.317025	0.143773	0.434339	0.212364	0.329048	0.597427	0.786495	0.000310272	0.0178191	0.681835	0.00178565	0.0344773
Alcam	-0.319938	0.0221479	0.16496	-0.0894637	0.522211	0.754165	0.117173	0.402009	0.767814	0.347647	0.0129294	0.112656
Aldh16a1	0.256418	0.005957	0.0833327	0.240934	0.00962556	0.07663	0.035409	0.702739	0.910975	0.0199252	0.831105	0.929471
Aldh18a1	-1.79141	3.99489e-07	0.000169902	-0.918019	0.0079782	0.068046	-0.264749	0.451377	0.801161	0.60864	0.0727383	0.283638
Aldh1a1	0.75419	0.000422169	0.0178582	1.18229	4.17272e-08	1.15196e-05	-0.101503	0.633209	0.886036	0.3266	0.12514	0.374163
Aldh1a2	-0.200339	0.627681	0.84987	0.641468	0.120164	0.346002	-0.34191	0.395429	0.764138	0.499897	0.238054	0.517794
Aldh1a3	-0.0349802	0.920968	0.97289	-0.0636438	0.876578	0.948159	1.11505	0.00310695	0.0787285	1.08639	0.00448307	0.0594819
Aldh1a7	0.0282957	0.855396	0.950073	0.452473	0.00362004	0.0420514	-0.296371	0.0563641	0.363502	0.127806	0.41058	0.679562
Aldh1b1	-0.364107	0.302076	0.6187	-0.102421	0.77136	0.896748	0.30148	0.3927	0.763057	0.563167	0.11111	0.352007
Aldh1l1	0.136714	0.485715	0.764168	0.157921	0.420664	0.675674	-0.101093	0.606157	0.873088	-0.0798856	0.683708	0.856786
Aldh1l2	-0.970144	0.0124958	0.121988	-0.0702327	0.849737	0.935722	-0.75908	0.0506569	0.347336	0.140831	0.703737	0.867189
Aldh2	0.347978	0.0139812	0.130691	0.0897882	0.525485	0.756129	0.0827854	0.558271	0.852278	-0.175404	0.21499	0.492742
Aldh3a2	0.502806	0.00327667	0.0587262	0.782361	5.09922e-06	0.000453341	-0.515942	0.00254437	0.0703658	-0.236387	0.166043	0.434172
Aldh3b1	-0.28712	0.306536	0.622809	-0.318611	0.24553	0.514126	-0.265359	0.342216	0.728621	-0.296849	0.28168	0.561778
Aldh3b3	1.35366	1.08093e-06	0.000361906	-0.571659	0.0362821	0.173011	1.03906	0.000146534	0.0104338	-0.886266	0.00134615	0.0289386
Aldh4a1	0.159891	0.247486	0.56392	0.272354	0.0489292	0.205979	0.00543117	0.968646	0.990501	0.117894	0.393864	0.666741
Aldh5a1	0.199854	0.108754	0.37501	0.117765	0.343434	0.610251	-0.135755	0.274915	0.678704	-0.217845	0.0803766	0.298817
Aldh6a1	0.39735	0.00708545	0.0902807	0.509113	0.000566208	0.0123405	-0.114335	0.437638	0.790794	-0.00257116	0.986078	0.994802
Aldh7a1	0.141038	0.241013	0.556734	0.512107	2.17459e-05	0.0012721	0.0231494	0.84733	0.958381	0.394219	0.00107049	0.0247791
Aldh8a1	0.23097	0.0896068	0.339036	0.110706	0.415569	0.67222	0.033506	0.805336	0.946783	-0.0867579	0.523566	0.761824
Aldh9a1	0.326212	0.00925708	0.104329	0.244567	0.0508303	0.210657	-0.101688	0.416528	0.777662	-0.183333	0.143333	0.400334
Aldoa	-0.395812	0.0188569	0.151859	-0.330389	0.0496116	0.20763	-0.166868	0.321597	0.714075	-0.101445	0.546215	0.775167
Aldob	0.127623	0.46768	0.750195	-0.0401295	0.819333	0.921936	-0.102668	0.559024	0.852389	-0.27042	0.124046	0.373301
Aldoc	-0.015428	0.970287	0.989626	0.541918	0.189723	0.448471	-0.773316	0.062328	0.379694	-0.21597	0.601766	0.806592
Alg1	0.0834365	0.466169	0.74959	-0.0201529	0.860258	0.940885	0.177812	0.119197	0.500317	0.0742222	0.518207	0.75761
Alg10b	-0.0187979	0.869908	0.95466	-0.0216265	0.850312	0.935961	0.013542	0.905972	0.975997	0.0107133	0.925602	0.970694
Alg11	-0.117438	0.335546	0.648907	-0.182071	0.134852	0.368537	0.0841232	0.490219	0.820385	0.0194896	0.872822	0.947287
Alg12	-0.583913	0.0106578	0.112538	-0.520957	0.0230782	0.131801	0.274204	0.232666	0.642504	0.33716	0.138191	0.39264
Alg13	0.057163	0.684859	0.87802	0.192188	0.167554	0.418113	-0.128297	0.356328	0.738854	0.00672848	0.961938	0.985999
Alg14	0.0787277	0.418285	0.713818	0.117761	0.229589	0.495858	0.196023	0.043211	0.321954	0.235056	0.0168507	0.130944
Alg2	-0.635714	0.000544764	0.0209765	-0.512103	0.00551873	0.0549638	0.472355	0.0105116	0.158771	0.595966	0.00117251	0.0262455
Alg3	-0.0723774	0.643541	0.856679	0.270641	0.0876699	0.288864	0.16606	0.288995	0.687485	0.509079	0.00131355	0.0283928
Alg5	0.0899482	0.408154	0.706495	0.108008	0.320962	0.590581	0.132633	0.22138	0.630018	0.150693	0.167311	0.436041
Alg6	0.0380398	0.811918	0.933261	0.305669	0.0529682	0.215512	-0.156117	0.32018	0.713595	0.111512	0.487885	0.737563
Alg8	-0.53057	0.00080582	0.0267301	-0.170793	0.285124	0.557148	0.178899	0.263571	0.66681	0.538677	0.000657666	0.0182845
Alg9	0.00761388	0.945418	0.981427	0.0593458	0.593088	0.799798	0.0645569	0.560236	0.853089	0.116289	0.296779	0.578414
Alkbh1	-0.0554425	0.700175	0.884553	-0.732498	3.42975e-07	6.9193e-05	0.372986	0.010125	0.156664	-0.304069	0.0327153	0.186053
Alkbh2	-0.133854	0.58742	0.825547	0.192439	0.441752	0.693753	0.167257	0.499224	0.825844	0.49355	0.048004	0.22856
Alkbh3	-0.0285086	0.841666	0.945114	0.231666	0.103634	0.317519	-0.100674	0.478516	0.815368	0.159501	0.264628	0.545693
Alkbh4	0.0213244	0.913259	0.971082	-0.254962	0.192675	0.451673	0.255248	0.192808	0.599907	-0.0210384	0.914302	0.965997
Alkbh5	0.0241191	0.813949	0.934316	-0.0136567	0.893849	0.955341	-0.0144929	0.887429	0.97054	-0.0522687	0.609941	0.812273
Alkbh6	-0.396238	0.00803871	0.0970286	-0.332641	0.027686	0.146887	0.232738	0.125628	0.512942	0.296336	0.0460765	0.223577
Alkbh7	0.158559	0.405977	0.705205	-0.117958	0.538873	0.764917	0.391177	0.0406089	0.312175	0.11466	0.550077	0.777231
Alkbh8	0.122957	0.350098	0.661428	0.0661469	0.613317	0.81184	0.026942	0.836813	0.955966	-0.0298681	0.820544	0.925075
Alms1	0.10041	0.585864	0.824442	0.0382565	0.832443	0.927873	-0.0970934	0.592783	0.868371	-0.159247	0.385708	0.659441
Alox12	-0.284512	0.37859	0.683747	-0.984346	0.00079895	0.0157561	-0.28485	0.37079	0.749443	-0.984684	0.000958719	0.0231252
Alox5ap	-0.653457	0.0556859	0.264176	-0.642344	0.0608027	0.234108	0.196147	0.570039	0.856418	0.207261	0.538693	0.771082
Alpk1	-0.297144	0.211946	0.523139	-0.0108691	0.961583	0.983648	-1.21555	2.23116e-07	7.3145e-05	-0.929274	6.25347e-05	0.00394047
Alpl	-0.584277	0.0441245	0.236654	-0.348943	0.226611	0.49274	-0.505741	0.0810982	0.427126	-0.270407	0.348716	0.626487
Als2	-0.234404	0.215524	0.527774	-0.406745	0.0316455	0.158591	-0.208832	0.26969	0.673198	-0.381174	0.0440395	0.218064
Als2cl	-0.386666	0.00683941	0.0890198	-0.526399	0.000230303	0.00672365	0.0953291	0.505132	0.827651	-0.0444039	0.755042	0.89453
Alyref	-0.145862	0.185913	0.489834	-0.256366	0.0207866	0.123469	0.279127	0.0118888	0.169562	0.168623	0.12601	0.375192
Alyref2	0.205801	0.210279	0.521262	-0.034098	0.838565	0.930845	0.409132	0.0127346	0.175253	0.169233	0.31219	0.592739
Amacr	0.311634	0.0085746	0.100719	0.286414	0.0157172	0.10357	0.16623	0.160086	0.559678	0.141011	0.234678	0.514117
Ambp	0.151116	0.233994	0.549879	0.219923	0.0833411	0.280685	0.0242053	0.848773	0.95909	0.0930121	0.463799	0.719617
Ambra1	-0.109333	0.333346	0.646798	-0.0563503	0.615178	0.813141	-0.278249	0.0134939	0.181035	-0.225266	0.0454138	0.221063
Amd1	-0.184903	0.14818	0.439953	-0.481815	0.000163749	0.00536825	0.183105	0.152881	0.553236	-0.113807	0.371597	0.646771
Amdhd1	0.345493	0.0417539	0.229815	0.333711	0.0492532	0.206735	0.209976	0.215493	0.62243	0.198194	0.242646	0.523052
Amdhd2	0.039518	0.814957	0.934501	-0.0712374	0.67191	0.848034	0.0549165	0.744162	0.926068	-0.0558389	0.740764	0.885697
Amer1	-0.101658	0.551307	0.804914	0.228764	0.173172	0.426054	-0.460236	0.00650669	0.122622	-0.129814	0.444101	0.706379
Amer2	0.49427	0.269666	0.586811	-0.0563861	0.898885	0.957231	0.340042	0.437448	0.790773	-0.210615	0.642502	0.832562
Amfr	0.098145	0.360245	0.668807	-0.0399539	0.709484	0.865125	0.13449	0.209868	0.616125	-0.00360883	0.973162	0.989896
Amigo1	-0.0143832	0.928235	0.975536	-0.331406	0.0392307	0.18109	0.413004	0.0101422	0.156776	0.095981	0.548227	0.77595
Amigo2	0.431294	0.0956339	0.350347	0.276784	0.278218	0.55008	-0.649395	0.0114462	0.16724	-0.803906	0.00191405	0.0356048
Amigo3	-0.492054	0.184239	0.487624	-0.0123283	0.973745	0.989279	0.0781654	0.835401	0.955716	0.557891	0.132255	0.383814
Ammecr1	-0.23159	0.254944	0.572461	0.0278542	0.894218	0.955614	0.368938	0.0740302	0.41193	0.628381	0.00236821	0.0405067
Ammecr1l	-0.00554335	0.958364	0.985846	0.0858576	0.417194	0.673192	-0.189545	0.0736547	0.411441	-0.0981437	0.354873	0.632844
Amn1	-0.0154739	0.926922	0.975253	0.0207813	0.900548	0.958178	-0.260336	0.119804	0.501391	-0.224081	0.18168	0.456331
Amot	-0.581776	0.00220022	0.0472987	-0.273028	0.148817	0.3887	-0.107196	0.572876	0.85708	0.201552	0.28488	0.565162
Amotl1	-0.377588	0.028444	0.187867	-0.44387	0.00980215	0.0775489	0.00365001	0.983108	0.995212	-0.0626315	0.714661	0.871573
Amotl2	0.186456	0.0967441	0.353217	0.597463	1.06033e-07	2.64847e-05	-0.17803	0.1103	0.486323	0.232977	0.0390614	0.203966
Ampd2	-0.336603	0.00623209	0.0851456	-0.291921	0.0180097	0.112771	0.28578	0.020653	0.220485	0.330462	0.00720534	0.0789296
Ampd3	-0.580262	0.0454013	0.238951	-0.705012	0.011036	0.0833314	-0.499953	0.0833195	0.432855	-0.624703	0.0248487	0.161845
Amt	0.355896	0.00208557	0.0457083	0.715985	7.73978e-10	3.92881e-07	0.18752	0.103961	0.475948	0.547609	2.54649e-06	0.00036763
Amy1	0.307179	0.0225784	0.166492	0.232375	0.084357	0.282752	0.129886	0.33435	0.723711	0.0550819	0.682423	0.856143
Amz1	-0.962613	0.00602236	0.0836925	-0.0624485	0.8568	0.939489	-0.387761	0.271125	0.674735	0.512404	0.135577	0.389406
Amz2	-0.0860583	0.450401	0.737026	0.0321947	0.776456	0.899596	-0.0769691	0.497985	0.825009	0.0412839	0.71684	0.872809
Anapc1	-0.0657018	0.548764	0.804036	0.0135659	0.901283	0.958413	-0.0460163	0.674127	0.902737	0.0332514	0.761392	0.897596
Anapc10	-0.146164	0.415756	0.711932	-0.143988	0.424138	0.678759	0.16619	0.356801	0.739155	0.168367	0.348041	0.626029
Anapc11	0.0732668	0.564174	0.813092	0.00277196	0.98258	0.993056	0.138372	0.274193	0.677667	0.0678769	0.594345	0.802811
Anapc13	0.166448	0.313959	0.630189	0.050269	0.761502	0.891263	0.309964	0.0607694	0.377077	0.193785	0.242414	0.522765
Anapc15	0.0778705	0.572635	0.817752	-0.163835	0.227517	0.493743	-0.0329954	0.809232	0.947199	-0.274701	0.0451734	0.220525
Anapc16	0.0504261	0.695795	0.881748	0.0633845	0.622104	0.817284	0.0202391	0.874836	0.966742	0.0331975	0.79703	0.913478
Anapc2	-0.0068308	0.948755	0.982225	0.243632	0.0218003	0.127244	-0.0730916	0.490533	0.82057	0.177371	0.0957008	0.325162
Anapc4	-0.223392	0.0751365	0.308626	0.024389	0.845432	0.934014	-0.103167	0.410464	0.774264	0.144614	0.248332	0.528502
Anapc5	0.0196786	0.825852	0.939857	0.0831783	0.350915	0.614979	-0.101295	0.25621	0.662058	-0.0377957	0.672443	0.85126
Anapc7	0.0944412	0.405388	0.704701	0.186102	0.100495	0.311653	0.0118453	0.916437	0.978021	0.103506	0.36345	0.639515
Ang	0.207938	0.32359	0.638017	-0.0818201	0.697559	0.859902	0.120895	0.565859	0.854462	-0.168863	0.422706	0.689581
Angel1	0.154112	0.331718	0.645608	0.234013	0.143671	0.381121	0.171161	0.277487	0.6803	0.251062	0.119389	0.366077
Angel2	-0.0686148	0.496545	0.771549	0.0170324	0.864569	0.942557	-0.206236	0.0398145	0.309852	-0.120589	0.230116	0.50794
Angpt1	-0.124703	0.674945	0.873002	0.580535	0.0418446	0.187437	-1.14805	8.33906e-05	0.00729019	-0.442812	0.130324	0.380689
Angpt2	0.196012	0.620261	0.845508	-0.938567	0.0165255	0.107014	0.319356	0.418844	0.77905	-0.815224	0.0374081	0.19958
Angptl1	0.564132	0.229837	0.544851	0.747482	0.0425444	0.189332	-1.75607	1.08944e-05	0.00166441	-1.57272	0.000315478	0.0116809
Angptl2	-0.523082	0.0048447	0.0740157	-0.240514	0.192955	0.452174	-0.225361	0.224304	0.633012	0.0572078	0.756529	0.895251
Angptl3	-0.0192403	0.901092	0.966689	-0.260027	0.093184	0.298462	-0.0538769	0.727813	0.920251	-0.294664	0.0571777	0.249211
Angptl4	1.75558	2.42332e-06	0.000635556	1.00542	0.00588202	0.0570298	-0.135498	0.707665	0.912268	-0.885659	0.0152188	0.123879
Angptl6	0.47251	0.0282128	0.187153	-0.0653668	0.760464	0.890604	0.325747	0.127971	0.516479	-0.212129	0.325202	0.604698
Angptl7	0.523724	0.208805	0.520153	-0.850688	0.0331891	0.163412	0.338687	0.405309	0.770576	-1.03573	0.0113645	0.104102
Angptl8	-0.648717	0.206822	0.517383	-1.85436	0.00044935	0.0106974	0.804294	0.118595	0.499121	-0.401353	0.433439	0.69876
Ank	-0.0662214	0.80325	0.929163	-0.502644	0.0588923	0.229616	-0.0606561	0.819415	0.950294	-0.497079	0.0618382	0.259835
Ank1	0.698593	0.101723	0.362974	-0.432506	0.281595	0.552929	0.384868	0.342168	0.728621	-0.746231	0.0779723	0.294238
Ank2	0.616461	0.00430355	0.0687519	0.83524	0.000141955	0.00488799	0.293744	0.168323	0.569275	0.512523	0.0205303	0.144872
Ank3	-0.259109	0.164297	0.460772	-0.0661324	0.721717	0.871019	-0.33165	0.0748805	0.413359	-0.138674	0.455671	0.714201
Ankfy1	0.0157446	0.88787	0.962293	0.0623843	0.575041	0.788708	-0.139868	0.209267	0.615866	-0.0932279	0.403355	0.67466
Ankhd1	-0.0579814	0.633459	0.852412	0.0689702	0.568708	0.783836	-0.266606	0.0279667	0.258821	-0.139654	0.249911	0.529856
Ankib1	-0.256672	0.0219956	0.164597	-0.0531468	0.634433	0.824115	-0.0516689	0.64455	0.890541	0.151856	0.174369	0.445652
Ankle1	-1.10335	0.0438434	0.235789	-0.896228	0.113348	0.335273	0.371304	0.524893	0.837615	0.578424	0.273624	0.553724
Ankle2	-0.0363163	0.756939	0.910535	-0.00445617	0.969561	0.987189	-0.137639	0.239457	0.647853	-0.105779	0.366506	0.64194
Ankmy2	0.138721	0.273017	0.589085	0.095386	0.446708	0.698123	-0.0247252	0.843536	0.957071	-0.0680605	0.590917	0.801333
Ankra2	0.101483	0.448072	0.736152	0.10412	0.42985	0.683727	-0.131254	0.320572	0.713595	-0.128617	0.335436	0.614985
Ankrd1	-1.2202	0.00424008	0.0685734	-0.0719208	0.863408	0.941942	-0.535234	0.216657	0.624301	0.613044	0.135724	0.389499
Ankrd10	-0.321309	0.0243413	0.173791	-0.426926	0.00237045	0.0321286	-0.15118	0.288791	0.687298	-0.256797	0.0675336	0.271973
Ankrd11	-0.0633235	0.555182	0.807191	-0.0616614	0.564801	0.78065	-0.10783	0.314539	0.708391	-0.106168	0.322121	0.602077
Ankrd12	0.248417	0.0637118	0.284569	0.0462516	0.723186	0.871784	-0.459421	0.000494643	0.024632	-0.661586	6.80389e-07	0.000124495
Ankrd13a	0.0496344	0.650965	0.860587	-0.310961	0.00435613	0.0477354	0.0878968	0.421806	0.781536	-0.272698	0.0126275	0.111425
Ankrd13b	-0.168387	0.504994	0.776489	0.0153896	0.951405	0.979541	0.0197671	0.93754	0.983149	0.203544	0.420837	0.688101
Ankrd13c	0.147241	0.216222	0.528498	-0.0174777	0.88284	0.950815	0.0199582	0.866436	0.964515	-0.14476	0.223791	0.501577
Ankrd13d	-0.325324	0.426325	0.72094	-0.372752	0.315645	0.585886	-0.782612	0.0482256	0.339543	-0.830039	0.0310249	0.181036
Ankrd16	0.0211718	0.876366	0.957872	-0.109609	0.415802	0.67222	-0.11612	0.390686	0.761531	-0.246901	0.0685693	0.274798
Ankrd17	-0.0609412	0.643753	0.856789	-0.0529177	0.687466	0.855175	-0.139299	0.290089	0.687809	-0.131275	0.318806	0.598726
Ankrd2	1.1441	0.0146835	0.133948	0.825118	0.0457638	0.19774	-1.37658	0.00118487	0.0434619	-1.69556	0.00023974	0.00985736
Ankrd23	0.0563048	0.87219	0.955632	0.108274	0.745983	0.8828	-0.0865124	0.795972	0.943954	-0.0345428	0.92132	0.968321
Ankrd24	0.0587412	0.715755	0.891985	-0.108919	0.489123	0.72925	-0.0278552	0.860854	0.963072	-0.195516	0.221331	0.499056
Ankrd26	-0.206651	0.146726	0.43766	-0.140058	0.3283	0.596826	0.239342	0.0946232	0.457911	0.305935	0.0318742	0.183659
Ankrd27	-0.394859	0.000971215	0.0296183	0.00710284	0.952414	0.979629	-0.283201	0.0178129	0.206257	0.118761	0.318874	0.598783
Ankrd28	0.0987052	0.437256	0.729424	0.00602748	0.961991	0.983809	-0.146761	0.246666	0.653381	-0.239438	0.0592528	0.254171
Ankrd29	-0.25154	0.515267	0.783494	-0.551792	0.145931	0.384137	0.0936196	0.810016	0.947199	-0.206632	0.582895	0.796801
Ankrd33b	0.31088	0.118039	0.390962	-0.116864	0.555912	0.775241	0.147615	0.457059	0.804565	-0.280129	0.158852	0.42289
Ankrd37	0.118665	0.818128	0.936364	-1.89832	0.000236539	0.00684225	0.451464	0.383333	0.757016	-1.56552	0.00219716	0.0384161
Ankrd39	-0.149885	0.445871	0.73477	-0.283794	0.149967	0.390529	0.230191	0.245329	0.65178	0.0962823	0.62256	0.819799
Ankrd40	-0.129119	0.276874	0.593956	-0.0960774	0.418411	0.674394	0.111334	0.348564	0.732701	0.144376	0.223926	0.501736
Ankrd42	-0.275921	0.338989	0.6518	0.607717	0.0366521	0.173841	-0.278676	0.329357	0.719945	0.604962	0.0394051	0.204646
Ankrd44	0.104397	0.557545	0.808844	-0.0965615	0.579868	0.791671	-0.276073	0.116698	0.495475	-0.477032	0.0069671	0.0778311
Ankrd46	0.194502	0.0518002	0.255415	0.175353	0.0786479	0.27081	-0.010751	0.914011	0.977558	-0.0298999	0.765178	0.898468
Ankrd49	-0.177244	0.209575	0.520745	0.220168	0.117448	0.341718	-0.152222	0.278849	0.6803	0.245191	0.0827561	0.302498
Ankrd50	-0.0043304	0.979979	0.992978	-0.150863	0.381188	0.642987	0.117763	0.494558	0.822697	-0.0287698	0.867484	0.944693
Ankrd52	-0.310912	0.013976	0.130691	-0.430866	0.000637557	0.0134305	0.00232359	0.985344	0.995853	-0.11763	0.350091	0.628024
Ankrd54	-0.153875	0.346981	0.657684	-0.0406344	0.803857	0.913717	0.0690051	0.673257	0.902462	0.182246	0.265278	0.546004
Ankrd55	-1.96249	0.000160618	0.00999007	0.0629986	0.892606	0.95441	-1.89335	0.000260651	0.0159811	0.132131	0.777624	0.904475
Ankrd6	-0.161741	0.653843	0.862004	-0.156334	0.653027	0.835985	-0.121931	0.732347	0.92267	-0.116524	0.740687	0.885697
Ankrd9	-0.0811828	0.802282	0.928492	-1.25123	6.72463e-05	0.0029977	0.360462	0.273711	0.677257	-0.809585	0.00868755	0.0886266
Anks1	-0.115321	0.559398	0.810336	-0.413443	0.0355146	0.170412	-0.309741	0.116388	0.495022	-0.607863	0.00207809	0.037458
Anks3	-0.0274184	0.79397	0.924106	-0.270231	0.0096561	0.076794	0.172433	0.100352	0.468446	-0.0703801	0.500432	0.745368
Anks4b	-0.0980822	0.634127	0.852599	-0.335285	0.103921	0.31778	-0.0237498	0.908231	0.976335	-0.260953	0.205521	0.482267
Anks6	-0.49426	0.132967	0.417555	0.333731	0.278598	0.550426	-0.808353	0.0113668	0.166235	0.019637	0.950675	0.980974
Ankub1	0.291631	0.494393	0.770122	0.722319	0.098947	0.308996	0.0737722	0.859414	0.962749	0.504459	0.260353	0.541133
Ankzf1	0.124852	0.337415	0.650522	0.196895	0.12747	0.358318	-0.177582	0.169289	0.570557	-0.105539	0.417331	0.684618
Anln	-1.62733	0.00294516	0.0555695	-0.125563	0.815316	0.919374	-0.217109	0.687759	0.907138	1.28466	0.0174957	0.133258
Ano1	-0.632449	0.0138047	0.130312	-0.0770362	0.758454	0.889545	-0.650166	0.0110469	0.163606	-0.0947533	0.706439	0.86809
Ano10	-0.376192	0.0139845	0.130691	-0.143404	0.34792	0.613294	-0.0258187	0.866209	0.964515	0.20697	0.174647	0.446216
Ano6	-0.39297	0.0639536	0.284768	-0.455851	0.0310127	0.156767	-0.196254	0.354418	0.736997	-0.259134	0.219543	0.496512
Ano8	-0.305338	0.0545443	0.261774	-0.253732	0.103771	0.317656	-0.120878	0.446034	0.796595	-0.0692716	0.6572	0.842021
Anp32a	0.299403	0.0752148	0.308867	0.186029	0.268569	0.539655	0.067305	0.688783	0.907307	-0.046069	0.784148	0.907773
Anp32b	-0.135213	0.340461	0.652047	-0.0939195	0.508079	0.742214	0.16127	0.255792	0.66116	0.202563	0.153405	0.414652
Anp32e	0.0200578	0.898031	0.966033	0.0717363	0.64666	0.831631	0.0881783	0.572813	0.857068	0.139857	0.372025	0.647229
Anpep	0.297506	0.0359335	0.212815	0.233523	0.0993031	0.309761	-0.1225	0.387021	0.759751	-0.186482	0.188361	0.463759
Antxr1	-0.559429	0.0148367	0.134603	-0.14236	0.536634	0.763308	0.0253405	0.912772	0.977311	0.44241	0.0528317	0.2404
Antxr2	0.152829	0.236312	0.551394	0.562986	1.30529e-05	0.000897507	-0.244003	0.0577252	0.368206	0.166154	0.198932	0.47548
Anxa1	-0.638766	0.0101252	0.10943	-0.50924	0.0385636	0.179008	-0.215917	0.385065	0.758311	-0.0863903	0.724206	0.876557
Anxa11	0.361592	0.0230697	0.168323	0.324957	0.0392622	0.181163	-0.251891	0.109807	0.485957	-0.288526	0.0698124	0.277165
Anxa13	0.121136	0.760667	0.912239	0.321705	0.410168	0.668257	-0.22981	0.554009	0.851189	-0.029241	0.941813	0.977163
Anxa2	-1.25872	0.00488452	0.0743354	0.0366683	0.933744	0.972725	0.106068	0.809942	0.947199	1.40145	0.00179418	0.0344778
Anxa3	-0.690539	0.00170296	0.0407881	-0.217337	0.316005	0.586328	-0.466546	0.033766	0.28179	0.00665576	0.975481	0.990341
Anxa4	-0.0207527	0.850331	0.948321	0.136875	0.212278	0.473883	-0.136387	0.214037	0.620379	0.0212401	0.846816	0.935583
Anxa5	-0.673749	0.0103007	0.110353	0.316677	0.226249	0.492256	-0.395094	0.131362	0.521076	0.595331	0.0232461	0.155115
Anxa6	-0.110717	0.274597	0.590966	0.0207417	0.837509	0.930705	-0.232723	0.0215716	0.226201	-0.101264	0.317236	0.597475
Anxa7	-0.215093	0.0685591	0.294525	0.202281	0.0860768	0.28647	-0.379672	0.00130052	0.0459886	0.0377013	0.749236	0.890925
Anxa8	0.5605	0.357257	0.667038	-0.578048	0.247997	0.516953	-0.881667	0.104706	0.477443	-2.02022	0.000353007	0.0124414
Anxa9	-0.500815	0.0723886	0.302374	-0.335935	0.220701	0.485184	-0.126352	0.652415	0.893274	0.038528	0.887452	0.954508
Aoah	0.320989	0.550063	0.804251	-1.03522	0.0536961	0.217158	-0.447449	0.402875	0.768193	-1.80365	0.00102373	0.0241358
Aoc2	-0.0523983	0.868246	0.954034	-1.26827	7.11267e-05	0.00310903	0.745215	0.0223809	0.230639	-0.470653	0.126857	0.376382
Aoc3	0.0207623	0.962884	0.987538	-0.0584527	0.897527	0.956781	0.406165	0.364862	0.745068	0.32695	0.46772	0.721573
Aopep	0.142542	0.343023	0.654803	-0.131444	0.379385	0.641385	0.0534632	0.721051	0.916947	-0.220523	0.141898	0.398308
Aox1	0.434897	0.0149231	0.13496	0.874119	1.13767e-06	0.000169886	-0.182487	0.305588	0.700776	0.256735	0.150851	0.410564
Aox3	0.605506	0.000808563	0.0267301	0.652152	0.000310955	0.00835974	0.0329643	0.854725	0.961452	0.0796103	0.658596	0.842718
Ap1ar	-0.0224953	0.831385	0.941024	-0.0275573	0.7929	0.908372	-0.0852459	0.417923	0.778461	-0.0903079	0.39148	0.664257
Ap1b1	0.12795	0.186273	0.49004	0.00162097	0.986629	0.994623	0.14242	0.140633	0.534927	0.0160902	0.868082	0.944936
Ap1g1	-0.0298059	0.804841	0.929914	0.00949647	0.937232	0.974256	0.0671753	0.5775	0.860081	0.106478	0.377468	0.652257
Ap1g2	-0.159894	0.227647	0.542439	-0.27121	0.0366364	0.173841	-0.126242	0.337801	0.725969	-0.237559	0.0688867	0.275517
Ap1m1	0.0772816	0.399845	0.700472	0.129097	0.158002	0.403623	-0.0112118	0.902243	0.974631	0.0406038	0.65876	0.842718
Ap1m2	-0.908394	0.0911556	0.3421	0.762193	0.157461	0.402784	-0.734591	0.171832	0.573477	0.935996	0.082629	0.302498
Ap1s1	0.0357611	0.799063	0.926812	0.103387	0.462288	0.708952	0.11867	0.397728	0.765148	0.186295	0.185935	0.460501
Ap1s2	-0.445092	0.169382	0.468353	-0.547846	0.0873092	0.288392	-0.283752	0.380561	0.75498	-0.386506	0.227187	0.505016
Ap1s3	-0.589849	0.057536	0.268581	-0.25478	0.412805	0.670372	0.0105781	0.973327	0.992176	0.345647	0.257904	0.538318
Ap2a1	-0.04246	0.648228	0.859098	-0.0419647	0.650565	0.834675	0.00636905	0.945268	0.985017	0.00686439	0.941118	0.976863
Ap2a2	0.0203062	0.827225	0.940347	0.00553591	0.952554	0.979635	0.137549	0.139166	0.533512	0.122779	0.187237	0.462391
Ap2b1	-0.0502504	0.627311	0.849869	0.0273433	0.791306	0.907705	-0.0630449	0.54199	0.844623	0.0145488	0.888154	0.954508
Ap2m1	-0.0154494	0.866499	0.953763	0.083351	0.364552	0.62755	0.0877809	0.339294	0.727801	0.186581	0.0425406	0.213834
Ap2m1-ps	-0.132167	0.353368	0.663636	0.177622	0.211803	0.473495	-0.0591204	0.676746	0.903576	0.250669	0.0793393	0.296904
Ap2s1	0.0272335	0.819802	0.937325	-0.0109307	0.92731	0.969734	0.229885	0.0545916	0.358686	0.191721	0.109671	0.349261
Ap3b1	-0.0257553	0.78471	0.920697	0.0845648	0.368552	0.631345	-0.0740939	0.430915	0.787213	0.0362262	0.70071	0.865628
Ap3d1	-0.0344417	0.702727	0.885386	0.032053	0.721813	0.871019	-0.0608598	0.499306	0.825844	0.00563495	0.950182	0.980921
Ap3m1	-0.114625	0.65921	0.865166	0.012995	0.960095	0.983164	-0.462471	0.075683	0.414559	-0.334851	0.197936	0.474299
Ap3m1-ps	-0.370082	0.394235	0.695443	-0.24284	0.531885	0.760088	-0.599252	0.15418	0.553703	-0.47201	0.240446	0.520975
Ap3m2	-0.301194	0.223743	0.536818	0.0801747	0.74419	0.881829	-0.185226	0.453286	0.802141	0.196143	0.425725	0.692639
Ap3s1	0.0809094	0.644824	0.857652	0.0957033	0.586004	0.795143	0.173415	0.322905	0.714706	0.188209	0.284586	0.56483
Ap3s2	0.0796779	0.39784	0.698473	0.235451	0.0122037	0.0881442	-0.0494693	0.59726	0.869291	0.106304	0.260762	0.541547
Ap4b1	0.327913	0.0761009	0.310159	0.312935	0.0921399	0.297388	0.158045	0.3837	0.757485	0.143068	0.449545	0.709959
Ap4e1	-0.189855	0.14083	0.429976	-0.101841	0.422811	0.67765	-0.119337	0.352336	0.736108	-0.0313234	0.806151	0.918226
Ap4m1	0.376071	0.0140358	0.130691	0.270563	0.0747682	0.262565	-0.0978911	0.518068	0.834512	-0.203399	0.184572	0.458746
Ap4s1	0.0224709	0.883232	0.960663	0.186511	0.223582	0.488991	0.0723401	0.634866	0.886564	0.23638	0.124627	0.373692
Ap5b1	-0.330988	0.109145	0.375857	-0.151147	0.451762	0.702116	-0.227159	0.268803	0.672158	-0.0473188	0.814794	0.921714
Ap5m1	0.0302894	0.786669	0.921342	0.201292	0.0693469	0.251554	-0.204212	0.0656546	0.389235	-0.0332089	0.76647	0.899283
Ap5s1	-0.213023	0.311177	0.627619	-0.0510878	0.807043	0.915421	-0.297831	0.156035	0.556268	-0.135896	0.516874	0.756846
Ap5z1	0.298078	0.0474224	0.244428	0.323334	0.0291741	0.151413	-0.259191	0.0800668	0.424431	-0.233935	0.119956	0.366532
Apaf1	-0.469064	0.0533465	0.258734	-0.187738	0.436736	0.689524	-0.151441	0.532902	0.840579	0.129885	0.589811	0.800593
Apba1	-0.348279	0.332531	0.646327	-0.743571	0.0275436	0.14654	-0.419378	0.237384	0.646945	-0.81467	0.0172004	0.132032
Apba2	-0.966352	0.151995	0.444819	1.30766	0.0500439	0.208773	-1.20176	0.0701949	0.402987	1.07225	0.113845	0.357008
Apba3	0.0179833	0.881825	0.960171	-0.112536	0.351354	0.615212	0.133262	0.269945	0.673302	0.00274254	0.981908	0.992983
Apbb1	-0.622875	0.0797604	0.318556	-0.373523	0.284034	0.556123	-0.136192	0.7066	0.912268	0.11316	0.741208	0.885959
Apbb1ip	-0.322696	0.229307	0.544085	-0.33303	0.208241	0.469252	-0.472329	0.077573	0.419835	-0.482663	0.0695616	0.276559
Apbb2	-0.32264	0.0157491	0.13822	-0.0328495	0.804092	0.91373	-0.202467	0.128877	0.518351	0.0873234	0.510404	0.753232
Apbb3	0.0499987	0.792383	0.923537	-0.599439	0.00156018	0.0244045	0.135988	0.473555	0.812811	-0.51345	0.00676258	0.0765247
Apc	-0.0796844	0.56894	0.81539	-0.0383155	0.783513	0.904111	-0.260275	0.0625539	0.380389	-0.218907	0.117211	0.362282
Apc2	-0.299218	0.448973	0.736679	-0.325028	0.397302	0.656441	-0.00937356	0.981094	0.9943	-0.0351837	0.926539	0.970965
Apcs	0.186862	0.497364	0.771999	-0.258181	0.348565	0.613652	0.331197	0.229367	0.639044	-0.113846	0.679208	0.854357
Apeh	0.132403	0.17293	0.472375	-0.00913536	0.924789	0.968532	0.00736764	0.939334	0.983449	-0.13417	0.167105	0.435863
Apex1	-0.457589	0.0149742	0.135111	-0.475501	0.0114909	0.0854414	0.163284	0.385571	0.758351	0.145372	0.437843	0.701885
Apex2	-0.0933885	0.587545	0.825649	0.184378	0.288883	0.560803	0.137248	0.425667	0.783794	0.415014	0.01699	0.131443
Aph1a	0.221846	0.036482	0.21461	0.165758	0.117248	0.341605	0.0523203	0.620283	0.880538	-0.00376751	0.971706	0.989297
Aph1b	0.146884	0.570852	0.816258	-0.487589	0.0627932	0.238543	0.733716	0.0050684	0.104393	0.0992443	0.702614	0.866649
Aph1c	-0.130526	0.7107	0.888856	-0.183487	0.604433	0.807758	0.297138	0.401268	0.766959	0.244177	0.488308	0.737925
Api5	-0.105733	0.396462	0.697532	-0.115235	0.35526	0.619156	0.10709	0.390438	0.76139	0.0975875	0.433687	0.698945
Apip	0.194977	0.139208	0.426516	0.13022	0.320006	0.589677	0.0312012	0.811029	0.947199	-0.0335553	0.799732	0.915331
Aplf	0.000649401	0.997292	0.998625	0.299601	0.11746	0.341718	-0.092864	0.624972	0.882721	0.206088	0.285971	0.566398
Aplp1	-1.0341	0.00695149	0.0898208	0.195714	0.584474	0.794498	-0.853653	0.0258646	0.249123	0.376165	0.293617	0.575029
Aplp2	0.027217	0.792258	0.923537	0.121002	0.241491	0.509608	-0.107423	0.298425	0.696015	-0.0136383	0.894996	0.957551
Apmap	0.147516	0.0823646	0.324022	0.257289	0.00252423	0.0334635	0.129519	0.12561	0.512942	0.239292	0.00514757	0.0652192
Apoa1	0.271209	0.125092	0.40395	-0.0329927	0.851886	0.936568	0.568215	0.00134859	0.047054	0.264013	0.135414	0.389273
Apoa2	0.503582	0.0211186	0.161243	0.0445914	0.837814	0.9308	0.466863	0.0324757	0.277981	0.00787242	0.971173	0.989101
Apoa4	-1.33512	0.0261569	0.179305	1.01872	0.0874901	0.288747	-0.963754	0.105601	0.479333	1.39009	0.0207657	0.145506
Apoa5	0.025901	0.873718	0.95664	0.12047	0.459762	0.707976	-0.278178	0.0880353	0.443894	-0.18361	0.260011	0.540707
Apob	0.110435	0.512241	0.782075	0.331354	0.049478	0.207181	-0.321239	0.0568316	0.365021	-0.10032	0.551617	0.777993
Apobec1	-0.272328	0.156632	0.451503	0.129717	0.498564	0.736006	-0.273258	0.154717	0.55409	0.128786	0.502174	0.746739
Apobec3	-0.145628	0.618124	0.84385	-0.29415	0.308516	0.579457	-0.384796	0.18631	0.591323	-0.533318	0.0664557	0.270149
Apobr	-0.372081	0.109963	0.377399	-0.112481	0.620336	0.816325	-0.433924	0.0606266	0.376842	-0.174323	0.44584	0.707349
Apoc1	0.219421	0.237819	0.553025	0.108434	0.559524	0.778241	0.411527	0.0270157	0.254558	0.30054	0.106069	0.343014
Apoc2	0.0341141	0.882295	0.960364	0.05788	0.798939	0.911131	-0.0988148	0.664631	0.89843	-0.0750489	0.743879	0.887264
Apoc3	0.178609	0.23059	0.545812	-0.152185	0.306975	0.577829	0.256344	0.0854159	0.438388	-0.0744495	0.617191	0.816487
Apoc4	0.133234	0.334776	0.647736	0.335507	0.0152929	0.101593	0.222184	0.107792	0.48394	0.424457	0.00216973	0.0382768
Apoe	0.165922	0.234812	0.55021	0.379515	0.00664178	0.0608815	0.0259563	0.852518	0.960632	0.239549	0.0863957	0.308667
Apof	0.240017	0.0444762	0.2374	0.237933	0.0463862	0.199134	0.230751	0.0533184	0.354839	0.228667	0.0556049	0.246061
Apoh	0.298359	0.0384322	0.220397	0.120614	0.402299	0.661292	0.224849	0.11857	0.499121	0.0471036	0.743586	0.887251
Apol10b	0.653112	0.174964	0.474451	0.00978897	0.983786	0.993605	0.580399	0.220325	0.628997	-0.0629242	0.898452	0.959357
Apol11b	2.2699	0.000208748	0.0116893	-0.189832	0.680585	0.851833	0.0559831	0.905588	0.975997	-2.40375	6.50991e-05	0.00404901
Apol7a	0.432446	0.0651357	0.287672	0.34435	0.141454	0.377574	-0.203808	0.383764	0.757516	-0.291904	0.212721	0.490451
Apol7c	-0.147021	0.670448	0.870581	0.262587	0.475289	0.718815	0.187334	0.592939	0.868518	0.596942	0.0994352	0.331647
Apol7d	0.218913	0.567252	0.814367	-0.0301183	0.936775	0.974051	0.220605	0.558516	0.852343	-0.0284262	0.941166	0.976863
Apol7e	0.0257337	0.951178	0.983153	0.522165	0.192685	0.451673	-0.522742	0.192733	0.599907	-0.026311	0.950251	0.980921
Apol9a	0.284155	0.257396	0.575419	0.380962	0.129127	0.360977	0.0377388	0.880281	0.967461	0.134546	0.591722	0.801734
Apol9b	0.505708	0.0012334	0.0336793	0.529841	0.000715582	0.0144549	0.147032	0.345838	0.730288	0.171165	0.273821	0.553822
Apold1	0.148509	0.708677	0.888033	-0.642648	0.103091	0.316411	0.273313	0.490806	0.820574	-0.517844	0.189634	0.46568
Apom	0.0386222	0.807347	0.931313	-0.14106	0.373242	0.635514	0.238706	0.131982	0.522352	0.0590228	0.709429	0.868712
Apon	0.564874	7.62863e-05	0.00609361	0.787784	3.81581e-08	1.09174e-05	0.138628	0.330002	0.720236	0.361538	0.0112576	0.103497
Apoo	0.0182184	0.893559	0.964419	0.171566	0.208622	0.469721	0.0830831	0.540569	0.843749	0.236431	0.084091	0.305108
Apool	0.0538743	0.649752	0.859821	0.316456	0.00765329	0.0663904	-0.0468135	0.691862	0.908667	0.215768	0.0701085	0.27748
Apopt1	0.254948	0.0394752	0.223263	0.166186	0.179109	0.433942	0.154527	0.208107	0.614979	0.0657649	0.597947	0.804824
App	-0.57363	0.00145779	0.0373639	-0.211323	0.239735	0.50757	0.0138463	0.938596	0.983392	0.376154	0.0364566	0.196643
Appbp2	-0.125707	0.304181	0.620668	-0.102098	0.402503	0.661353	-0.0693487	0.570336	0.856453	-0.0457395	0.70793	0.86809
Appbp2os	0.417759	0.134386	0.419663	-0.228016	0.410299	0.668257	0.413817	0.129394	0.519133	-0.231958	0.412741	0.680417
Appl1	-0.163287	0.155152	0.449628	-0.020756	0.856348	0.939301	0.0199166	0.862256	0.963462	0.162448	0.156813	0.419769
Appl2	0.0517129	0.747611	0.905787	-0.102761	0.51978	0.752047	-0.320747	0.0453105	0.328411	-0.47522	0.00307943	0.0473761
Aprt	-0.496436	0.00789388	0.096144	-0.146023	0.434173	0.687454	0.00943383	0.959767	0.987827	0.359847	0.0534894	0.241625
Aptx	0.386625	0.0124605	0.121988	0.241044	0.115671	0.339007	-0.0459079	0.763635	0.932452	-0.191489	0.216989	0.494986
Aqp1	-0.331075	0.233554	0.549522	-0.783256	0.00502234	0.0520972	0.0831479	0.76461	0.932829	-0.369034	0.184103	0.458466
Aqp11	0.379777	0.00128712	0.0346949	0.306812	0.00861766	0.0713348	-0.21168	0.0696512	0.401183	-0.284645	0.0158556	0.127137
Aqp4	0.072339	0.911505	0.970669	1.99839	0.00312218	0.0383234	-0.743581	0.254635	0.659903	1.18247	0.0745244	0.287571
Aqp8	-0.0284963	0.949833	0.982551	-0.460932	0.309774	0.580517	-0.39267	0.386649	0.759378	-0.825106	0.0703358	0.277973
Aqp9	0.339366	0.0666505	0.29053	0.428294	0.0207142	0.123329	0.00223591	0.990346	0.996616	0.0911642	0.621917	0.81949
Aqr	-0.175891	0.146752	0.43766	-0.047802	0.692406	0.857395	-0.0683635	0.572285	0.856929	0.0597258	0.621474	0.819192
Ar	0.313598	0.327089	0.641219	0.296129	0.353284	0.617285	-0.907549	0.00477091	0.101043	-0.925018	0.00407169	0.0565508
Araf	0.0302047	0.800416	0.927421	-0.118347	0.320449	0.590141	-0.0855524	0.473183	0.812639	-0.234104	0.0498715	0.233054
Arap1	0.188364	0.126236	0.405978	0.104614	0.394314	0.654183	-0.107753	0.380369	0.754942	-0.191503	0.11998	0.366532
Arap2	0.0184831	0.865433	0.953604	0.0410152	0.705199	0.862373	-0.117397	0.279711	0.680493	-0.0948644	0.383692	0.657638
Arap3	-0.0882702	0.622892	0.847221	-0.475546	0.00782866	0.0673548	0.036187	0.840067	0.957071	-0.351088	0.0496274	0.232214
Arcn1	-0.207129	0.0552879	0.263081	0.0189163	0.860973	0.940983	-0.019991	0.85318	0.960835	0.206055	0.056533	0.247932
Arel1	0.380073	0.00107076	0.0313188	0.438432	0.000156539	0.00519683	-0.0900492	0.435696	0.78942	-0.0316899	0.785251	0.908227
Arf1	-0.0638753	0.541147	0.799119	-0.034104	0.744255	0.881829	0.141869	0.174784	0.577815	0.17164	0.100713	0.333505
Arf2	-0.240756	0.0670003	0.291199	-0.370234	0.00514156	0.0526742	0.311787	0.0187349	0.212037	0.182309	0.164279	0.431299
Arf3	0.0726105	0.430309	0.724263	0.0436791	0.635063	0.824466	0.116481	0.205207	0.61159	0.0875494	0.342155	0.621009
Arf4	-0.338459	0.00998123	0.10847	-0.0211182	0.872168	0.946262	-0.0130362	0.920914	0.978945	0.304305	0.0204521	0.144771
Arf5	-0.0077982	0.952499	0.983576	-0.162498	0.215139	0.477672	0.301133	0.0216143	0.226201	0.146433	0.263685	0.544917
Arf6	-0.334912	0.0040278	0.0660217	-0.275898	0.0179311	0.112416	0.155413	0.183142	0.585638	0.214427	0.0648716	0.266533
Arfgap1	-0.179701	0.154995	0.449336	-0.169122	0.181258	0.436707	0.170022	0.179222	0.582574	0.180601	0.152679	0.413378
Arfgap2	-0.0543086	0.598202	0.832547	-0.0578162	0.5748	0.78864	0.143311	0.164376	0.565042	0.139803	0.175032	0.446694
Arfgap3	-1.08389	2.35842e-06	0.000629018	-0.383349	0.0936463	0.299333	0.111594	0.626362	0.883748	0.812139	0.000365501	0.0126686
Arfgef1	-0.00801507	0.942352	0.98016	0.0348232	0.752978	0.886958	-0.184692	0.0953924	0.45872	-0.141854	0.200412	0.477542
Arfgef2	0.0370467	0.776063	0.918067	-0.0732993	0.573136	0.787467	-0.0261137	0.840965	0.957071	-0.13646	0.29463	0.576031
Arfip1	-0.158175	0.458837	0.743667	0.0404434	0.849485	0.935575	-0.0138723	0.948131	0.985848	0.184746	0.386646	0.659708
Arfip2	-0.319176	0.00665584	0.0874197	-0.366821	0.00172521	0.0261348	0.0821191	0.487344	0.819321	0.0344742	0.766927	0.899483
Arfrp1	0.0269052	0.79892	0.926812	0.0366985	0.726774	0.874397	0.0153395	0.883826	0.969291	0.0251328	0.812	0.920742
Arg1	0.167838	0.377107	0.682801	0.0206812	0.913305	0.963701	-0.114955	0.545135	0.846649	-0.262112	0.167951	0.43682
Arg2	0.215461	0.659869	0.865328	-0.910653	0.0535939	0.217135	0.0738299	0.878297	0.967029	-1.05228	0.0279809	0.173281
Arglu1	-0.0622727	0.583163	0.82303	-0.229881	0.0426417	0.189473	0.163924	0.148756	0.546027	-0.00368397	0.974067	0.990239
Arhgap1	-0.352586	0.00538569	0.0785442	-0.360593	0.00421155	0.0467699	-0.0104713	0.934232	0.982722	-0.0184783	0.883021	0.952575
Arhgap10	-0.546903	0.0100057	0.108511	-0.319276	0.119872	0.345541	-0.5408	0.0104763	0.158771	-0.313173	0.12907	0.378524
Arhgap11a	-1.20902	0.0193485	0.153772	-0.170297	0.739559	0.879945	0.15666	0.759814	0.930311	1.19538	0.0206809	0.145089
Arhgap12	0.0715336	0.462442	0.746818	-0.00501022	0.958681	0.982547	-0.0496979	0.607866	0.87459	-0.126242	0.194055	0.470807
Arhgap15	-0.614258	0.126583	0.406435	-0.271904	0.488587	0.729124	-0.642621	0.108814	0.485166	-0.300267	0.44611	0.707349
Arhgap17	-0.293238	0.0159339	0.139066	-0.222516	0.0653767	0.243635	-0.105363	0.386048	0.758788	-0.0346411	0.774211	0.903045
Arhgap18	0.0532629	0.792028	0.923498	0.282498	0.162786	0.411096	0.0823548	0.683269	0.905883	0.31159	0.124036	0.373301
Arhgap19	-0.492862	0.0783916	0.31572	-0.13738	0.621147	0.816641	-0.365383	0.191331	0.598519	-0.00990062	0.971598	0.989297
Arhgap21	-0.112865	0.316064	0.631856	-0.0179821	0.872274	0.946262	-0.3564	0.00150964	0.0502235	-0.261516	0.0198457	0.142339
Arhgap22	-1.83905	0.000333407	0.0153856	0.0131917	0.978825	0.991095	-0.834378	0.106482	0.481811	1.01786	0.037432	0.19958
Arhgap23	-0.238959	0.115873	0.387128	-0.431449	0.00438405	0.0479079	0.0512662	0.735995	0.923496	-0.141223	0.349967	0.627922
Arhgap24	0.252048	0.0700478	0.297402	0.176655	0.205882	0.467045	0.235373	0.0888913	0.445443	0.15998	0.254593	0.534599
Arhgap25	-0.387491	0.149451	0.441478	-0.436513	0.100412	0.311468	-0.268412	0.317211	0.710218	-0.317434	0.23242	0.510727
Arhgap26	0.299042	0.104061	0.367401	0.297972	0.103859	0.317714	-0.214562	0.241235	0.649821	-0.215631	0.241105	0.521575
Arhgap27	-0.516619	0.11996	0.394502	-0.402382	0.218373	0.481952	-0.429634	0.195035	0.602242	-0.315398	0.335164	0.614702
Arhgap28	-0.662631	0.0496865	0.25084	-0.0227556	0.946714	0.977526	-0.042444	0.901326	0.974393	0.597432	0.0752949	0.289409
Arhgap29	0.0312147	0.851801	0.948802	-0.0394933	0.813045	0.918521	0.0347908	0.834981	0.955692	-0.0359172	0.829776	0.928836
Arhgap30	-0.28092	0.200209	0.509897	-0.414295	0.0557311	0.222411	-0.396872	0.0695244	0.400746	-0.530247	0.0147807	0.121647
Arhgap31	-0.227337	0.358429	0.667367	-0.689425	0.00539056	0.054202	0.0797458	0.747398	0.926388	-0.382342	0.121434	0.36961
Arhgap32	0.0370513	0.877661	0.958407	-0.0674622	0.778566	0.90072	-0.149506	0.533782	0.840885	-0.254019	0.290915	0.571944
Arhgap33	-0.168917	0.604685	0.836586	-0.604698	0.0546936	0.219616	0.131792	0.688431	0.907218	-0.303989	0.331184	0.610495
Arhgap35	0.0960633	0.454728	0.740592	0.166469	0.194876	0.454412	-0.112217	0.382138	0.756107	-0.0418115	0.744882	0.887788
Arhgap39	-0.0536273	0.764644	0.913764	-0.0408742	0.816299	0.92015	-0.168698	0.341564	0.7283	-0.155945	0.380264	0.654186
[truncated: 14,463 more rows]
