# Supplementary material for: Sex- and age-associated factors drive the pathophysiology of MASLD
Source: Hepatol Commun. 2024 Aug 26;8(9):e0523. doi: 10.1097/HC9.0000000000000523 (PMC11357696; doi:10.1097/HC9.0000000000000523)
Supplement: Supplementary file 4 [file hc9-8-e0523-s004.xlsx]

## Sheet: MY-HFDvsLFD
© 2000-2023 QIAGEN. All rights reserved.
Ingenuity Canonical Pathways	-log(p-value)	Ratio	z-score	Molecules
Eukaryotic Translation Elongation	53.5	0.589	-7.483	EEF1A1,EEF1B2,FAU,RPL10,RPL10A,RPL11,RPL12,RPL13,RPL14,RPL17,RPL18A,RPL19,RPL21,RPL23,RPL26,RPL27A,RPL28,RPL3,RPL30,RPL35,RPL37A,RPL4,RPL5,RPL6,RPL7,RPL7A,RPL8,RPL9,RPLP0,RPLP2,RPS11,RPS12,RPS13,RPS14,RPS15,RPS15A,RPS16,RPS17,RPS18,RPS19,RPS20,RPS21,RPS23,RPS24,RPS25,RPS26,RPS27A,RPS28,RPS3,RPS4Y1,RPS5,RPS6,RPS7,RPS8,RPS9,RPSA
Eukaryotic Translation Termination	50.8	0.574	-7.348	FAU,RPL10,RPL10A,RPL11,RPL12,RPL13,RPL14,RPL17,RPL18A,RPL19,RPL21,RPL23,RPL26,RPL27A,RPL28,RPL3,RPL30,RPL35,RPL37A,RPL4,RPL5,RPL6,RPL7,RPL7A,RPL8,RPL9,RPLP0,RPLP2,RPS11,RPS12,RPS13,RPS14,RPS15,RPS15A,RPS16,RPS17,RPS18,RPS19,RPS20,RPS21,RPS23,RPS24,RPS25,RPS26,RPS27A,RPS28,RPS3,RPS4Y1,RPS5,RPS6,RPS7,RPS8,RPS9,RPSA
Response of EIF2AK4 (GCN2) to amino acid deficiency	49.3	0.534	-7.416	ATF4,FAU,RPL10,RPL10A,RPL11,RPL12,RPL13,RPL14,RPL17,RPL18A,RPL19,RPL21,RPL23,RPL26,RPL27A,RPL28,RPL3,RPL30,RPL35,RPL37A,RPL4,RPL5,RPL6,RPL7,RPL7A,RPL8,RPL9,RPLP0,RPLP2,RPS11,RPS12,RPS13,RPS14,RPS15,RPS15A,RPS16,RPS17,RPS18,RPS19,RPS20,RPS21,RPS23,RPS24,RPS25,RPS26,RPS27A,RPS28,RPS3,RPS4Y1,RPS5,RPS6,RPS7,RPS8,RPS9,RPSA
Selenoamino acid metabolism	48.1	0.514	-7.416	FAU,INMT,RPL10,RPL10A,RPL11,RPL12,RPL13,RPL14,RPL17,RPL18A,RPL19,RPL21,RPL23,RPL26,RPL27A,RPL28,RPL3,RPL30,RPL35,RPL37A,RPL4,RPL5,RPL6,RPL7,RPL7A,RPL8,RPL9,RPLP0,RPLP2,RPS11,RPS12,RPS13,RPS14,RPS15,RPS15A,RPS16,RPS17,RPS18,RPS19,RPS20,RPS21,RPS23,RPS24,RPS25,RPS26,RPS27A,RPS28,RPS3,RPS4Y1,RPS5,RPS6,RPS7,RPS8,RPS9,RPSA
Nonsense-Mediated Decay (NMD)	45.3	0.47	-7.416	FAU,RPL10,RPL10A,RPL11,RPL12,RPL13,RPL14,RPL17,RPL18A,RPL19,RPL21,RPL23,RPL26,RPL27A,RPL28,RPL3,RPL30,RPL35,RPL37A,RPL4,RPL5,RPL6,RPL7,RPL7A,RPL8,RPL9,RPLP0,RPLP2,RPS11,RPS12,RPS13,RPS14,RPS15,RPS15A,RPS16,RPS17,RPS18,RPS19,RPS20,RPS21,RPS23,RPS24,RPS25,RPS26,RPS27A,RPS28,RPS3,RPS4Y1,RPS5,RPS6,RPS7,RPS8,RPS9,RPSA,UPF3B
SRP-dependent cotranslational protein targeting to membrane	44.5	0.47	-7.348	FAU,RPL10,RPL10A,RPL11,RPL12,RPL13,RPL14,RPL17,RPL18A,RPL19,RPL21,RPL23,RPL26,RPL27A,RPL28,RPL3,RPL30,RPL35,RPL37A,RPL4,RPL5,RPL6,RPL7,RPL7A,RPL8,RPL9,RPLP0,RPLP2,RPS11,RPS12,RPS13,RPS14,RPS15,RPS15A,RPS16,RPS17,RPS18,RPS19,RPS20,RPS21,RPS23,RPS24,RPS25,RPS26,RPS27A,RPS28,RPS3,RPS4Y1,RPS5,RPS6,RPS7,RPS8,RPS9,RPSA
Eukaryotic Translation Initiation	42.8	0.443	-7.348	FAU,RPL10,RPL10A,RPL11,RPL12,RPL13,RPL14,RPL17,RPL18A,RPL19,RPL21,RPL23,RPL26,RPL27A,RPL28,RPL3,RPL30,RPL35,RPL37A,RPL4,RPL5,RPL6,RPL7,RPL7A,RPL8,RPL9,RPLP0,RPLP2,RPS11,RPS12,RPS13,RPS14,RPS15,RPS15A,RPS16,RPS17,RPS18,RPS19,RPS20,RPS21,RPS23,RPS24,RPS25,RPS26,RPS27A,RPS28,RPS3,RPS4Y1,RPS5,RPS6,RPS7,RPS8,RPS9,RPSA
EIF2 Signaling	34	0.268	-5.303	AGO2,ATF4,FAU,PIK3C2G,RPL10,RPL10A,RPL11,RPL12,RPL13,RPL14,RPL17,RPL18A,RPL19,RPL21,Rpl22l1,RPL23,RPL26,RPL27A,RPL28,RPL3,RPL30,Rpl34 (includes others),RPL35,Rpl36,Rpl36a,RPL37A,RPL4,RPL5,RPL6,RPL7,RPL7A,RPL8,RPL9,RPLP0,RPLP2,RPS11,RPS12,RPS13,RPS14,RPS15,RPS15A,RPS16,RPS17,RPS18,RPS19,RPS20,RPS21,RPS23,RPS24,RPS25,RPS26,RPS27A,RPS28,RPS3,RPS4Y1,RPS5,RPS6,RPS7,RPS8,RPS9,RPSA,VEGFA
Major pathway of rRNA processing in the nucleolus and cytosol	32.6	0.296	-7.147	FAU,RPL10,RPL10A,RPL11,RPL12,RPL13,RPL14,RPL17,RPL18A,RPL19,RPL21,RPL23,RPL26,RPL27A,RPL28,RPL3,RPL30,RPL35,RPL37A,RPL4,RPL5,RPL6,RPL7,RPL7A,RPL8,RPL9,RPLP0,RPLP2,RPS11,RPS12,RPS13,RPS14,RPS15,RPS15A,RPS16,RPS17,RPS18,RPS19,RPS20,RPS21,RPS23,RPS24,RPS25,RPS26,RPS27A,RPS28,RPS3,RPS4Y1,RPS5,RPS6,RPS7,RPS8,RPS9,RPSA,WDR18
Coronavirus Pathogenesis Pathway	12.2	0.167	4.116	ATF4,CASP3,E2F1,EEF1A1,FAU,KNG1,NPM1,RPS11,RPS12,RPS13,RPS14,RPS15,RPS15A,RPS16,RPS17,RPS18,RPS19,RPS20,RPS21,RPS23,RPS24,RPS25,RPS26,RPS27A,RPS28,RPS3,RPS4Y1,RPS5,RPS6,RPS7,RPS8,RPS9,RPSA,TRAF3
Regulation of eIF4 and p70S6K Signaling	10.5	0.162	#NUM!	AGO2,FAU,PIK3C2G,PPP2R1B,RPS11,RPS12,RPS13,RPS14,RPS15,RPS15A,RPS16,RPS17,RPS18,RPS19,RPS20,RPS21,RPS23,RPS24,RPS25,RPS26,RPS27A,RPS28,RPS3,RPS4Y1,RPS5,RPS6,RPS7,RPS8,RPS9,RPSA
mTOR Signaling	9.59	0.145	-1	FAU,MLST8,PIK3C2G,PPP2R1B,RPS11,RPS12,RPS13,RPS14,RPS15,RPS15A,RPS16,RPS17,RPS18,RPS19,RPS20,RPS21,RPS23,RPS24,RPS25,RPS26,RPS27A,RPS28,RPS3,RPS4Y1,RPS5,RPS6,RPS7,RPS8,RPS9,RPSA,VEGFA
Peroxisomal protein import	8.83	0.254	3.5	ACAA1,ACOT2,ACOT4,ACOT8,ACOX1,CRAT,DHRS4,ECH1,EPHX2,GSTK1,HAO2,HMGCL,HSD17B4,LONP2,PEX1,RPS27A
LPS/IL-1 Mediated Inhibition of RXR Function	8.2	0.125	-1.89	ABCC3,ACOX1,ACSF2,ALDH1A1,ALDH3A2,CPT1A,CPT2,CRAT,Cyp2a12/Cyp2a22,CYP2A6 (includes others),Cyp2b13/Cyp2b9,CYP2B6,Cyp2c40 (includes others),CYP2C8,Cyp2g1,Cyp2j9,CYP4A11,FABP2,FABP5,FMO1,FMO5,GSTA5,GSTK1,GSTP1,HMGCS2,IL1RN,LBP,MAOB,MGMT,NDST2,SLC27A4,SULT1E1
Oxidative Ethanol Degradation III	7.71	0.25	1.342	ACSS2,ACSS3,ALDH1A1,Aldh1a7,ALDH3A2,Aldh3b3,Cyp2a12/Cyp2a22,CYP2A6 (includes others),Cyp2b13/Cyp2b9,CYP2B6,Cyp2c40 (includes others),CYP2C8,Cyp2g1,Cyp2j9
NRF2-mediated Oxidative Stress Response	7.25	0.121	1.89	ACTG1,AKR1A1,AOX1,ATF4,Cyp2a12/Cyp2a22,CYP2A6 (includes others),Cyp2b13/Cyp2b9,CYP2B6,Cyp2c40 (includes others),CYP2C8,Cyp2g1,Cyp2j9,Cyp3a25 (includes others),CYP4A11,DNAJB14,DNAJB2,DNAJC7,ENC1,EPHX1,FMO1,FTH1,GSTA5,GSTK1,GSTP1,HSP90AA1,HSP90AB1,NQO1,PIK3C2G,STIP1
Cell Cycle Checkpoints	6.55	0.11	4.747	AURKB,CCNA2,CCNB1,CDC20,CDC25C,CDCA8,CDK1,CDKN1A,CENPE,CENPF,CENPI,CHEK1,INCENP,KNL1,KNTC1,MCM2,MCM4,MCM5,MCM8,NUF2,PLK1,PPP2R1B,RPA1,RPS27A,SPC24,SPC25,SPDL1,UBE2C,UIMC1,ZWILCH
RHO GTPases Activate Formins	6.37	0.144	3.578	ACTG1,AURKB,CDC20,CDCA8,CENPE,CENPF,CENPI,DIAPH3,DVL1,INCENP,KNL1,KNTC1,NUF2,PLK1,PPP2R1B,SCAI,SPC24,SPC25,SPDL1,ZWILCH
Stearate Biosynthesis I (Animals)	6.32	0.197	2.449	ACOT11,ACOT2,ACOT4,ACOT8,ACSF2,Akr1c20,ASPG,CYP4A11,DHCR24,DHRS1,LPGAT1,PLA2G6,SIRT1,SLC27A4
Kinetochore Metaphase Signaling Pathway	5.95	0.155	3.638	ARPP19,AURKB,CCNB1,CDC20,CDCA8,CDK1,CENPE,INCENP,KNL1,KNTC1,MASTL,NUF2,PLK1,SPC24,SPC25,SPDL1,ZWILCH
Mitotic Prometaphase	5.91	0.118	4.899	AURKB,CCNB1,CDC20,CDCA8,CDK1,CENPE,CENPF,CENPI,CEP78,HAUS8,HSP90AA1,INCENP,KNL1,KNTC1,NCAPG,NCAPH,NUF2,PLK1,PPP2R1B,SMC2,SPC24,SPC25,SPDL1,ZWILCH
Fatty Acid β-oxidation I	5.39	0.265	2.828	ACAA1,Acaa1b,ACADM,ACSF2,ECI1,HADH,HSD17B10,HSD17B4,SLC27A4
Peroxisomal lipid metabolism	4.88	0.318	2.646	ABCD1,ACOT8,ACOX1,ALDH3A2,CRAT,HAO2,HSD17B4
Regulation of lipid metabolism by PPARalpha	4.84	0.134	3	ABCB4,ACADM,ACOX1,AHR,CD36,CPT1A,CPT2,CYP4A11,G0S2,GRHL1,HMGCS2,MED12,PEX11A,PLIN2,PPARG,THRAP3
Ketone body metabolism	4.73	0.5	2.236	ACAT1,ACSS3,BDH1,HMGCL,HMGCS2
Lipid particle organization	4.5	0.667	2	CIDEA,CIDEC,FITM1,FITM2
PXR/RXR Activation	4.44	0.169	1.508	ABCC3,ALDH1A1,Aldh1a7,ALDH3A2,CPT1A,CYP2A6 (includes others),CYP2B6,CYP2C8,FOXO1,HMGCS2,IGFBP1
Ethanol Degradation II	4.34	0.229	1.89	ACSS2,ACSS3,AKR1A1,ALDH1A1,Aldh1a7,ALDH3A2,Aldh3b3,DHRS4
Mitotic Metaphase and Anaphase	4.34	0.0979	3.545	AURKB,CCNB1,CDC20,CDCA8,CDK1,CENPE,CENPF,CENPI,CHMP7,INCENP,KNL1,KNTC1,NUF2,NUP62,PLK1,PPP2R1B,RPS27A,SPC24,SPC25,SPDL1,UBE2C,UBE2I,ZWILCH
Aryl Hydrocarbon Receptor Signaling	4.33	0.113	0	AHR,ALDH1A1,ALDH3A2,CCNA2,CDKN1A,CHEK1,Cyp2c40 (includes others),CYP2C8,Cyp3a25 (includes others),E2F1,GSTA5,GSTK1,GSTP1,HSP90AA1,HSP90AB1,HSPB1,NQO1,SMARCA4
Estrogen Biosynthesis	4.24	0.196	1.414	Akr1c20,CYP2A6 (includes others),CYP2B6,Cyp2c40 (includes others),CYP2C8,HSD17B10,HSD17B12,HSD17B2,HSD17B4
Guanosine Nucleotides Degradation III	4.07	0.385	0.447	ACP3,GDA,NT5C3A,NT5E,XDH
Cellular response to heat stress	4.03	0.134	1.508	DNAJC7,EEF1A1,FKBP4,HSP90AA1,HSP90AB1,HSPA4L,HSPB1,MLST8,NUP210,NUP62,RPA1,SERPINH1,SIRT1
TP53 Regulates Transcription of Cell Cycle Genes	4.02	0.184	1.667	AURKA,CCNA2,CCNB1,CDC25C,CDK1,CDKN1A,E2F1,NPM1,PRMT1
Regulation of TLR by endogenous ligand	3.96	0.286	-0.816	CD36,FGA,FGB,FGG,GSDMD,LBP
Glycerophospholipid biosynthesis	3.94	0.131	3.051	ABHD3,AGPAT3,BCHE,CHPT1,GPAT3,GPD1,LPGAT1,MGLL,PCTP,PHOSPHO1,PLA2G6,PNPLA3,PTDSS1
Acyl-CoA Hydrolysis	3.89	0.357	#NUM!	ACOT11,ACOT2,ACOT4,ACOT8,PLA2G6
Hereditary Breast Cancer Signaling	3.82	0.111	#NUM!	CCNB1,CDC25C,CDK1,CDKN1A,CHEK1,DDB2,E2F1,FANCG,NPM1,PIK3C2G,RAD51,RPA1,RPS27A,SMARCA4,SMARCC2,Ubb
Hypoxia Signaling in the Cardiovascular System	3.8	0.145	-0.447	ATF4,HSP90AA1,HSP90AB1,LDHA,NQO1,SLC2A4,UBE2C,UBE2E2,UBE2I,UBE2J2,VEGFA
Xenobiotic Metabolism CAR Signaling Pathway	3.69	0.0979	2.524	ABCC3,ALDH1A1,ALDH3A2,Cyp2b13/Cyp2b9,CYP2B6,CYP2C8,DNAJC7,FMO1,FMO5,GSTA5,GSTK1,GSTP1,HSP90AA1,HSP90AB1,NDST2,PPP2R1B,RACK1,SULT1E1,UGT1A6
Nicotine Degradation II	3.56	0.147	1.897	AOX1,CYP2A6 (includes others),CYP2B6,Cyp2c40 (includes others),CYP2C8,FMO1,FMO5,INMT,UGT1A6,UGT3A1
SUMOylation of DNA replication proteins	3.53	0.178	1.414	AURKA,AURKB,CDCA8,INCENP,NUP210,NUP62,TOP2A,UBE2I
Ethanol Degradation IV	3.51	0.24	1.342	ACSS2,ACSS3,ALDH1A1,Aldh1a7,ALDH3A2,Aldh3b3
Triacylglycerol Degradation	3.44	0.155	-0.333	ABHD2,ABHD6,Ces2a,Ces2e,MGLL,NDST2,PLA1A,PNPLA3,PNPLA5
Signaling by BMP	3.41	0.231	-1.633	ACVR2B,GREM2,SMAD1,SMAD7,SMAD9,ZFYVE16
Noradrenaline and Adrenaline Degradation	3.32	0.189	2.449	AKR1A1,ALDH1A1,Aldh1a7,ALDH3A2,Aldh3b3,DHRS4,MAOB
Tryptophan Degradation X (Mammalian, via Tryptamine)	3.31	0.222	2.236	AKR1A1,ALDH1A1,Aldh1a7,ALDH3A2,Aldh3b3,MAOB
Sphingolipid metabolism	3.28	0.126	0.905	ALDH3A2,GALC,GM2A,HEXA,HEXB,NEU2,PSAP,SPTSSA,SUMF1,UGCG,VAPB
Xenobiotic Metabolism AHR Signaling Pathway	3.28	0.126	1.508	ABCG2,AHR,ALDH1A1,ALDH3A2,GSTA5,GSTK1,GSTP1,HSP90AA1,HSP90AB1,NQO1,UGT1A6
Phase I - Functionalization of compounds	3.24	0.118	2.309	ACSS2,AHR,ALDH1A1,AOC2,CMBL,CYP17A1,CYP2A6 (includes others),CYP2B6,CYP2C8,Cyp3a25 (includes others),CYP4A11,MAOB
Ketogenesis	3.23	0.364	2	ACAT1,BDH1,HMGCL,HMGCS2
Response to elevated platelet cytosolic Ca2+	3.21	0.106	-0.535	CD36,CD9,CFD,CYB5R1,ENDOD1,FAM3C,FGA,FGB,FGG,KNG1,PSAP,SYTL4,TEX264,VEGFA
Cell Cycle: G2/M DNA Damage Checkpoint Regulation	3.21	0.16	-1.414	AURKA,CCNB1,CDC25C,CDK1,CDKN1A,CHEK1,PLK1,TOP2A
Purine Nucleotides Degradation II (Aerobic)	3.2	0.263	0.447	ACP3,GDA,NT5C3A,NT5E,XDH
Mitotic G2-G2/M phases	3.12	0.0905	3.771	AURKA,CCNA2,CCNB1,CDC25C,CDK1,CDKN1A,CENPF,CEP78,E2F1,FOXM1,HAUS8,HMMR,HSP90AA1,HSP90AB1,PLK1,PPP2R1B,RPS27A,TPX2
Nucleotide catabolism	3.05	0.2	1.633	AGXT2,ENTPD5,GDA,NT5C3A,NT5E,XDH
Role of BRCA1 in DNA Damage Response	2.99	0.125	1.633	CDKN1A,CHEK1,E2F1,FANCG,PLK1,RAD51,RPA1,SMARCA4,SMARCC2,UIMC1
Acetone Degradation I (to Methylglyoxal)	2.98	0.167	1.342	Akr1c20,CYP2A6 (includes others),CYP2B6,Cyp2c40 (includes others),CYP2C8,CYP4A11,DHRS1
Mitotic Roles of Polo-Like Kinase	2.97	0.134	2.236	CCNB1,CDC20,CDC25C,CDK1,HSP90AA1,HSP90AB1,PLK1,PPP2R1B,PRC1
Chaperone Mediated Autophagy	2.88	0.227	0.447	EEF1A1,HSP90AA1,HSP90AB1,PLIN2,RPS27A
Putrescine Degradation III	2.88	0.227	2	ALDH1A1,Aldh1a7,ALDH3A2,Aldh3b3,MAOB
Carnitine metabolism	2.79	0.286	2	CPT1A,CPT2,SLC22A5,SLC25A20
Urate Biosynthesis/Inosine 5'-phosphate Degradation	2.79	0.286	0	ACP3,NT5C3A,NT5E,XDH
Iron uptake and transport	2.77	0.138	0	ABCG2,ATP6V1G1,FTH1,HFE,HMOX2,LCN2,RPS27A,STEAP2
Role of CHK Proteins in Cell Cycle Checkpoint Control	2.77	0.138	-0.378	CDC25C,CDK1,CDKN1A,CHEK1,E2F1,PLK1,PPP2R1B,RPA1
TYSND1 cleaves peroxisomal proteins	2.74	0.429	#NUM!	ACAA1,ACOX1,HSD17B4
DNA damage-induced 14-3-3σ Signaling	2.74	0.152	-0.378	CASP3,CCNB1,CDC25C,CDK1,CDKN1A,CHEK1,E2F1
Mitochondrial Fatty Acid Beta-Oxidation	2.7	0.208	2.236	ACADM,ACOT2,DECR1,ECI1,HADH
Serotonin Degradation	2.7	0.123	2.828	AKR1A1,ALDH1A1,Aldh1a7,ALDH3A2,Aldh3b3,DHRS4,MAOB,UGT1A6,UGT3A1
Docosahexaenoic Acid (DHA) Signaling	2.7	0.0794	-0.229	ABHD3,ADCY1,APH1B,ATF4,BIRC3,BMP6,CASP3,FABP2,FABP5,FOXO1,MFSD2A,MLST8,PIK3C2G,PLA2G6,PNPLA3,SPTB,SYNJ2,SYT11,SYT3,VEGFA
Nicotine Degradation III	2.68	0.133	1.89	AOX1,CYP2A6 (includes others),CYP2B6,Cyp2c40 (includes others),CYP2C8,FMO5,UGT1A6,UGT3A1
Regulation of cholesterol biosynthesis by SREBP (SREBF)	2.66	0.267	0	INSIG1,INSIG2,SCAP,SEC23A
Unfolded protein response	2.6	0.111	1.342	ATF4,CD82,CEBPE,DNAJB14,DNAJB2,DNAJC7,Hspa1b,INSIG1,PPARG,SCAP
Extrinsic Prothrombin Activation Pathway	2.55	0.25	#NUM!	F7,FGA,FGB,FGG
Chondroitin Sulfate Degradation (Metazoa)	2.55	0.25	1	Chil3/Chil4,GM2A,HEXA,HEXB
Glutaryl-CoA Degradation	2.55	0.25	2	ACAT1,HADH,HSD17B10,HSD17B4
Adenosine Nucleotides Degradation II	2.55	0.25	0	ACP3,NT5C3A,NT5E,XDH
Xenobiotic Metabolism Signaling	2.55	0.0743	#NUM!	ABCC3,AHR,ALDH1A1,ALDH3A2,CYP2B6,CYP2C8,DNAJC7,FMO1,FMO5,GSTA5,GSTK1,GSTP1,HSP90AA1,HSP90AB1,MAOB,MGMT,NDST2,NQO1,PIK3C2G,PPP2R1B,SULT1E1,UGT1A6
AMPK Signaling	2.54	0.0785	-2.111	ATF4,CCNA2,CDKN1A,CHRNA2,CPT1A,CPT2,FOXO1,GNAI1,IRS2,MLST8,PIK3C2G,PPM1F,PPM1K,PPM1M,PPP2R1B,SIRT1,SLC2A4,SMARCA4,SMARCC2
Transcriptional regulation by RUNX2	2.48	0.137	1.134	CCNB1,CDK1,CDKN1A,IHH,MMP13,SMAD1,WWTR1
Neutrophil degranulation	2.45	0.0651	1.257	ACAA1,ACP3,ANXA2,APRT,ATG7,C5AR1,CD36,CFD,CHI3L1,CREG1,EEF1A1,FABP5,FTH1,GM2A,GSDMD,GSTP1,HEXB,HMOX2,HP,HSP90AA1,HSP90AB1,LCN2,MIF,MME,PKP1,PRDX4,PSAP,PTPN6,RNASET2,SCAMP1,VNN1
Dermatan Sulfate Degradation (Metazoa)	2.45	0.235	1	Chil3/Chil4,GM2A,HEXA,HEXB
Interleukin-4 and Interleukin-13 signaling	2.44	0.1	1.508	CD36,CDKN1A,FOXO1,HSP90AA1,IGHG1,IL13RA1,JAK3,LBP,LCN2,VCAM1,VEGFA
Regulation of TP53 Expression and Degradation	2.44	0.154	1.633	CCNA2,CCNG1,CDK1,MLST8,PPP2R1B,RPS27A
CDP-diacylglycerol Biosynthesis I	2.4	0.179	#NUM!	AGPAT3,GPAT3,GPD1,LPGAT1,PNPLA3
Abacavir ADME	2.39	0.333	#NUM!	ABCG2,SLC22A1,SLC22A3
Transport of bile salts and organic acids, metal ions and amine compounds	2.32	0.108	1.667	RHBG,SLC13A2,SLC13A3,SLC22A1,SLC22A3,SLC22A5,SLC39A5,SLC47A1,SLC6A6
ATM Signaling	2.27	0.1	0.333	ATF4,CBX3,CCNB1,CDC25C,CDK1,CDKN1A,CHEK1,PPP2R1B,RAD51,SMC2
Mitochondrial L-carnitine Shuttle Pathway	2.27	0.211	#NUM!	ACSF2,CPT1A,CPT2,SLC27A4
Phosphatidylglycerol Biosynthesis II (Non-plastidic)	2.26	0.167	#NUM!	AGPAT3,GPAT3,GPD1,LPGAT1,PNPLA3
Cell Cycle Control of Chromosomal Replication	2.25	0.125	2.646	CDK1,MCM2,MCM4,MCM5,MCM8,RPA1,TOP2A
Triacylglycerol Biosynthesis	2.25	0.125	2	AGPAT3,ASPG,GPAT3,LPGAT1,MOGAT1,PNPLA3,SIRT1
Human Embryonic Stem Cell Pluripotency	2.24	0.0788	-0.5	ACVR2B,BMP6,BMP7,DVL1,FGFR2,FOXO1,FZD6,HSP90AA1,HSP90AB1,ID2,JAK3,NTRK1,PIK3C2G,SMAD1,SMAD7,SMAD9
Regulation of mitotic cell cycle	2.16	0.102	2.333	AURKA,AURKB,CCNA2,CCNB1,CDC20,CDK1,PLK1,RPS27A,UBE2C
Dopamine Degradation	2.14	0.156	2	ALDH1A1,Aldh1a7,ALDH3A2,Aldh3b3,MAOB
Adipogenesis pathway	2.1	0.0863	0	ACVR2B,ATG7,BMP7,FGFR2,FOXO1,FZD6,PPARG,SIRT1,SLC2A4,SMAD1,SMAD9,ZNF423
Histamine Degradation	2.1	0.19	#NUM!	ALDH1A1,Aldh1a7,ALDH3A2,Aldh3b3
Fatty Acid α-oxidation	2.1	0.19	#NUM!	ALDH1A1,Aldh1a7,ALDH3A2,Aldh3b3
HIF1α Signaling	2.08	0.0758	0	APEX1,BMP6,CDKN1A,EGLN1,GCK,HSP90AA1,Hspa1b,LDHA,MMP12,MMP13,MMP19,PIK3C2G,RACK1,RPS6,SLC2A4,VEGFA
Activation of the pre-replicative complex	2.08	0.152	2.236	MCM2,MCM4,MCM5,MCM8,RPA1
Phenylethylamine Degradation I	2.07	0.5	#NUM!	ALDH3A2,AOC2
eNOS Signaling	2.07	0.0823	-1.667	ADCY1,AQP4,CASP3,CCNA2,CHRNA2,HSP90AA1,HSP90AB1,Hspa1b,KNG1,LPAR1,LPAR2,PIK3C2G,VEGFA
Xenobiotic Metabolism PXR Signaling Pathway	2.04	0.0769	1.807	ABCC3,ALDH1A1,ALDH3A2,CYP2B6,CYP2C8,DNAJC7,GSTA5,GSTK1,GSTP1,HSP90AA1,HSP90AB1,MAOB,NDST2,SULT1E1,UGT1A6
Oncogene Induced Senescence	2.03	0.147	#NUM!	E2F1,ERF,MOV10,RPS27A,TNRC6A
Triglyceride metabolism	2.03	0.147	1.342	AGMO,FABP2,FABP5,MGLL,MOGAT1
RHO GTPase cycle	2.01	0.0622	1.134	ACTG1,ALDH3A2,ANLN,ARHGAP11A,ARHGEF10L,ARHGEF19,ARHGEF3,ARHGEF39,DIAPH3,DSG2,FARP1,HMOX2,HSP90AA1,HSP90AB1,IQGAP3,KALRN,LETM1,OSBPL11,PLXNB1,PREX1,RACGAP1,SAMM50,SPATA13,SRGAP3,STIP1,VAPB,WASF3,WDR6
Protein Ubiquitination Pathway	1.99	0.0696	#NUM!	BIRC3,CDC20,DNAJB14,DNAJB2,DNAJC28,DNAJC7,HLA-A,HSP90AA1,HSP90AB1,HSPA4L,HSPB1,MR1,RPS27A,SASS6,Ubb,UBE2C,UBE2E2,UBE2I,UBE2J2
Coagulation System	1.97	0.143	-1.342	F7,FGA,FGB,FGG,KNG1
Tryptophan Degradation III (Eukaryotic)	1.96	0.174	2	ACAT1,HADH,HSD17B10,HSD17B4
TR/RXR Activation	1.91	0.0846	0.905	CCNA2,DIO1,FGA,FOXM1,HP,PIK3C2G,PPARG,RCAN2,SLC16A2,UCP2,VEGFA
UDP-N-acetyl-D-galactosamine Biosynthesis II	1.91	0.231	#NUM!	GCK,GNPDA1,PGM3
Regulation of RUNX1 Expression and Activity	1.89	0.167	#NUM!	AGO2,H19,MOV10,TNRC6A
Gene and protein expression by JAK-STAT signaling after IL-12 stimulation	1.87	0.135	-1.342	ANXA2,HNRNPDL,MIF,RPLP0,TALDO1
Acetate Conversion to Acetyl-CoA	1.86	0.4	#NUM!	ACSS2,ACSS3
Bupropion Degradation	1.83	0.16	1	CYP2A6 (includes others),CYP2B6,Cyp2c40 (includes others),CYP2C8
Glutathione-mediated Detoxification	1.82	0.132	0	GSTA5,GSTK1,GSTP1,NAT8,Nat8f3 (includes others)
Phenylalanine Degradation IV (Mammalian, via Side Chain)	1.82	0.214	#NUM!	ACSF3,ALDH3A2,MAOB
Colanic Acid Building Blocks Biosynthesis	1.82	0.214	#NUM!	GALT,PMM1,UGDH
p75 NTR receptor-mediated signalling	1.81	0.09	-0.333	APH1B,ARHGEF10L,ARHGEF19,ARHGEF3,ARHGEF39,CASP3,KALRN,PREX1,RPS27A
Formation of Fibrin Clot (Clotting Cascade)	1.78	0.128	-2.236	F7,FGA,FGB,FGG,KNG1
Estrogen-mediated S-phase Entry	1.77	0.154	1	CCNA2,CDK1,CDKN1A,E2F1
Agranulocyte Adhesion and Diapedesis	1.77	0.0714	#NUM!	ACTG1,C5AR1,Ccl2,Ccl9,CLDN5,CXCL10,CXCL3,GNAI1,IL1RN,MMP12,MMP13,MMP19,MYH14,MYL6B,VCAM1
Superpathway of Melatonin Degradation	1.77	0.101	1.89	CYP2A6 (includes others),CYP2B6,Cyp2c40 (includes others),CYP2C8,MAOB,UGT1A6,UGT3A1
Iron homeostasis signaling pathway	1.75	0.0803	#NUM!	ATP6V1G1,BMP6,BMP7,FTH1,GDF15,HFE,HMOX2,HP,JAK3,SLC48A1,SMAD1
Mitotic Prophase	1.73	0.0874	2.333	ARPP19,CCNB1,CDK1,MASTL,NUP210,NUP62,PLK1,PPP2R1B,SMC2
Cardiomyocyte Differentiation via BMP Receptors	1.72	0.148	#NUM!	ACVR2B,BMP7,SMAD1,SMAD9
NAD Salvage Pathway II	1.72	0.148	0	ACP3,NT5C3A,NT5E,NUDT12
DHCR24 Signaling Pathway	1.71	0.0791	-0.905	APOA4,APOM,BACE1,CASP3,CYP17A1,DHCR24,FGA,KNG1,PIK3C2G,SCAP,VCAM1
Glycerol Degradation I	1.69	0.333	#NUM!	Gk,GPD1
Transport of vitamins, nucleosides, and related molecules	1.69	0.122	0.447	ARL2BP,SLC16A2,SLC27A4,SLC28A1,SLCO2A1
MyD88:MAL(TIRAP) cascade initiated on plasma membrane	1.65	0.119	-1.342	CD36,FGA,FGB,FGG,RPS27A
Amyloid fiber formation	1.64	0.0959	-1.134	APCS,APH1B,APOA4,BACE1,FGA,NAT8,RPS27A
EGR2 and SOX10-mediated initiation of Schwann cell myelination	1.61	0.138	2	ADGRV1,MPZ,SMARCA4,WWTR1
BMP signaling pathway	1.61	0.0879	-0.816	ACVR2B,BMP6,BMP7,FST,SMAD1,SMAD7,SMAD9,ZNF423
MAPK6/MAPK4 signaling	1.58	0.087	1.134	AGO2,CDK1,FOXO1,HSPB1,KALRN,MOV10,RPS27A,TNRC6A
Isoleucine Degradation I	1.58	0.176	#NUM!	ACAT1,HSD17B10,HSD17B4
Signaling by Retinoic Acid	1.57	0.114	1.342	ALDH1A1,Aldh1a7,CPT1A,DHRS4,FABP5
Pentose phosphate pathway	1.56	0.286	#NUM!	G6PD,TALDO1
Aryl hydrocarbon receptor signalling	1.56	0.286	#NUM!	AHR,HSP90AB1
Trehalose Degradation II (Trehalase)	1.56	0.286	#NUM!	GCK,TREH
CLEAR Signaling Pathway	1.53	0.0632	0.943	ATF4,ATP6V1G1,BMP6,FGFR2,FLCN,HEXA,HEXB,HPS5,MLST8,NAGLU,NTRK1,PIP4P1,PPP2R1B,PSAP,SUMF1,Tlr12,TLR5,VEGFA
Kinesins	1.52	0.0984	2.449	CENPE,KIF20A,KIF3B,KIFAP3,KIFC1,RACGAP1
NAFLD Signaling Pathway	1.52	0.0664	1.291	ATF4,CASP3,CD36,CPT1A,FOXO1,GPAT3,IRS2,JAK3,MLST8,MLXIPL,PIK3C2G,PNPLA3,PPP2R1B,Tlr12,TLR5
Branched-chain amino acid catabolism	1.51	0.167	#NUM!	ACAT1,HSD17B10,PPM1K
Methylglyoxal Degradation III	1.51	0.129	#NUM!	AKR1A1,Akr1c20,CYP4A11,DHRS1
VDR/RXR Activation	1.5	0.0897	#NUM!	CDKN1A,CXCL10,FOXO1,GTF2B,HR,HSD17B2,IGFBP1

## Sheet: MA-HFDvsLFD
© 2000-2023 QIAGEN. All rights reserved.
Ingenuity Canonical Pathways	-log(p-value)	Ratio	z-score	Molecules
Eukaryotic Translation Elongation	39.2	0.589	-7.483	EEF1B2,EEF2,FAU,RPL10,RPL10A,RPL13,RPL14,RPL17,RPL18,RPL18A,RPL21,RPL22,RPL23,RPL24,RPL26,RPL27A,RPL28,RPL3,RPL30,RPL31,RPL35,RPL35A,RPL37,RPL37A,RPL38,RPL39,RPL4,RPL5,RPL7A,RPL8,RPLP0,RPLP2,RPS12,RPS13,RPS15,RPS15A,RPS16,RPS17,RPS18,RPS20,RPS21,RPS23,RPS24,RPS25,RPS26,RPS27A,RPS28,RPS29,RPS4Y1,RPS5,RPS6,RPS7,RPS8,RPS9,RPSA,UBA52
Selenoamino acid metabolism	39	0.551	-7.681	AHCY,CBS/LOC102724560,CTH,FAU,GNMT,INMT,RPL10,RPL10A,RPL13,RPL14,RPL17,RPL18,RPL18A,RPL21,RPL22,RPL23,RPL24,RPL26,RPL27A,RPL28,RPL3,RPL30,RPL31,RPL35,RPL35A,RPL37,RPL37A,RPL38,RPL39,RPL4,RPL5,RPL7A,RPL8,RPLP0,RPLP2,RPS12,RPS13,RPS15,RPS15A,RPS16,RPS17,RPS18,RPS20,RPS21,RPS23,RPS24,RPS25,RPS26,RPS27A,RPS28,RPS29,RPS4Y1,RPS5,RPS6,RPS7,RPS8,RPS9,RPSA,UBA52
Eukaryotic Translation Termination	37	0.574	-7.348	FAU,RPL10,RPL10A,RPL13,RPL14,RPL17,RPL18,RPL18A,RPL21,RPL22,RPL23,RPL24,RPL26,RPL27A,RPL28,RPL3,RPL30,RPL31,RPL35,RPL35A,RPL37,RPL37A,RPL38,RPL39,RPL4,RPL5,RPL7A,RPL8,RPLP0,RPLP2,RPS12,RPS13,RPS15,RPS15A,RPS16,RPS17,RPS18,RPS20,RPS21,RPS23,RPS24,RPS25,RPS26,RPS27A,RPS28,RPS29,RPS4Y1,RPS5,RPS6,RPS7,RPS8,RPS9,RPSA,UBA52
Response of EIF2AK4 (GCN2) to amino acid deficiency	35.4	0.534	-7.147	ATF3,FAU,RPL10,RPL10A,RPL13,RPL14,RPL17,RPL18,RPL18A,RPL21,RPL22,RPL23,RPL24,RPL26,RPL27A,RPL28,RPL3,RPL30,RPL31,RPL35,RPL35A,RPL37,RPL37A,RPL38,RPL39,RPL4,RPL5,RPL7A,RPL8,RPLP0,RPLP2,RPS12,RPS13,RPS15,RPS15A,RPS16,RPS17,RPS18,RPS20,RPS21,RPS23,RPS24,RPS25,RPS26,RPS27A,RPS28,RPS29,RPS4Y1,RPS5,RPS6,RPS7,RPS8,RPS9,RPSA,UBA52
SRP-dependent cotranslational protein targeting to membrane	32.1	0.478	-7.416	FAU,RPL10,RPL10A,RPL13,RPL14,RPL17,RPL18,RPL18A,RPL21,RPL22,RPL23,RPL24,RPL26,RPL27A,RPL28,RPL3,RPL30,RPL31,RPL35,RPL35A,RPL37,RPL37A,RPL38,RPL39,RPL4,RPL5,RPL7A,RPL8,RPLP0,RPLP2,RPS12,RPS13,RPS15,RPS15A,RPS16,RPS17,RPS18,RPS20,RPS21,RPS23,RPS24,RPS25,RPS26,RPS27A,RPS28,RPS29,RPS4Y1,RPS5,RPS6,RPS7,RPS8,RPS9,RPSA,SEC61G,UBA52
Nonsense-Mediated Decay (NMD)	30.6	0.462	-7.348	FAU,RPL10,RPL10A,RPL13,RPL14,RPL17,RPL18,RPL18A,RPL21,RPL22,RPL23,RPL24,RPL26,RPL27A,RPL28,RPL3,RPL30,RPL31,RPL35,RPL35A,RPL37,RPL37A,RPL38,RPL39,RPL4,RPL5,RPL7A,RPL8,RPLP0,RPLP2,RPS12,RPS13,RPS15,RPS15A,RPS16,RPS17,RPS18,RPS20,RPS21,RPS23,RPS24,RPS25,RPS26,RPS27A,RPS28,RPS29,RPS4Y1,RPS5,RPS6,RPS7,RPS8,RPS9,RPSA,UBA52
Eukaryotic Translation Initiation	30.4	0.451	-7.416	EIF3I,FAU,RPL10,RPL10A,RPL13,RPL14,RPL17,RPL18,RPL18A,RPL21,RPL22,RPL23,RPL24,RPL26,RPL27A,RPL28,RPL3,RPL30,RPL31,RPL35,RPL35A,RPL37,RPL37A,RPL38,RPL39,RPL4,RPL5,RPL7A,RPL8,RPLP0,RPLP2,RPS12,RPS13,RPS15,RPS15A,RPS16,RPS17,RPS18,RPS20,RPS21,RPS23,RPS24,RPS25,RPS26,RPS27A,RPS28,RPS29,RPS4Y1,RPS5,RPS6,RPS7,RPS8,RPS9,RPSA,UBA52
EIF2 Signaling	25	0.299	-4.964	ATF3,EIF2AK2,EIF3I,EIF4E3,FAU,MAPK3,MT-RNR1,MT-RNR2,NRAS,RAP2B,RPL10,RPL10A,RPL13,RPL14,RPL17,RPL18,RPL18A,RPL21,RPL22,Rpl22l1,RPL23,RPL24,RPL26,RPL27A,RPL28,RPL3,RPL30,RPL31,Rpl34 (includes others),RPL35,RPL35A,Rpl36,Rpl36a,RPL37,RPL37A,RPL38,RPL39,RPL4,RPL5,RPL7A,RPL8,RPLP0,RPLP2,RPS12,RPS13,RPS15,RPS15A,RPS16,RPS17,RPS18,RPS20,RPS21,RPS23,RPS24,RPS25,RPS26,RPS27A,RPS28,RPS29,RPS4Y1,RPS5,RPS6,R…
Major pathway of rRNA processing in the nucleolus and cytosol	21.4	0.306	-7.55	FAU,IMP3,RPL10,RPL10A,RPL13,RPL14,RPL17,RPL18,RPL18A,RPL21,RPL22,RPL23,RPL24,RPL26,RPL27A,RPL28,RPL3,RPL30,RPL31,RPL35,RPL35A,RPL37,RPL37A,RPL38,RPL39,RPL4,RPL5,RPL7A,RPL8,RPLP0,RPLP2,RPP40,RPS12,RPS13,RPS15,RPS15A,RPS16,RPS17,RPS18,RPS20,RPS21,RPS23,RPS24,RPS25,RPS26,RPS27A,RPS28,RPS29,RPS4Y1,RPS5,RPS6,RPS7,RPS8,RPS9,RPSA,UBA52,UTP3
Hepatic Fibrosis / Hepatic Stellate Cell Activation	14	0.247	#NUM!	A2M,CD14,COL12A1,COL16A1,COL18A1,COL1A1,COL1A2,COL20A1,COL3A1,COL4A1,COL4A2,COL5A1,COL5A2,COL6A1,COL6A2,COL6A3,COL6A5,COL8A1,CXCL3,EDN1,FAS,HGF,ICAM1,IFNGR1,IFNGR2,IGFBP3,IGFBP5,IL10RA,IL1RAP,KLF6,LAMA1,LBP,LEPR,MMP13,MMP2,MYH10,MYH14,MYH9,NFKB2,PDGFRB,SERPINE1,STAT1,TGFB2,TGFBR2,TIMP1,VCAM1,VEGFA,VEGFC
Coronavirus Pathogenesis Pathway	13.8	0.24	2.714	CASP3,CCR2,E2F1,FAU,FOS,IRF7,IRF9,JUN,KNG1,MAPK3,MT-RNR1,MT-RNR2,NFKB2,OAS1,Oas1c (includes others),OAS2,OAS3,RBL1,RPS12,RPS13,RPS15,RPS15A,RPS16,RPS17,RPS18,RPS20,RPS21,RPS23,RPS24,RPS25,RPS26,RPS27A,RPS28,RPS29,RPS4Y1,RPS5,RPS6,RPS7,RPS8,RPS9,RPSA,SERPINE1,SIGMAR1,STAT1,TGFBR2,TLR3,TMPRSS2,TRAF3,ZC3HAV1
Integrin cell surface interactions	13.4	0.353	3.651	AGRN,BSG,COL16A1,COL18A1,COL1A1,COL1A2,COL3A1,COL4A1,COL4A2,COL5A1,COL5A2,COL6A1,COL6A2,COL6A3,COL6A5,COL8A1,FBN1,FGA,FGB,FGG,ICAM1,ITGA11,ITGA8,ITGAX,LUM,SPP1,THBS1,TNC,VCAM1,VTN
Extracellular matrix organization	12.1	0.302	4.95	AGRN,BGN,COL18A1,COL1A1,COL1A2,COL3A1,COL4A1,COL4A2,COL5A1,COL5A2,COL6A1,COL6A2,COL6A3,COL6A5,DCN,DDR1,ITGA8,ITGAX,LAMA1,LAMA2,LAMB1,LAMB3,LUM,NCAM1,NID1,PTPRS,SERPINE1,SPARC,TGFB2,TNC,VCAN,VTN
Response to elevated platelet cytosolic Ca2+	12.1	0.273	2.667	A2M,AHSG,ANXA5,CAP1,CD63,ENDOD1,F13A1,FGA,FGB,FGG,FLNA,GAS6,HGF,ISLR,KNG1,LGALS3BP,MAGED2,PCDH7,PF4,PLEK,PLG,PSAP,SELP,SERPINA1,SERPINA3,SERPINE1,SPARC,SYTL4,TAGLN2,TGFB2,THBS1,TIMP1,TUBA4A,VEGFA,VEGFC,WDR1
RHO GTPases Activate Formins	12	0.266	4.768	ACTG1,AHCTF1,AURKB,B9D2,BUB1,BUB1B,CDC20,CDCA8,CENPE,CENPF,CENPI,CENPP,DIAPH3,DSN1,DVL1,ERCC6L,EVL,INCENP,KIF2C,KNL1,KNTC1,MAD2L1,NDC80,NUF2,PLK1,PPP2R1B,SGO2,SPC25,SPDL1,SRC,TUBA1A,TUBA4A,TUBA8,TUBB2A,TUBB2B,TUBB6,ZWILCH
Mitotic Prometaphase	11.4	0.222	5.516	AHCTF1,AURKB,B9D2,BUB1,BUB1B,CCNB1,CCNB2,CDC20,CDCA5,CDCA8,CDK1,CDK5RAP2,CENPE,CENPF,CENPI,CENPP,CEP192,CEP78,CSNK2B,DSN1,ERCC6L,HAUS8,INCENP,KIF2C,KNL1,KNTC1,MAD2L1,NCAPG,NDC80,NUF2,PLK1,PPP2R1B,SGO2,SMC2,SMC4,SPC25,SPDL1,TUBA1A,TUBA4A,TUBA8,TUBB2A,TUBB2B,TUBB6,TUBGCP2,ZWILCH
Assembly of collagen fibrils and other multimeric structures	11.1	0.377	4.379	CD151,COL12A1,COL14A1,COL18A1,COL1A1,COL1A2,COL3A1,COL4A1,COL4A2,COL5A1,COL5A2,COL6A1,COL6A2,COL6A3,COL6A5,COL8A1,LAMB3,LOX,LOXL1,LOXL2,LOXL3,MMP13,PCOLCE
Collagen biosynthesis and modifying enzymes	11	0.358	3.674	ADAMTS2,COL12A1,COL14A1,COL16A1,COL18A1,COL1A1,COL1A2,COL20A1,COL3A1,COL4A1,COL4A2,COL5A1,COL5A2,COL6A1,COL6A2,COL6A3,COL6A5,COL8A1,COLGALT1,CRTAP,PCOLCE,PLOD2,PPIB,SERPINH1
NCAM signaling for neurite out-growth	10.2	0.361	2.985	AGRN,CACNB3,COL3A1,COL4A1,COL4A2,COL5A1,COL5A2,COL6A1,COL6A2,COL6A3,COL6A5,GFRA1,MAPK3,NCAM1,NRAS,PRNP,PTPRA,SOS1,SPTAN1,SPTB,SPTBN2,SRC
Pathogen Induced Cytokine Storm Signaling Pathway	10.2	0.17	4.662	CASP3,Ccl2,CCL22,Ccl7,Ccl9,CCR1,CLEC7A,COL12A1,COL16A1,COL18A1,COL1A1,COL1A2,COL20A1,COL3A1,COL4A1,COL4A2,COL5A1,COL5A2,COL6A1,COL6A2,COL6A3,COL6A5,COL8A1,CSF2RA,CSF2RB,CXCL10,CXCL13,CXCL14,CXCL3,DHX58,FGA,FGB,FGG,FOS,GSDME,IFIH1,IFNGR1,IFNGR2,IL1RAP,IL1RN,IL33,IRF7,IRF9,JUN,LIF,MAPK3,MLKL,NFKB2,PF4,SLC2A4,SLC2A5,STAT1,STAT5A,TGFB2,Tlr12,Tlr13,TLR2,TLR3,TLR5,TLR8,VEGFA,VEGFC,ZBP1
Mitotic Metaphase and Anaphase	9.7	0.196	4.718	AHCTF1,AURKB,B9D2,BUB1,BUB1B,CC2D1B,CCNB1,CCNB2,CDC20,CDCA5,CDCA8,CDK1,CENPE,CENPF,CENPI,CENPP,CHMP2B,DSN1,ERCC6L,ESPL1,INCENP,KIF2C,KNL1,KNTC1,LMNA,MAD2L1,NDC80,NUF2,NUP93,PLK1,PPP2R1B,PSMD9,RPS27A,SEM1,SGO2,SPC25,SPDL1,TUBA1A,TUBA4A,TUBA8,TUBB2A,TUBB2B,TUBB6,UBA52,UBE2C,ZWILCH
Signaling by PDGF	8.96	0.345	3.578	COL3A1,COL4A1,COL4A2,COL5A1,COL5A2,COL6A1,COL6A2,COL6A3,COL6A5,NRAS,PDGFRB,PLAT,PLG,SOS1,SPP1,SRC,STAT1,STAT5A,THBS1,THBS2
LPS/IL-1 Mediated Inhibition of RXR Function	8.87	0.183	1.155	ABCB1,ABCB11,ABCC3,ABCG5,ABCG8,ACSF2,ACSL6,ALDH18A1,ALDH1A1,ALDH1A3,ALDH1L1,ALDH3A2,CD14,CPT1A,CRAT,Cyp2a12/Cyp2a22,CYP2A6 (includes others),Cyp2b13/Cyp2b9,Cyp2c23,Cyp2c40 (includes others),Cyp2c70,CYP2C8,Cyp2d9 (includes others),Cyp2j9,FABP2,FABP4,FABP5,GSTA5,GSTM2,Gstm3,Gstm6,HMGCS1,HMGCS2,HS3ST3B1,IL1RAP,IL1RN,IL33,JUN,LBP,LIPC,MGST3,NDST2,SLC10A1,SLC27A1,SLC27A5,SMOX,SOD3
Regulation of Insulin-like Growth Factor (IGF) transport and uptake by IGFBPs	8.79	0.242	2.191	AHSG,FBN1,FGA,FGG,FSTL1,FSTL3,FUCA2,GAS6,GOLM1,GPC3,IGFBP2,IGFBP3,IGFBP5,IGFBP7,KNG1,LAMB1,LGALS1,LTBP1,MFGE8,MMP2,PLG,PRSS23,SDC2,SERPINA1,SERPINC1,SHISA5,SPP1,TIMP1,TNC,VCAN
Degradation of the extracellular matrix	8.65	0.318	3.71	A2M,ADAM8,ADAMTS1,ADAMTS4,ADAMTS9,BSG,CAPN1,CASP3,CTSK,DCN,FBN1,HTRA1,LAMB1,LAMB3,MMP12,MMP13,MMP2,NID1,PLG,SCUBE1,SPP1
Collagen chain trimerization	8.59	0.386	3.153	COL12A1,COL14A1,COL16A1,COL18A1,COL1A1,COL1A2,COL20A1,COL3A1,COL4A1,COL4A2,COL5A1,COL5A2,COL6A1,COL6A2,COL6A3,COL6A5,COL8A1
Collagen degradation	8.52	0.328	4.025	COL12A1,COL14A1,COL16A1,COL18A1,COL1A1,COL1A2,COL3A1,COL4A1,COL4A2,COL5A1,COL5A2,COL6A1,COL6A2,COL6A3,COL6A5,COL8A1,CTSK,MMP12,MMP13,MMP2
Post-translational protein phosphorylation	8.41	0.252	2.502	AHSG,FBN1,FGA,FGG,FSTL1,FSTL3,FUCA2,GAS6,GOLM1,GPC3,IGFBP3,IGFBP5,IGFBP7,KNG1,LAMB1,LGALS1,LTBP1,MFGE8,PRSS23,SDC2,SERPINA1,SERPINC1,SHISA5,SPP1,TIMP1,TNC,VCAN
Coagulation System	8.39	0.429	-0.775	A2M,F10,F13A1,F7,FGA,FGB,FGG,KLKB1,KNG1,PLAT,PLAU,PLG,SERPINA1,SERPINC1,SERPINE1
Pulmonary Fibrosis Idiopathic Signaling Pathway	8.37	0.165	3.883	ACTG1,ACVR2B,ADAMTS1,AXL,CAV1,COL12A1,COL16A1,COL18A1,COL1A1,COL1A2,COL20A1,COL3A1,COL4A1,COL4A2,COL5A1,COL5A2,COL6A1,COL6A2,COL6A3,COL6A5,COL8A1,EDN1,EED,EIF4EBP2,FOS,FOXO4,IL11RA,IL13RA1,JUN,LPAR1,MAPK3,MMP12,MMP13,MMP17,MMP2,MMP23B,NFKB2,NRAS,PDGFRB,PLAU,PLG,RAP2B,RBBP4,RPS6KA4,SERPINE1,SOS1,TGFB2,TGFBR2,THBS1,VIM,WNT5A,WNT5B,WWTR1,YY1
Aryl Hydrocarbon Receptor Signaling	8.36	0.214	0.5	ALDH18A1,ALDH1A1,ALDH1A3,ALDH1L1,ALDH3A2,CCNA2,CDK6,CDKN1A,CHEK2,CYP1A2,Cyp2c23,Cyp2c40 (includes others),Cyp2c70,CYP2C8,Cyp3a25 (includes others),E2F1,FAS,FOS,GSTA5,GSTM2,Gstm3,Gstm6,HSPB1,JUN,MAPK3,MGST3,NFKB2,NQO1,RBL1,RXRG,SMARCA4,SRC,TGFB2,TGM2
Interferon gamma signaling	8.34	0.266	4.6	B2M,GBP2,GBP4,GBP6,GBP7,HLA-A,HLA-E,ICAM1,IFNGR1,IFNGR2,IRF6,IRF7,IRF9,MID1,NCAM1,OAS1,OAS2,OAS3,OASL,PML,PTAFR,PTPN6,STAT1,TRIM5,VCAM1
Regulation of eIF4 and p70S6K Signaling	8.2	0.2	0	EIF3I,EIF4E3,EIF4EBP2,FAU,ITGA11,ITGA8,ITGAX,MAPK3,MT-RNR1,MT-RNR2,NRAS,PPP2R1B,RAP2B,RPS12,RPS13,RPS15,RPS15A,RPS16,RPS17,RPS18,RPS20,RPS21,RPS23,RPS24,RPS25,RPS26,RPS27A,RPS28,RPS29,RPS4Y1,RPS5,RPS6,RPS7,RPS8,RPS9,RPSA,SOS1
Neutrophil degranulation	7.73	0.143	3.638	ACP3,ADAM8,AGA,AHSG,ANXA2,ARG1,ARSB,ATG7,ATP11B,B2M,C3AR1,C5AR1,CAND1,CAP1,CAPN1,CD14,CD63,CLEC12A,CLEC5A,CREG1,CRISPLD2,CSNK2B,CSTB,DDX3X,DSN1,EEF2,ERP44,FABP5,FUCA2,GM2A,GMFG,GUSB,HEBP2,HEXB,HMOX2,HP,HPSE,IQGAP1,ITGAX,LCN2,LGALS3,MVP,NFASC,NRAS,OLR1,PGM2,PKM,PKP1,PLAC8,PLAU,PRCP,PRDX4,PSAP,PTAFR,PTPN6,RAP2B,SCAMP1,SDCBP,SERPINA1,SERPINA3,SIRPA,SIRPB1,SLC2A5,SPTAN1,STK10,TLR2,TMEM63A,VNN1
Cell Cycle Checkpoints	7.6	0.169	5.013	AHCTF1,AURKB,B9D2,BUB1,BUB1B,CCNA2,CCNB1,CCNB2,CDC20,CDC25C,CDCA8,CDK1,CDKN1A,CENPE,CENPF,CENPI,CENPP,CHEK2,DSN1,ERCC6L,INCENP,KIF2C,KNL1,KNTC1,MAD2L1,MCM2,MCM3,MCM4,MCM5,MCM6,MDC1,NDC80,NUF2,PLK1,PPP2R1B,PSMD9,RPS27A,SEM1,SGO2,SPC25,SPDL1,TOPBP1,UBA52,UBE2C,YWHAH,ZWILCH
Kinetochore Metaphase Signaling Pathway	7.49	0.236	3.4	ARPP19,AURKB,BUB1,BUB1B,CCNB1,CDC20,CDCA8,CDK1,CENPE,CENPP,DSN1,ESPL1,INCENP,KIF2C,KNL1,KNTC1,MAD2L1,MASTL,NDC80,NUF2,PLK1,SKA3,SPC25,SPDL1,TTK,ZWILCH
L1CAM interactions	7.47	0.224	3.024	ACTG1,Ank2,CNTNAP1,CSNK2B,DLG3,DNM1,EPHB2,KIF4A,LAMA1,LAMB1,MAPK3,NCAM1,NFASC,PAK1,RPS6KA4,SCN8A,SDCBP,SHTN1,SPTAN1,SPTB,SPTBN2,SRC,TUBA1A,TUBA4A,TUBA8,TUBB2A,TUBB2B,TUBB6
mTOR Signaling	7.43	0.182	1.265	EIF3I,EIF4EBP2,FAU,FKBP1A,GPLD1,MAPK3,MLST8,MT-RNR1,MT-RNR2,NRAS,PPP2R1B,RAP2B,RPS12,RPS13,RPS15,RPS15A,RPS16,RPS17,RPS18,RPS20,RPS21,RPS23,RPS24,RPS25,RPS26,RPS27A,RPS28,RPS29,RPS4Y1,RPS5,RPS6,RPS6KA4,RPS7,RPS8,RPS9,RPSA,ULK1,VEGFA,VEGFC
Interferon alpha/beta signaling	7.26	0.282	4.025	ADAR,GBP2,HLA-A,HLA-E,IFIT2,IFIT3,IRF6,IRF7,IRF9,ISG15,OAS1,OAS2,OAS3,OASL,PTPN6,RSAD2,SAMHD1,STAT1,USP18,XAF1
Wound Healing Signaling Pathway	6.81	0.167	3.395	ACVR2B,COL12A1,COL16A1,COL18A1,COL1A1,COL1A2,COL20A1,COL3A1,COL4A1,COL4A2,COL5A1,COL5A2,COL6A1,COL6A2,COL6A3,COL6A5,COL8A1,FOS,IFNGR1,IFNGR2,IL1RAP,IL1RN,IL33,JUN,LAMA1,LAMA2,LAMB1,LAMB3,LIF,MAPK3,NFKB2,NRAS,PF4,RAP2B,SHC2,SOS1,STAT1,TGFB2,TGFBR2,VEGFA,VEGFC,VIM
Kinesins	6.19	0.279	3.638	CENPE,KIF15,KIF20A,KIF20B,KIF22,KIF2C,KIF3B,KIF4A,KIFAP3,KIFC1,RACGAP1,TUBA1A,TUBA4A,TUBA8,TUBB2A,TUBB2B,TUBB6
Tumor Microenvironment Pathway	5.92	0.177	3.053	ARG1,CD274,COL1A1,COL1A2,COL3A1,FAS,FGF11,FOS,FOXO4,HGF,HLA-A,HLA-E,ICAM1,JUN,LEPR,MAPK3,MMP12,MMP13,MMP17,MMP2,MMP23B,NFKB2,NRAS,PLAU,RAP2B,SLC1A4,SLC2A4,SPP1,TGFB2,TNC,VEGFA,VEGFC
Oxidative Ethanol Degradation III	5.3	0.268	1.342	ACSS2,ACSS3,ALDH1A1,ALDH1A3,Aldh1a7,ALDH3A2,Cyp2a12/Cyp2a22,CYP2A6 (includes others),Cyp2b13/Cyp2b9,Cyp2c23,Cyp2c40 (includes others),Cyp2c70,CYP2C8,Cyp2d9 (includes others),Cyp2j9
Toll-like Receptor Signaling	5.23	0.231	1.897	CD14,EIF2AK2,FOS,IL1RN,IL33,JUN,LBP,NFKB2,RPS27A,TIRAP,TLR2,TLR3,TLR5,TLR8,TNFAIP3,UBA52,Ubb,UBD
Elastic fibre formation	5.19	0.295	3.051	EFEMP2,FBLN2,FBLN5,FBN1,ITGA8,LOX,LOXL1,LOXL2,LOXL3,LTBP1,LTBP3,TGFB2,VTN
Role of Hypercytokinemia/hyperchemokinemia in the Pathogenesis of Influenza	5.19	0.221	4.359	CXCL10,CXCL3,EIF2AK2,IFIT2,IFIT3,IL1RN,IL33,IRF7,IRF9,ISG15,NFKB2,OAS1,Oas1c (includes others),OAS2,OAS3,RSAD2,S1PR1,STAT1,TLR3
PXR/RXR Activation	5.1	0.246	0	ABCB1,ABCB11,ABCC3,ALDH1A1,Aldh1a7,ALDH3A2,CES3,CPT1A,CYP1A2,CYP2A6 (includes others),CYP2C8,G6PC1,GSTM2,HMGCS2,SCD,UGT1A9 (includes others)
Formation of Fibrin Clot (Clotting Cascade)	5.03	0.308	-1.155	A2M,F10,F13A1,F7,FGA,FGB,FGG,KLKB1,KNG1,PF4,PRCP,SERPINC1
GP6 Signaling Pathway	4.99	0.186	2.858	Calm1 (includes others),COL12A1,COL16A1,COL18A1,COL1A1,COL1A2,COL20A1,COL3A1,COL4A1,COL4A2,COL5A1,COL5A2,COL6A1,COL6A2,COL6A3,COL6A5,COL8A1,FGA,FGB,FGG,LAMA1,LAMA2,LAMB1,LAMB3
LXR/RXR Activation	4.85	0.187	-2.183	ABCG5,ABCG8,AHSG,APOA4,APOM,CD14,FGA,HADH,HPX,IL1RAP,IL1RN,IL33,KNG1,LBP,LPL,MLXIPL,NFKB2,RXRG,SCD,SERPINA1,SERPINF1,TLR3,VTN
Intrinsic Prothrombin Activation Pathway	4.67	0.286	-0.302	COL18A1,COL1A1,COL1A2,COL3A1,F10,F13A1,FGA,FGB,FGG,KLKB1,KNG1,SERPINC1
Interleukin-4 and Interleukin-13 signaling	4.62	0.191	3.273	ANXA1,CCL22,CDKN1A,COL1A2,F13A1,FOS,HGF,ICAM1,IL13RA1,ITGAX,JAK3,LBP,LCN2,LIF,MMP2,S1PR1,STAT1,TIMP1,VCAM1,VEGFA,VIM
Translocation of SLC2A4 (GLUT4) to the plasma membrane	4.58	0.225	2.5	ACTG1,EXOC4,KIF3B,KIFAP3,MYH9,MYO1C,MYO5A,RALGAPA2,SLC2A4,TUBA1A,TUBA4A,TUBA8,TUBB2A,TUBB2B,TUBB6,YWHAH
O-linked glycosylation	4.56	0.189	4.146	ADAMTS1,ADAMTS10,ADAMTS12,ADAMTS15,ADAMTS2,ADAMTS4,ADAMTS7,ADAMTS9,ADAMTSL2,ADAMTSL3,ADAMTSL4,ADAMTSL5,B3GNT9,GALNT10,GALNT12,SEMA5B,SPON2,ST3GAL2,THBS1,THBS2,THSD7A
Multiple Sclerosis Signaling Pathway	4.44	0.149	3.307	C8B,CAPN1,CAPN2,CAPN6,EED,FAS,GRIN3B,HLA-A,HLA-E,IFNGR1,IFNGR2,IL33,LIF,MAPK3,NFKB2,PARP12,PARP14,PARP3,PARP9,PLAU,PPARG,RBBP4,RNF213,STAT1,TGFB2,Tlr12,Tlr13,TLR2,TLR3,TLR5,TLR8,UBR2,YY1
Acute Phase Response Signaling	4.4	0.157	1.46	A2M,AHSG,C1R,FGA,FGB,FGG,FOS,HMOX2,HP,HPX,IL1RAP,IL1RN,IL33,JUN,KLKB1,LBP,MAPK3,NFKB2,NRAS,OSMR,PLG,RAP2B,RBP1,SERPINA1,SERPINA3,SERPINE1,SERPINF1,SOCS7,SOS1
Extrinsic Prothrombin Activation Pathway	4.26	0.438	#NUM!	F10,F13A1,F7,FGA,FGB,FGG,SERPINC1
ISGylation Signaling Pathway	4.23	0.185	3.13	DTX3L,EIF2AK2,IFIH1,IRF6,IRF7,IRF9,ISG15,NFKB2,RPS15,RTN4,STAT1,Tlr12,Tlr13,TLR2,TLR3,TLR5,TLR8,UBA7,UBE2L6,USP18
Syndecan interactions	4.22	0.333	1.667	COL1A1,COL1A2,COL3A1,COL5A1,COL5A2,SDC2,THBS1,TNC,VTN
Mitotic G2-G2/M phases	4.21	0.151	3.286	AURKA,CCNA2,CCNB1,CCNB2,CDC25C,CDK1,CDK5RAP2,CDKN1A,CENPF,CEP192,CEP78,E2F1,FOXM1,HAUS8,HMMR,PLK1,PPP2R1B,PSMD9,RBBP4,RPS27A,SEM1,TPX2,TUBA1A,TUBA4A,TUBA8,TUBB2A,TUBB2B,TUBB6,TUBGCP2,UBA52
MHC class II antigen presentation	4.19	0.175	3.411	AP1S3,CENPE,CTSE,CTSK,CTSO,DNM1,KIF15,KIF20A,KIF22,KIF2C,KIF3B,KIF4A,KIFAP3,RACGAP1,RILP,SPTBN2,TUBA1A,TUBA4A,TUBA8,TUBB2A,TUBB2B,TUBB6
Gap junction trafficking and regulation	4.1	0.294	1.897	ACTG1,DNM1,GJB1,SRC,TUBA1A,TUBA4A,TUBA8,TUBB2A,TUBB2B,TUBB6
Fatty Acid β-oxidation I	4.1	0.294	1	Acaa1b,ACADM,ACSF2,ACSL6,ECI1,HADH,HSD17B4,IVD,SLC27A1,SLC27A5
Stearate Biosynthesis I (Animals)	3.99	0.211	-1.155	ACOT2,ACOT9,ACSF2,ACSL6,Akr1c20,ASPG,Ces1e,CYP4A22,DBT,ELOVL2,ELOVL6,PORCN,PPT1,SLC27A1,SLC27A5
Signaling by MET	3.98	0.203	2	COL1A1,COL1A2,COL3A1,COL5A1,COL5A2,HGF,HGFAC,LAMA1,LAMA2,LAMB1,LAMB3,NRAS,RPS27A,SOS1,SRC,UBA52
Role of JAK family kinases in IL-6-type Cytokine Signaling	3.98	0.203	1.5	FOS,IL11RA,LBP,LIF,LIFR,MAPK3,OSMR,SERPINA1,SERPINA3,SERPINA7,STAT1,STAT5A,TGFB2,TIMP1,VEGFA,VEGFC
S100 Family Signaling Pathway	3.89	0.106	3.976	ABCB1,ACKR3,ADGRA2,ADGRF1,ADGRG2,ADGRL3,ADGRV1,ADORA1,ADRA2B,ADRB3,AHNAK,ANXA1,ANXA2,AVPR1A,BSG,BTC,C3AR1,C5AR1,CACNB3,Calm1 (includes others),CASP3,CCR1,CCR2,CDKN1A,CREB3L1,CX3CR1,CYSLTR1,FOS,GABBR2,GPR108,GPR12,GPR137B,GPR141,GPR153,GPR162,GPR35,GPR39,GRM8,HCAR2,HRH2,IGHM,IGKC,IL10RA,IQGAP1,ITPR2,JUN,LPAR1,LPAR2,MAPK3,MCAM,MMP12,MMP13,MMP17,MMP2,MMP23B,MYH9,NCF2,NFKB2,P2RY14,PLA2G4A,PLAT,PLCE1,…
Dissolution of Fibrin Clot	3.87	0.462	1.633	ANXA2,PLAT,PLAU,PLG,S100A10,SERPINE1
Role of Osteoclasts in Rheumatoid Arthritis Signaling Pathway	3.82	0.129	4.439	ADAM8,BLNK,Calm1 (includes others),COL12A1,COL16A1,COL18A1,COL1A1,COL1A2,COL20A1,COL3A1,COL4A1,COL4A2,COL5A1,COL5A2,COL6A1,COL6A2,COL6A3,COL6A5,COL8A1,CREB3L1,CTSK,FOS,FOXO4,FRZB,IL1RAP,JUN,MAPK3,MMP12,MMP13,MMP17,MMP2,MMP23B,NRAS,RAP2B,SHC2,SOS1,SPP1,SRC,TNFRSF11A,TREM2
Nucleotide catabolism	3.82	0.3	2.333	ADPRM,AGXT2,ENTPD2,ENTPD5,GDA,NT5C2,NT5E,NUDT18,SAMHD1
Activin Inhibin Signaling Pathway	3.81	0.142	2.335	ACVR2B,CDKN1A,COL18A1,COL1A1,COL1A2,COL3A1,FOS,FOSB,FSTL3,IGHM,IGKC,IL1RAP,IL1RN,IL33,INHBA,JUN,LIMK1,MAPK3,MMP2,NFKB2,PPARG,SERPINE1,SMAD1,SMAD9,TGFB2,Tlr12,Tlr13,TLR2,TLR3,TLR5,TLR8
Urea cycle	3.77	0.556	-2.236	ARG1,ASS1,CPS1,NMRAL1,SLC25A15
OAS antiviral response	3.77	0.556	2.236	FLNA,OAS1,OAS2,OAS3,OASL
Transcriptional regulation by RUNX2	3.77	0.235	2.309	CCNB1,CDK1,CDKN1A,COL1A1,GLI3,IHH,LGALS3,MAPK3,MMP13,SMAD1,SRC,WWTR1
Breast Cancer Regulation by Stathmin1	3.77	0.111	2.5	ACKR3,ADGRA2,ADGRF1,ADGRG2,ADGRL3,ADGRV1,ADORA1,ADRA2B,ADRB3,ARHGEF3,AURKA,AURKB,AVPR1A,BMP6,C3AR1,C5AR1,CAMK1D,CCR1,CCR2,CDK1,CDK6,CREB3L1,CX3CR1,CYSLTR1,E2F1,FOXM1,GABBR2,GPR108,GPR12,GPR137B,GPR141,GPR153,GPR162,GPR35,GPR39,GRM8,HCAR2,HGF,HRH2,JUN,LPAR1,LPAR2,MAPK3,MMP2,NFKB2,NRAS,P2RY14,PAK1,PPP2R1B,PTAFR,RAP2B,S1PR1,S1PR2,SHC2,SOS1,STMN1,SUCNR1,TGFB2,TUBA1A,TUBA4A,TUBA8,TUBB2A,TUBB2B,TUBB6,V…
RHO GTPases activate IQGAPs	3.7	0.29	2.333	ACTG1,IQGAP1,IQGAP3,TUBA1A,TUBA4A,TUBA8,TUBB2A,TUBB2B,TUBB6
Neutrophil Extracellular Trap Signaling Pathway	3.66	0.12	-1.732	ATP5MC1,CASP3,CCR1,CD14,CLEC7A,COL12A1,COL16A1,COL18A1,COL1A1,COL1A2,COL20A1,COL3A1,COL4A1,COL4A2,COL5A1,COL5A2,COL6A1,COL6A2,COL6A3,COL6A5,COL8A1,Igha,IGHM,IGKC,ITPR2,MAPK3,MLKL,MMP2,NCF2,NDUFA4,NDUFA6,NDUFB10,NDUFB11,NDUFB5,NDUFS7,NFKB2,ORAI1,PF4,PLA2G4A,PLCE1,SDHD,SELP,SRC,TIMM23,TIMM9,TIRAP,TLR2,TLR8
Phase I - Functionalization of compounds	3.6	0.176	-1.414	AADAC,ACSS2,ALDH1A1,CBR3,CES3,CYP1A2,CYP27A1,CYP2A6 (includes others),CYP2C8,CYP39A1,Cyp3a25 (includes others),CYP4A22,CYP4F12,CYP4F2,CYP4F3,MTARC1,PAOX,SMOX
Osteoarthritis Pathway	3.56	0.136	0.209	ADAMTS4,ANKH,ANXA2,ANXA5,CASP3,CNMD,CREB3L1,DCN,FRZB,GLI3,H19,HTRA1,IHH,IL1RAP,ITGA11,ITGA8,ITGAX,MMP12,MMP13,NAMPT,NFKB2,OCRL,PPARG,PTCH2,S1PR2,SMAD1,SMAD9,SPP1,TGFBR2,TLR2,VEGFA,VEGFC
Neuroinflammation Signaling Pathway	3.56	0.125	4.226	ACVR2B,B2M,CASP3,CD200R1,CREB3L1,CX3CR1,CXCL10,FAS,FOS,GABBR2,GJB1,GRIN3B,HLA-A,HLA-E,ICAM1,IFNGR1,IFNGR2,IRF7,JAK3,JUN,MAPK3,MAPT,MFGE8,NCF2,NFKB2,PLA2G4A,SLC6A12,STAT1,TGFB2,TGFBR2,TIRAP,Tlr12,Tlr13,TLR2,TLR3,TLR5,TLR8,TRAF3,TREM2,VCAM1
Inhibition of Matrix Metalloproteases	3.56	0.256	-1	A2M,MMP12,MMP13,MMP17,MMP2,MMP23B,RECK,SDC2,THBS2,TIMP1
FXR/RXR Activation	3.54	0.144	0.577	ABCB11,ABCB4,ABCG5,ABCG8,CYP27A1,FOXA3,G6PC1,GSTA5,GSTM2,Gstm3,Gstm6,ICAM1,IL1RN,IL33,LIF,LIPC,LPL,MGST3,MLXIPL,Mt1,NFKB2,NQO1,PPARG,SLC10A1,SLC27A5,SRC,TGFB2
Lipid particle organization	3.49	0.667	2	CIDEC,FITM2,HILPDA,HSD17B13
Pulmonary Healing Signaling Pathway	3.46	0.141	2.646	ACKR3,CCNB1,CDC25C,CELA1,CELA2A,FOXM1,MAPK3,MMP12,MMP13,MMP17,MMP2,MMP23B,NFKB2,NRAS,RAP2B,SMAD1,SMAD9,SOS1,SRC,STAT5A,TGFB2,THBS1,TLR2,VEGFA,VEGFC,WNT5A,WNT5B,WWTR1
Molecular Mechanisms of Cancer	3.45	0.102	3.109	ACKR3,ACVR2B,ADCY7,ADGRA2,ADGRF1,ADGRG2,ADGRL3,ADGRV1,ADORA1,ADRA2B,ADRB3,ARHGEF3,AURKA,AVPR1A,BMP6,Bmp8b,C3AR1,C5AR1,CASP3,CCR1,CCR2,CDC25C,CDK6,CDKN1A,CHEK2,CSF2RB,CX3CR1,CYSLTR1,DVL1,E2F1,EDN1,FANCD2,FAS,FOS,GABBR2,GPR108,GPR12,GPR137B,GPR141,GPR153,GPR162,GPR35,GPR39,GRM8,HCAR2,HGF,HRH2,IHH,IL10RA,IL11RA,IL13RA1,ITGA11,ITGA8,ITGAX,JAK3,JUN,LPAR1,LPAR2,MAPK3,MMP12,MMP13,MMP17,MMP2,MMP23B,NFKB2…
Apelin Liver Signaling Pathway	3.41	0.296	2.121	APLN,COL18A1,COL1A1,COL1A2,COL3A1,EDN1,FAS,PDGFRB
Regulation of TLR by endogenous ligand	3.39	0.333	0.378	CD14,FGA,FGB,FGG,GSDME,LBP,TLR2
TP53 Regulates Transcription of Cell Cycle Genes	3.31	0.224	2.714	AURKA,BTG2,CCNA2,CCNB1,CDC25C,CDK1,CDKN1A,E2F1,PLAGL1,RBL1,TFDP2
Activation of IRF by Cytosolic Pattern Recognition Receptors	3.29	0.2	1.387	ADAR,DHX58,IFIH1,IFIT2,IRF7,IRF9,ISG15,JUN,NFKB2,PPIB,STAT1,TRAF3,ZBP1
Superpathway of Citrulline Metabolism	3.28	0.375	-1.633	ALDH18A1,ARG1,ASL,ASS1,CPS1,GLS2
Phenylalanine and tyrosine metabolism	3.26	0.455	-2.236	HPD,KYAT1,PAH,QDPR,TAT
Cell Cycle: G2/M DNA Damage Checkpoint Regulation	3.23	0.22	-1.667	AURKA,CCNB1,CCNB2,CDC25C,CDK1,CDKN1A,CHEK2,PLK1,PRKDC,TOP2A,YWHAH
Oncostatin M Signaling	3.19	0.233	2.53	JAK3,MAPK3,MMP13,NRAS,OSMR,PLAU,RAP2B,SOS1,STAT1,STAT5A
Urea Cycle	3.14	0.571	-2	ARG1,ASL,ASS1,CPS1
NRF2-mediated Oxidative Stress Response	3.14	0.13	1.667	ACTG1,AOX1,CYP1A2,Cyp2a12/Cyp2a22,CYP2A6 (includes others),Cyp2b13/Cyp2b9,Cyp2c23,Cyp2c40 (includes others),Cyp2c70,CYP2C8,Cyp2d9 (includes others),Cyp2j9,Cyp3a25 (includes others),CYP4A22,DNAJC7,ENC1,EPHX1,FOS,GSTA5,GSTM2,Gstm3,Gstm6,JUN,MAFK,MAPK3,MGST3,NQO1,NRAS,PPIB,RAP2B,SOD3
Sirtuin Signaling Pathway	3.13	0.123	1.134	ACSS2,ATG16L2,ATG7,ATP5MC1,CPS1,CPT1A,E2F1,FOXO4,G6PD,H1-0,H1-3,HMGCS2,JUN,MAPK3,NAMPT,NDUFA4,NDUFA6,NDUFB10,NDUFB11,NDUFB5,NDUFS7,NFKB2,NQO1,PPARG,PRKDC,SCNN1A,SDHD,SIRT5,SIRT7,SOD3,TIMM23,TIMM9,TUBA1A,TUBA4A,TUBA8,UCP2
Retinoid metabolism and transport	3.1	0.227	1.265	AGRN,APOA4,APOM,GPC1,GPC3,GPC6,LPL,LRP2,RBP1,SDC2
Granulocyte Adhesion and Diapedesis	3.1	0.138	#NUM!	ACKR3,C5AR1,Ccl2,CCL22,Ccl7,Ccl9,CCR1,CCR2,CXCL10,CXCL13,CXCL14,CXCL3,HRH2,ICAM1,IL1RAP,IL1RN,IL33,MMP12,MMP13,MMP17,MMP2,MMP23B,PF4,SDC2,SELP,VCAM1
RAF/MAP kinase cascade	3.08	0.126	0.707	ACTG1,BTC,CSF2RA,CSF2RB,DAB2IP,DLG3,DUSP5,FGA,FGB,FGG,GFRA1,HGF,IQGAP1,JAK3,KLB,MAPK3,NCAM1,NRAS,PDGFRB,PPP2R1B,PSMD9,PTPRA,RALGDS,RGL3,RPS27A,SEM1,SHC2,SOS1,SPTAN1,SPTB,SPTBN2,SRC,UBA52
Macrophage Alternative Activation Signaling Pathway	3.07	0.137	1.177	ACADM,ARG1,CCL22,Chil3/Chil4,CREB3L1,CXCL13,FOS,IGHM,IGKC,IL10RA,IL13RA1,IL1RN,IL33,JAK3,JUN,LPL,MAPK3,MLST8,NFKB2,PF4,PPARG,RPS6KA4,RXRG,STAT1,TGFB2,THBS1
Role of Chondrocytes in Rheumatoid Arthritis Signaling Pathway	3.06	0.149	2.837	ADAMTS4,CAPN2,CASP3,FOS,IL1RAP,IL1RN,IL33,JUN,MAPK3,MLKL,MLST8,MMP12,MMP13,MMP17,MMP2,MMP23B,NFKB2,PLAU,TLR2,VEGFA,VEGFC
RHO GTPase cycle	3.03	0.111	4.243	ABR,ACTG1,ALDH3A2,ALS2,ANKFY1,ANLN,ARHGAP11A,ARHGAP19,ARHGAP22,ARHGAP25,ARHGAP44,ARHGEF3,ARHGEF39,BASP1,CAV1,CDC42BPA,CKB,CPNE8,DBN1,DBT,DIAPH3,DNMBP,ECT2,ESYT1,FLOT1,HMOX2,IQGAP1,IQGAP3,MACO1,MCAM,MYO9B,NCF2,OCRL,PAK1,PCDH7,PLXNB1,RACGAP1,RTKN,SOS1,SPTAN1,SRC,SRGAP3,STK10,TAGAP,TIAM2,TPM3,VANGL1,VIM,WIPF3,WWP2
Interleukin-10 signaling	3.02	0.222	3.162	CCL22,CCR1,CCR2,CXCL10,ICAM1,IL10RA,IL1RN,LIF,PTAFR,TIMP1
Glutathione-mediated Detoxification	2.98	0.237	0.816	GSTA5,GSTM2,Gstm3,Gstm6,HPGDS,MGST3,NAT8,Nat8f3 (includes others),Nat8f5
ID1 Signaling Pathway	2.97	0.133	0.962	ACVR2B,ATF3,AURKA,CAV1,CDC20,CDKN1A,E2F1,GPRASP3,LIF,LIFR,MAPK3,MCAM,MMP2,NFKB2,NRAS,PLAC8,PLXNB1,RAP2B,SMAD1,SMAD9,SRC,TGFB2,TGFBR2,TGM2,VEGFA,VEGFC,VIM
Sertoli Cell-Sertoli Cell Junction Signaling	2.96	0.127	2.335	A2M,ACTG1,CDH24,CREB3L1,ICAM1,IL1RAP,JUN,LAMA1,LAMA2,LAMB1,LAMB3,MAP3K13,MAPK3,NFKB2,NRAS,PAK1,PLS1,RAP2B,SORBS1,SPTAN1,SPTB,SPTBN2,SRC,TGFBR2,TIMP1,TUBA1A,TUBA4A,TUBA8,TUBB2A,TUBB2B,TUBB6
Xenobiotic Metabolism CAR Signaling Pathway	2.93	0.134	0.392	ABCB1,ABCC3,ALDH18A1,ALDH1A1,ALDH1A3,ALDH1L1,ALDH3A2,CYP1A2,Cyp2b13/Cyp2b9,CYP2C8,DNAJC7,GRIP1,GSTA5,GSTM2,Gstm3,Gstm6,HS3ST3B1,MAPK3,MGST3,NDST2,PPP2R1B,RACK1,SOD3,SRC,UGT1A9 (includes others),UGT2B17
Glycosaminoglycan metabolism	2.89	0.175	2.673	AGRN,BGN,DCN,GPC1,GPC3,GPC6,HMMR,LUM,NDST2,PRELP,SDC2,SGSH,ST3GAL2,VCAN
Senescence Pathway	2.89	0.12	1.521	ACVR2B,ATF3,CACNB3,Calm1 (includes others),CAPN1,CAPN2,CAPN6,CBX7,CCNB1,CCNB2,CDC25C,CDK1,CDK6,CDKN1A,CHEK2,DLAT,E2F1,EED,ELF4,FOXO4,ITPR2,JUN,MAPK3,NFKB2,NRAS,PML,PPP2R1B,RAP2B,RBL1,RPS6KA4,SERPINE1,SMAD1,SMAD9,TGFB2,TGFBR2,TLR2
PDGF Signaling	2.88	0.169	2.84	CAV1,CSNK2B,EIF2AK2,FOS,JAK3,JUN,MAPK3,NRAS,OCRL,PDGFRB,RAP2B,SOS1,SRC,STAT1,SYNJ2
Peroxisomal protein import	2.88	0.19	0.577	ACOT2,AGXT,CRAT,CROT,ECH1,HSD17B4,LONP2,NUDT7,PAOX,PEX1,RPS27A,UBA52
Ethanol Degradation IV	2.88	0.28	1.633	ACSS2,ACSS3,ALDH1A1,ALDH1A3,Aldh1a7,ALDH3A2,GPX7
iNOS Signaling	2.87	0.213	2.828	Calm1 (includes others),CD14,FOS,IFNGR1,IFNGR2,JAK3,JUN,LBP,NFKB2,STAT1
Histidine Degradation III	2.87	0.5	-1	AMDHD1,FTCD,HAL,MTHFD1L
Interleukin-3, Interleukin-5 and GM-CSF signaling	2.87	0.2	1.508	BLNK,CSF2RA,CSF2RB,JAK3,OCRL,PTPN6,RPS27A,SOS1,STAT5A,SYNJ2,UBA52
Hepatic Fibrosis Signaling Pathway	2.87	0.111	2.343	ACVR2B,CACNB3,Calm1 (includes others),CASP3,COL18A1,COL1A1,COL1A2,COL3A1,CREB3L1,DVL1,EDN1,FOS,FOXO4,GLI3,ICAM1,IL1RAP,IL1RN,IL33,ITGA11,ITGA8,ITGAX,JUN,LEPR,MAPK3,MMP13,NCF2,NFKB2,NRAS,PDCD4,PDGFRB,PPARG,PTCH2,RAP2B,SDHD,SERPINE1,SOS1,SPP1,SUCNR1,TGFB2,TGFBR2,TIMP1,TIRAP,VCAM1,VEGFA,VEGFC,WNT5A,WNT5B
Regulation of Cellular Mechanics by Calpain Protease	2.83	0.167	1.265	CAPN1,CAPN2,CAPN6,CAST,CCNA2,CDK1,CDK6,ITGA11,ITGA8,ITGAX,MAPK3,NRAS,RAP2B,SRC,TLN2
Pyrimidine Ribonucleotides Interconversion	2.81	0.225	1.633	AK1,CMPK2,CTPS2,DDX3X,DHX29,ENTPD2,ENTPD5,NTPCR,NUDT18
Activation of Matrix Metalloproteinases	2.78	0.242	0.707	COL18A1,CTSK,KLKB1,MMP13,MMP17,MMP2,PLG,TIMP1
Colorectal Cancer Metastasis Signaling	2.77	0.121	4.382	ADCY7,CASP3,DVL1,FOS,GRK3,IFNGR1,JAK3,JUN,MAPK3,MMP12,MMP13,MMP17,MMP2,MMP23B,NFKB2,NRAS,RALGDS,RAP2B,SOS1,SRC,STAT1,TGFB2,TGFBR2,Tlr12,Tlr13,TLR2,TLR3,TLR5,TLR8,VEGFA,VEGFC,WNT5A,WNT5B
Phagosome Formation	2.77	0.1	4.214	ACKR3,ADGRA2,ADGRF1,ADGRG2,ADGRL3,ADGRV1,ADORA1,ADRA2B,ADRB3,AP1S3,AVPR1A,C3AR1,C5AR1,CCR1,CCR2,CD14,CLEC4E,CLEC7A,CX3CR1,CYSLTR1,GABBR2,GPLD1,GPR108,GPR12,GPR137B,GPR141,GPR153,GPR162,GPR35,GPR39,GRM8,HCAR2,HRH2,Igha,IGHM,IGKC,ITGA11,ITGA8,ITGAX,ITPR2,LBP,LIMK1,LPAR1,LPAR2,MAPK3,MRC2,MYH10,MYH14,MYH9,NRAS,OCRL,P2RY14,PAK1,PIP5K1A,PLA2G4A,PTAFR,RAP2B,S1PR1,S1PR2,SOS1,SRC,SUCNR1,TLN2,Tlr12,Tlr13,T…
Agranulocyte Adhesion and Diapedesis	2.76	0.129	#NUM!	ACKR3,ACTG1,C5AR1,Ccl2,CCL22,Ccl7,Ccl9,CCR1,CCR2,CXCL10,CXCL13,CXCL14,CXCL3,ICAM1,IL1RN,IL33,MMP12,MMP13,MMP17,MMP2,MMP23B,MYH10,MYH14,MYH9,PF4,SELP,VCAM1
HIF1α Signaling	2.73	0.128	2.887	BMP6,CAMK1D,CDKN1A,EDN1,HGF,HIF1AN,HK2,JUN,MAPK3,MMP12,MMP13,MMP17,MMP2,MMP23B,NCF2,NRAS,PKM,RACK1,RAP2B,RPS6,SERPINE1,SLC2A4,SLC2A5,TGFB2,VEGFA,VEGFC,VIM
Transcriptional activity of SMAD2/SMAD3:SMAD4 heterotrimer	2.72	0.204	0.632	CDK8,COL1A2,MAPK3,RBL1,RPS27A,SERPINE1,STAT1,TFDP2,UBA52,WWTR1
Androgen Biosynthesis	2.71	0.3	-2	Akr1c20,EBP,GSTA5,HSD3B1,Hsd3b4 (includes others),SRD5A1
Phenylalanine Degradation IV (Mammalian, via Side Chain)	2.7	0.357	0.447	ACSF3,ALDH3A2,GOT1,HPD,SMOX
Caveolar-mediated Endocytosis Signaling	2.69	0.173	#NUM!	ACTG1,B2M,CAV1,CD48,DYRK3,FLNA,FLOT1,HLA-A,HLA-E,ITGA11,ITGA8,ITGAX,SRC
JAK/STAT Signaling	2.68	0.167	2.138	CDKN1A,FOS,JAK3,JUN,MAPK3,NFKB2,NRAS,PIAS2,PTPN6,RAP2B,SOCS7,SOS1,STAT1,STAT5A
Triacylglycerol Degradation	2.67	0.19	-1.508	AADAC,ABHD2,Ces1e,Ces2a,CES3,LIPC,LPL,MGLL,NDST2,PLA1A,PNPLA5
Ribonucleotide Reductase Signaling Pathway	2.65	0.134	2.711	CASP3,CDK1,CDK6,CDKN1A,CREB3L1,E2F1,FOS,FOXM1,HGF,JUN,MAPK3,MLST8,MMP2,NFKB2,NRAS,PARP12,PARP14,PARP3,PARP9,SMARCA4,SRC,THBS1,VEGFA
α-tocopherol Degradation	2.64	0.444	#NUM!	CYP4A22,CYP4F12,CYP4F2,CYP4F3
Remodeling of Epithelial Adherens Junctions	2.59	0.176	#NUM!	ACTG1,DNM1,HGF,IQGAP1,MAPRE3,SRC,TUBA1A,TUBA4A,TUBA8,TUBB2A,TUBB2B,TUBB6
RHO GTPases activate PAKs	2.59	0.286	2.449	FLNA,LIMK1,MYH10,MYH14,MYH9,PAK1
Aggrephagy	2.58	0.209	1	RPS27A,TUBA1A,TUBA4A,TUBA8,TUBB2A,TUBB2B,TUBB6,UBA52,VIM
Pyrimidine Ribonucleotides De Novo Biosynthesis	2.58	0.209	1.633	AK1,CMPK2,CTPS2,DDX3X,DHX29,ENTPD2,ENTPD5,NTPCR,NUDT18
TGF-β Signaling	2.55	0.156	0.535	ACVR2B,FOS,INHBA,IRF7,JUN,MAPK3,NRAS,RAP2B,SERPINE1,SMAD1,SMAD9,SOS1,TGFB2,TGFBR2,ZNF423
STAT3 Pathway	2.54	0.141	1.807	BMP6,CDKN1A,CSF2RB,HGF,IL10RA,IL11RA,IL13RA1,MAP3K21,MAPK3,NRAS,PDGFRB,PTPN6,RAP2B,SOCS7,SRC,TGFB2,TGFBR2,TNFRSF11A,VEGFA
Sphingolipid metabolism	2.54	0.161	2.138	ALDH3A2,ARSB,ARSG,ESYT1,GALC,GBA2,GM2A,HEXA,HEXB,NEU2,PSAP,SGMS1,SMPD3,SPTLC2
Xenobiotic Metabolism AHR Signaling Pathway	2.54	0.161	1.604	ALDH18A1,ALDH1A1,ALDH1A3,ALDH1L1,ALDH3A2,CYP1A2,GSTA5,GSTM2,Gstm3,Gstm6,MGST3,NFKB2,NQO1,UGT1A9 (includes others)
Agrin Interactions at Neuromuscular Junction	2.53	0.174	2.53	ACTG1,AGRN,DVL1,JUN,LAMA2,LAMB1,MAPK3,NRAS,Nrg1,PAK1,RAP2B,SRC
Role of PKR in Interferon Induction and Antiviral Response	2.5	0.14	2.982	ATF3,CASP3,E2F1,EIF2AK2,FAS,FOS,IFIH1,IFNGR1,IFNGR2,IRF9,JUN,MAPK3,NFKB2,PDGFRB,PRKRA,STAT1,TIRAP,TLR3,TRAF3
Regulation of mitotic cell cycle	2.49	0.159	1.604	AURKA,AURKB,BUB1B,CCNA2,CCNB1,CDC20,CDK1,MAD2L1,PLK1,PSMD9,RPS27A,SEM1,UBA52,UBE2C
EGR2 and SOX10-mediated initiation of Schwann cell myelination	2.48	0.241	1.89	ADGRV1,GJB1,LAMA2,LAMB1,MPZ,SMARCA4,WWTR1
CLEAR Signaling Pathway	2.47	0.116	-0.707	ATP6V0D2,ATP6V1G1,BMP6,CD63,CREB3L1,GUSB,HEXA,HEXB,HGF,ITPR2,MAPK3,MID1,MLST8,NRAS,PDGFRB,PML,PPP2R1B,PSAP,RAP2B,SGSH,TGFB2,TGFBR2,Tlr12,Tlr13,TLR2,TLR3,TLR5,TLR8,TNFRSF11A,TPP1,VEGFA,VPS8,YWHAH
Iron homeostasis signaling pathway	2.46	0.139	#NUM!	ABCB10,ATP6V0D2,ATP6V1G1,BMP6,Bmp8b,CIAO2B,FECH,GDF15,HEPH,HFE,HMOX2,HP,HPX,JAK3,MAPK3,PDGFRB,SLC48A1,SMAD1,STAT5A
Macrophage Classical Activation Signaling Pathway	2.44	0.127	3.71	CD14,CXCL10,DLAT,EED,GBP2,GBP4,IFNGR1,IFNGR2,IL13RA1,IL33,IRF9,LBP,LIF,NCF2,NFKB2,PARP14,PARP9,PKM,PPARG,RBBP4,SDHD,STAT1,TGFB2,YY1
Ketone body metabolism	2.44	0.4	2	ACAT1,ACSS3,BDH1,HMGCS2
Chondroitin Sulfate Degradation (Metazoa)	2.41	0.312	1.342	ARSB,Chil3/Chil4,GM2A,HEXA,HEXB
Renal Cell Carcinoma Signaling	2.38	0.16	2.121	FOS,HGF,JUN,MAPK3,NRAS,PAK1,RAP2B,RPS27A,SOS1,UBA52,Ubb,UBD,VEGFA
Interleukin-2 family signaling	2.37	0.196	2.333	CSF2RA,CSF2RB,JAK3,OCRL,PTPN6,SOS1,STAT1,STAT5A,SYNJ2
Tryptophan Degradation III (Eukaryotic)	2.37	0.261	0	ACAT1,ACMSD,AFMID,HAAO,HADH,HSD17B4
TR/RXR Activation	2.36	0.138	1.414	CCNA2,COL6A3,DIO1,F10,FGA,FOXM1,G6PC1,HP,PPARG,RCAN2,RXRG,SLC16A2,SRC,SYT12,TBL1XR1,UCP2,VEGFA,VEGFC
Intra-Golgi and retrograde Golgi-to-ER traffic	2.35	0.123	2.6	ARF5,CENPE,GCC1,KDELR3,KIF15,KIF20A,KIF20B,KIF22,KIF2C,KIF3B,KIF4A,KIFAP3,KIFC1,PLA2G4A,RAB30,RAB9A,RACGAP1,RHOBTB3,RIC1,TUBA1A,TUBA4A,TUBA8,TUBB2A,TUBB2B,TUBB6
Chronic Myeloid Leukemia Signaling	2.33	0.114	3.536	ABCB1,ADAR,AURKA,AURKB,Calm1 (includes others),CDK6,CDKN1A,DVL1,E2F1,FAS,FOS,FOXM1,GLI3,JUN,MAPK3,MLST8,NFKB2,NRAS,PCBP2,PLCE1,PLK1,PTPN6,RAP2B,RBL1,SOS1,SPP1,STAT5A,TGFB2,TGFBR2,ULK1,WNT5A,WNT5B
IL-6 Signaling	2.32	0.137	2.5	A2M,ABCB1,CD14,COL1A1,CSNK2B,FOS,HSPB1,IL1RAP,IL1RN,IL33,JUN,LBP,MAPK3,NFKB2,NRAS,RAP2B,SOS1,VEGFA
Cysteine Biosynthesis/Homocysteine Degradation	2.31	1	#NUM!	CBS/LOC102724560,CTH
IL-12 Signaling and Production in Macrophages	2.3	0.118	1.89	APOA4,APOM,Calm1 (includes others),COL18A1,COL1A1,COL1A2,COL3A1,DHX58,FOS,IFIH1,IFNGR1,IGHM,IGKC,IL10RA,JUN,MAPK3,NFKB2,PIAS2,PPARG,PRKDC,SELP,SERPINA1,STAT1,TGFB2,THBS1,TLR2,TLR3,TNFRSF11A
G alpha (i) signalling events	2.3	0.116	2.921	ACKR3,ADCY7,ADORA1,ADRA2B,ANXA1,APLN,C3AR1,C5AR1,CCR1,CCR2,CX3CR1,CXCL10,CXCL13,CXCL3,GABBR2,GRM8,HCAR2,KNG1,LPAR1,LPAR2,MT-RNR2,P2RY14,PF4,PSAP,RGS19,RGS5,RGS7,S1PR2,SRC,SUCNR1
Axonal Guidance Signaling	2.3	0.102	#NUM!	ADAM8,ADAMTS1,ADAMTS10,ADAMTS12,ADAMTS15,ADAMTS2,ADAMTS4,ADAMTS7,ADAMTS9,BMP6,Bmp8b,EFNA5,EPHA3,EPHB2,GLI3,ITGA11,ITGA8,ITGAX,LIMK1,MAPK3,MMP12,MMP13,MMP17,MMP2,MMP23B,NRAS,PAK1,PITRM1,PLCE1,PLXNB1,PTCH2,RAP2B,ROBO2,RTN4,SDC2,SDCBP,SEMA3C,SEMA4D,SLIT3,SOS1,SRGAP3,TUBA1A,TUBA4A,TUBA8,TUBB2A,TUBB2B,TUBB6,UNC5B,VEGFA,VEGFC,WNT5A,WNT5B
NAD Signaling Pathway	2.3	0.132	1.342	ACADM,BMP6,ERN1,H1-0,H1-3,HGF,HMGCS2,NAMPT,NFKB2,NT5E,NUDT12,PARP12,PARP14,PARP3,PARP9,SIRT5,SIRT7,SLC29A1,TGFB2,VEGFA
Regulation of TP53 Expression and Degradation	2.29	0.205	1.414	CCNA2,CCNG1,CDK1,CHEK2,MLST8,PPP2R1B,RPS27A,UBA52
MSP-RON Signaling in Cancer Cells Pathway	2.29	0.134	2.668	CREB3L1,CSF2RB,ELF4,FLNA,FOS,HGFAC,JUN,KLKB1,MAPK3,NFKB2,NRAS,RAP2B,SOS1,SRC,TRIM24,VEGFA,VEGFC,VIM,YWHAH
Transport of bile salts and organic acids, metal ions and amine compounds	2.29	0.157	1.941	BSG,HEPH,SLC13A2,SLC13A3,SLC13A4,SLC13A5,SLC16A7,SLC22A5,SLC30A10,SLC39A4,SLC41A2,SLC44A3,SLC6A12
Signaling by NTRK3 (TRKC)	2.29	0.294	1.342	NRAS,PTPRO,PTPRS,SOS1,SRC
Cell Cycle Control of Chromosomal Replication	2.28	0.179	2.53	CDK1,CDK6,CDK8,CHEK2,MCM2,MCM3,MCM4,MCM5,MCM6,TOP2A
Mitochondrial Fatty Acid Beta-Oxidation	2.27	0.25	2.449	ACADM,ACOT2,ACOT9,DECR1,ECI1,HADH
Alpha-protein kinase 1 signaling pathway	2.27	0.364	0	ALPK1,RPS27A,TIFA,UBA52
Ketogenesis	2.27	0.364	2	ACAT1,BDH1,HMGCS1,HMGCS2
Pyroptosis Signaling Pathway	2.27	0.151	2.673	CASP3,GBP2,GBP4,GBP7,GSDME,NFKB2,NOL3,Tlr12,Tlr13,TLR2,TLR3,TLR5,TLR8,TRAF3
Atherosclerosis Signaling	2.25	0.135	#NUM!	APOA4,APOM,CCR2,COL18A1,COL1A1,COL1A2,COL3A1,ICAM1,IL1RN,IL33,LPL,MMP13,NFKB2,PLA2G4A,SELP,SERPINA1,TNFRSF12A,VCAM1
EPH-Ephrin signaling	2.23	0.149	3.207	ACTG1,DNM1,EFNA5,EPHA3,EPHB2,LIMK1,MMP2,MYH10,MYH14,MYH9,PAK1,SDC2,SDCBP,SRC
RIPK1-mediated regulated necrosis	2.22	0.219	1.134	FAS,FLOT1,MLKL,RPS27A,SDCBP,TNFRSF10A,UBA52
Role of Tissue Factor in Cancer	2.18	0.12	1.8	ACVR2B,CASP3,F10,F7,FGA,FGB,FGG,FOS,HGF,JUN,LIMK1,MAPK3,MMP13,MMP2,NFKB2,NRAS,RAP2B,RBL1,RPS6KA4,SRC,STAT5A,TGFB2,TGFBR2,VEGFA,VEGFC
Mitotic Roles of Polo-Like Kinase	2.17	0.164	1.89	CAPN1,CCNB1,CCNB2,CDC20,CDC25C,CDK1,CHEK2,ESPL1,PLK1,PPP2R1B,PRC1
Cachexia Signaling Pathway	2.15	0.106	1.121	ACVR2B,ADCY7,ADRB3,CAPN1,CAPN2,CAPN6,CASP3,EIF2AK2,ERN1,FGA,FGB,FGG,FOXO4,GDF15,IFNGR1,IFNGR2,IGFBP3,IL1RAP,IL1RN,IL33,INHBA,INHBE,LCN2,LIF,LIFR,LPL,MAPK3,NFKB2,PPARG,PSMD9,S1PR1,SERPINA1,SLC2A4,STAT1,STAT5A,TGFB2,TGFBR2,TLR8,TNFRSF12A
TREM1 Signaling	2.14	0.156	3.464	CXCL3,ICAM1,ITGAX,MAPK3,NFKB2,STAT5A,Tlr12,Tlr13,TLR2,TLR3,TLR5,TLR8
GP1b-IX-V activation signalling	2.12	0.333	2	COL1A1,COL1A2,FLNA,SRC
Glucose and Glucose-1-phosphate Degradation	2.12	0.333	1	HK2,PGM2,PGM3,RGN
Mineralocorticoid Biosynthesis	2.12	0.333	#NUM!	EBP,GSTA5,HSD3B1,Hsd3b4 (includes others)
ROBO SLIT Signaling Pathway	2.11	0.134	0.728	ARF5,CAP1,CASP3,CDKN1A,CNTNAP1,FOS,JUN,MMP2,MYO9B,PAK1,ROBO2,SLIT3,SRC,TGFBR2,UNC5B,VEGFA,VEGFC
Salvage Pathways of Pyrimidine Ribonucleotides	2.11	0.144	2.138	AK1,CDK1,CDK6,CDK8,CMPK2,EIF2AK2,G6PC1,LIMK1,MAPK3,PAK1,PLK1,TTK,UCK1,UCK2
MyD88:MAL(TIRAP) cascade initiated on plasma membrane	2.09	0.19	-1.414	CD14,FGA,FGB,FGG,RPS27A,TIRAP,TLR2,UBA52
DAP12 interactions	2.09	0.19	2.121	B2M,CD300LB,CLEC5A,HLA-E,NRAS,SIRPB1,SOS1,TREM2
RAR Activation	2.07	0.102	1.809	ACVR2B,ADCY7,Akr1c20,ALDH1A1,ALDH1A3,Aldh1a7,CDKN1A,COL1A1,COL1A2,COL3A1,CREB3L1,CSF2RB,CSNK2B,FABP5,FOS,HOXA3,IGFBP3,IL33,JUN,LAMB1,LIF,MAPK3,MMP13,MMP2,NFKB2,PDE8A,PDE9A,PLAU,PML,PPARG,RBP1,RPL7A,RXRG,SMARCA4,SORBS3,SRC,STAT5A,TGFB2,TGFBR2,TGM2,TNIP1,TRIM24,TULP2,VEGFA
RHO GTPases Activate ROCKs	2.06	0.263	2.236	LIMK1,MYH10,MYH14,MYH9,PAK1
Mitochondrial L-carnitine Shuttle Pathway	2.06	0.263	0	ACSF2,ACSL6,CPT1A,SLC27A1,SLC27A5
Assembly and cell surface presentation of NMDA receptors	2.03	0.186	1.414	DLG3,GRIN3B,TUBA1A,TUBA4A,TUBA8,TUBB2A,TUBB2B,TUBB6
Gαi Signaling	2.02	0.129	0.775	ADCY7,ADORA1,ADRA2B,CAV1,GABBR2,GRM8,HCAR2,LPAR1,MAPK3,NRAS,P2RY14,RALGDS,RAP2B,RGS7,S1PR1,SHC2,SOS1,SRC
PTEN Signaling	2.01	0.126	-0.5	CASP3,CDKN1A,CSNK2B,FOXO4,ITGA11,ITGA8,ITGAX,MAGIX,MAPK3,NFKB2,NRAS,OCRL,PDGFRB,RAP2B,SOS1,SYNJ2,TGFBR2,TNFRSF11A,YWHAH
ATM Signaling	1.99	0.14	0.832	CCNB1,CCNB2,CDC25C,CDK1,CDKN1A,CHEK2,CREB3L1,FANCD2,JUN,MDC1,PPP2R1B,SMC2,TDP1,TOPBP1
UVA-Induced MAPK Signaling	1.99	0.14	2.449	CASP3,FOS,JUN,MAPK3,NRAS,PARP12,PARP14,PARP3,PARP9,PLCE1,RAP2B,RPS6KA4,SMPD3,STAT1
Xenobiotic Metabolism Signaling	1.98	0.108	#NUM!	ABCB1,ABCC3,ALDH18A1,ALDH1A1,ALDH1A3,ALDH1L1,ALDH3A2,CAMK1D,Ces1e,CES3,CYP1A2,CYP2C8,DNAJC7,GRIP1,GSTA5,GSTM2,Gstm3,Gstm6,HS3ST3B1,MAP3K13,MAPK3,MGST3,NDST2,NFKB2,NQO1,NRAS,PPP2R1B,RAP2B,SMOX,SOD3,UGT1A9 (includes others),UGT2B17
Processing of SMDT1	1.98	0.308	2	MCUB,MICU1,MICU2,SPG7
Guanosine Nucleotides Degradation III	1.98	0.308	1	ACP3,GDA,NT5C2,NT5E
Glucocorticoid Biosynthesis	1.98	0.308	#NUM!	EBP,GSTA5,HSD3B1,Hsd3b4 (includes others)
Mitotic G1 phase and G1/S transition	1.98	0.13	1.155	CCNA2,CCNB1,CDK1,CDK6,CDKN1A,E2F1,PPP2R1B,PSMD9,RBBP4,RBL1,RPS27A,SEM1,SRC,TFDP2,TK1,TOP2A,UBA52
Signaling by TGF-beta Receptor Complex	1.96	0.17	1.667	FBN1,FKBP1A,ITGA8,LTBP1,LTBP3,RPS27A,TGFB2,TGFBR2,UBA52
ABC-family proteins mediated transport	1.96	0.139	-1.604	ABCA2,ABCB1,ABCB10,ABCB4,ABCC3,ABCD1,ABCG5,ABCG8,DERL2,OS9,PSMD9,RPS27A,SEM1,UBA52
Glucocorticoid Receptor Signaling	1.94	0.0959	#NUM!	A2M,ANXA1,ATP5MC1,B2M,CAV1,CDKN1A,CSF2RB,CXCL3,FGG,FOS,G6PC1,H2-T22,H2-T24,HLA-A,HLA-E,HP,ICAM1,IL10RA,IL11RA,IL13RA1,IL1RN,JAK3,JUN,KRT18,KRT23,KRT8,MAPK3,MMP13,MMP2,NDUFA4,NDUFA6,NDUFB10,NDUFB11,NDUFB5,NDUFS7,NFKB2,NRAS,PLA2G4A,PLAU,PPARG,RAP2B,RXRG,SDHD,SERPINE1,SLC37A4,SMARCA4,SOS1,SRC,STAT1,STAT5A,TAT,TGFB2,TGFBR2,TLR2,VCAM1,YWHAH
Interferon Signaling	1.94	0.194	2.449	IFIT3,IFNGR1,IFNGR2,IRF9,ISG15,OAS1,STAT1
RHO GTPases activate PKNs	1.93	0.214	2.449	CDC25C,MYH10,MYH14,MYH9,PAK1,YWHAH
IL-10 Signaling	1.92	0.123	-0.229	CCR1,CDKN1A,CREB3L1,FOS,HLA-A,HLA-E,ICAM1,IFNGR1,IFNGR2,IHH,IL10RA,IL1RAP,IL1RN,IL33,JUN,NFKB2,PKM,STAT1,STAT5A
HOTAIR Regulatory Pathway	1.92	0.121	2.524	ATG7,CDKN1A,COL1A1,COL1A2,COL3A1,EED,FOXM1,ICAM1,MMP12,MMP13,MMP17,MMP2,MMP23B,NFKB2,RBBP4,SPP1,VIM,WNT5A,WNT5B,YY1
Amyloid fiber formation	1.9	0.151	-0.302	APOA4,B2M,FGA,MFGE8,NAT8,NAT8B,RPS27A,TGFBI,TSPAN33,UBA52,UBE2L6
Necroptosis Signaling Pathway	1.89	0.123	2.982	AXL,CAPN1,CAPN2,CAPN6,EIF2AK2,FAS,FKBP1A,IRF9,MLKL,PLA2G4A,RBL1,SLC25A10,STAT1,TIMM23,TIMM9,TLR3,TNFRSF10A,TNIP1,ZBP1
Carnitine metabolism	1.86	0.286	1	CPT1A,MID1IP1,SLC22A5,SLC25A20
Acyl-CoA Hydrolysis	1.86	0.286	1	ACOT2,ACOT9,Ces1e,PPT1
Cytosolic sensors of pathogen-associated DNA	1.85	0.174	1.414	IFI16,IRF7,NFKB2,PRKDC,RPS27A,TLR3,UBA52,ZBP1
Estrogen Biosynthesis	1.85	0.174	-0.378	Akr1c20,CYP1A2,CYP2A6 (includes others),Cyp2c40 (includes others),CYP2C8,HSD17B13,HSD17B2,HSD17B4
DNA damage-induced 14-3-3σ Signaling	1.85	0.174	-0.707	CASP3,CCNB1,CCNB2,CDC25C,CDK1,CDKN1A,CHEK2,E2F1
Glycine Biosynthesis III	1.85	0.667	#NUM!	AGXT,AGXT2
Estrogen-Dependent Breast Cancer Signaling	1.84	0.143	2.828	CREB3L1,FOS,HSD17B13,HSD17B2,HSD17B4,JUN,MAPK3,NFKB2,NRAS,RAP2B,SRC,STAT5A
Histidine catabolism	1.83	0.375	#NUM!	AMDHD1,FTCD,HAL
Superoxide Radicals Degradation	1.83	0.375	#NUM!	GPX7,NQO1,SOD3
Pyridoxal 5'-phosphate Salvage Pathway	1.83	0.154	1.897	CDK1,CDK6,CDK8,EIF2AK2,G6PC1,LIMK1,MAPK3,PAK1,PLK1,TTK
Myelination Signaling Pathway	1.82	0.104	3.087	ACVR2B,BMP6,Bmp8b,Calm1 (includes others),CNP,CREB3L1,FKBP1A,FOS,GLI3,JUN,LAMA1,LAMA2,LAMB1,LAMB3,MAPK3,MLST8,MPZ,MYRF,NFKB2,NRAS,PDGFRB,PTPRA,RAP2B,RXRG,SCD,SMAD1,SMAD9,SMARCA4,SOS1,SRC,WNT5A,WNT5B,XAF1,YY1
Role of Pattern Recognition Receptors in Recognition of Bacteria and Viruses	1.81	0.12	3	C3AR1,C5AR1,CLEC7A,EIF2AK2,IFIH1,IL33,IRF7,LIF,MAPK3,NFKB2,OAS1,Oas1c (includes others),OAS2,OAS3,TGFB2,TLR2,TLR3,TLR5,TLR8
Bladder Cancer Signaling	1.79	0.129	2	CDKN1A,E2F1,FGF11,MAPK3,MMP12,MMP13,MMP17,MMP2,MMP23B,NRAS,RAP2B,RBL1,THBS1,VEGFA,VEGFC
Class A/1 (Rhodopsin-like receptors)	1.79	0.104	2.959	ACKR3,ADORA1,ADRA2B,ADRB3,ANXA1,APLN,AVPR1A,C3AR1,C5AR1,CCL22,CCR1,CCR2,CX3CR1,CXCL10,CXCL13,CXCL3,CYSLTR1,EDN1,GPR35,GPR39,HCAR2,HRH2,KNG1,LPAR1,LPAR2,MT-RNR2,NLN,P2RY14,PF4,PSAP,PTAFR,S1PR1,SUCNR1
Peroxisomal lipid metabolism	1.78	0.227	1.342	ABCD1,ALDH3A2,CRAT,HSD17B4,NUDT7
Putrescine Degradation III	1.78	0.227	2	ALDH1A1,ALDH1A3,Aldh1a7,ALDH3A2,SMOX
Death Receptor Signaling	1.77	0.135	2.496	ACTG1,CASP3,FAS,HSPB1,LIMK1,LMNA,NFKB2,PARP12,PARP14,PARP3,PARP9,SPTAN1,TNFRSF10A
Plasma lipoprotein assembly, remodeling, and clearance	1.77	0.145	0.302	A2M,APOA4,CES3,CIDEC,LIPC,LPL,LSR,NCEH1,PCSK6,RPS27A,UBA52
Signaling by Activin	1.75	0.267	0	ACVR2B,FSTL3,INHBA,MAPK3
Fatty Acid Activation	1.75	0.267	#NUM!	ACSF2,ACSL6,SLC27A1,SLC27A5
DHCR24 Signaling Pathway	1.74	0.122	-1.213	AHSG,APOA4,APOM,CASP3,FGA,HPX,KNG1,MAPT,NFKB2,NRAS,RAP2B,RXRG,SCAP,SERPINA1,SERPINF1,VCAM1,VTN
Germ Cell-Sertoli Cell Junction Signaling	1.73	0.116	#NUM!	A2M,ACTG1,IQGAP1,LIMK1,MAP3K13,MAPK3,NRAS,PAK1,PLS1,RAP2B,SORBS1,SRC,TGFB2,TGFBR2,TUBA1A,TUBA4A,TUBA8,TUBB2A,TUBB2B,TUBB6
IL-17A Signaling in Fibroblasts	1.73	0.138	2.887	COL18A1,COL1A1,COL1A2,COL3A1,FOS,JUN,LCN2,LOX,MAPK3,NFKB2,SERPINH1,VCAM1
14-3-3-mediated Signaling	1.72	0.124	2.333	FOS,JUN,MAPK3,MAPT,NRAS,PLCE1,RAP2B,SRC,TUBA1A,TUBA4A,TUBA8,TUBB2A,TUBB2B,TUBB6,VIM,YWHAH
Xenobiotic Metabolism PXR Signaling Pathway	1.72	0.113	0.853	ABCB1,ABCC3,ALDH18A1,ALDH1A1,ALDH1A3,ALDH1L1,ALDH3A2,Ces1e,CES3,CYP2C8,DNAJC7,GRIP1,GSTA5,GSTM2,Gstm3,Gstm6,HS3ST3B1,MGST3,NDST2,SMOX,UGT1A9 (includes others),UGT2B17
Iron uptake and transport	1.71	0.155	-0.333	ATP6V0D2,ATP6V1G1,CAND1,HEPH,HFE,HMOX2,LCN2,RPS27A,UBA52
Toll-like Receptor Cascades	1.71	0.194	1.633	CD14,DNM1,EEA1,LBP,TLR2,TLR8
Bile acid and bile salt metabolism	1.71	0.194	-0.816	ABCB11,CYP27A1,CYP39A1,HSD17B4,OSBPL3,SLC27A5
VDR/RXR Activation	1.69	0.141	2.236	CD14,CDKN1A,CXCL10,HR,HSD17B2,IGFBP3,IGFBP5,RXRG,SPP1,TGFB2,YY1
Interleukin-9 signaling	1.67	0.333	#NUM!	JAK3,STAT1,STAT5A
Signaling by ERBB4	1.67	0.153	0.333	BTC,NRAS,RPS27A,SOS1,SPARC,SRC,STAT5A,STMN1,UBA52
Polyamine Regulation in Colon Cancer	1.67	0.153	1	ARG1,CSNK2B,FOS,JUN,MAPK3,MLST8,OAZ1,PPARG,SMOX
DDX58/IFIH1-mediated induction of interferon-alpha/beta	1.66	0.139	1.508	IFIH1,IRF7,ISG15,NFKB2,PCBP2,RPS27A,TNFAIP3,TRAF3,UBA52,UBA7,UBE2L6
Signal regulatory protein family interactions	1.65	0.25	2	PTPN6,SIRPA,SIRPB1,SRC
Gamma carboxylation, hypusine formation and arylsulfatase activation	1.64	0.171	-0.378	ARSB,ARSG,EEF2,F10,F7,GAS6,TPST1
Signaling by FGFR4	1.64	0.171	-0.378	KLB,MAPK3,NRAS,RPS27A,SOS1,SRC,UBA52
Sulfur amino acid metabolism	1.63	0.208	-1.342	AHCY,CBS/LOC102724560,CTH,GOT1,SLC25A10
Interleukin-6 family signaling	1.63	0.208	0.447	IL11RA,LIF,LIFR,OSMR,STAT1
Role of BRCA1 in DNA Damage Response	1.62	0.138	1.667	CDKN1A,CHEK2,E2F1,FANCA,FANCD2,MDC1,PLK1,RBL1,SMARCA4,STAT1,TOPBP1
IL-7 Signaling Pathway	1.62	0.138	0	FOXO4,HGF,Igha,Ighg2c,IGHM,JAK3,JUN,MAPK3,SOS1,STAT1,STAT5A
Role of Osteoblasts in Rheumatoid Arthritis Signaling Pathway	1.6	0.106	2.6	ACVR2B,COL1A1,CTSE,CTSK,CTSO,DVL1,FRZB,IL33,JAK3,LIF,MAPK3,MMP12,MMP13,MMP17,MMP2,MMP23B,SMAD1,SMAD9,SRC,STAT1,STAT5A,TGFB2,VEGFA,VEGFC,WNT5A,WNT5B
Hepatic Cholestasis	1.6	0.108	2.449	ABCB1,ABCB11,ABCB4,ABCC3,ABCG5,ABCG8,ADCY7,ATP8B1,Calm1 (includes others),CD14,CYP27A1,Cyp3a25 (includes others),IL1RAP,IL1RN,IL33,JUN,LBP,LIF,MAPK3,NFKB2,SLC10A1,TGFB2,TIRAP,TNFRSF12A
Oxidative Phosphorylation	1.59	0.125	-3.606	ATP5MC1,ATP5MC2,COX5A,COX7B,NDUFA4,NDUFA6,NDUFB10,NDUFB11,NDUFB5,NDUFS7,SDHD,UQCR11,UQCRB,UQCRHL
BMP signaling pathway	1.59	0.132	0.632	ACVR2B,BMP6,Bmp8b,JUN,MAPK3,NFKB2,NRAS,RAP2B,SMAD1,SMAD9,SOS1,ZNF423
IL-3 Signaling	1.58	0.136	2.111	CSF2RB,FOS,JUN,MAPK3,NRAS,PAK1,PTPN6,RAP2B,SOS1,STAT1,STAT5A
ISG15 antiviral mechanism	1.58	0.141	1.897	EIF2AK2,EIF4E3,ISG15,MAPK3,NUP93,RPS27A,STAT1,UBA52,UBA7,UBE2L6
Spermine and Spermidine Degradation I	1.57	0.5	#NUM!	PAOX,SMOX
Phenylalanine Degradation I (Aerobic)	1.57	0.5	#NUM!	PAH,QDPR
ABRA Signaling Pathway	1.56	0.13	2.887	ACTG1,FOS,FOSB,LIF,LIMK1,MYH9,NOL3,TAGLN,Tpm1,TPM3,VEGFA,VEGFC
Dermatan Sulfate Degradation (Metazoa)	1.56	0.235	1	Chil3/Chil4,GM2A,HEXA,HEXB
Apoptotic execution phase	1.56	0.154	1.414	CASP3,H1-0,H1-3,LMNA,MAPT,PKP1,SPTAN1,VIM
Mitotic Prophase	1.54	0.126	3.606	ARPP19,CCNB1,CCNB2,CDK1,LMNA,MAPK3,MASTL,NCAPG2,NUP93,PLK1,PPP2R1B,SMC2,SMC4
Role of JAK2 in Hormone-like Cytokine Signaling	1.54	0.145	0.707	Cyp3a25 (includes others),FOS,LEPR,PTPN6,SIRPA,STAT1,STAT5A,VEGFA,VEGFC
Citrulline Biosynthesis	1.54	0.3	#NUM!	ALDH18A1,ARG1,GLS2
Growth Hormone Signaling	1.54	0.139	2.333	A2M,FOS,IGFBP3,MAPK3,PTPN6,RPS6KA4,SLC2A4,SOCS7,STAT1,STAT5A
NAFLD Signaling Pathway	1.54	0.106	2.041	CASP3,CPT1A,ERN1,FOS,G6PC1,GPAT3,IL33,JAK3,JUN,LIF,MLST8,MLXIPL,NFKB2,PPP2R1B,SCD,SOCS7,TGFB2,Tlr12,Tlr13,TLR2,TLR3,TLR5,TLR8,ULK1
Signaling by SCF-KIT	1.53	0.163	1.134	NRAS,PTPN6,SH2B2,SOS1,SRC,STAT1,STAT5A
Oncogene Induced Senescence	1.53	0.176	#NUM!	CDK6,E2F1,MAPK3,RPS27A,TFDP2,UBA52
Triglyceride metabolism	1.53	0.176	0.816	CAV1,FABP2,FABP4,FABP5,MGLL,MOGAT1
Inhibition of Angiogenesis by TSP1	1.53	0.176	0.447	CASP3,JUN,SDC2,TGFBR2,THBS1,VEGFA
Apoptosis Signaling	1.51	0.125	0.277	CAPN1,CAPN2,CAPN6,CASP3,CDK1,ENDOG,FAS,LMNA,MAPK3,NFKB2,NRAS,RAP2B,SPTAN1
Senescence-Associated Secretory Phenotype (SASP)	1.5	0.137	1.897	CCNA2,CDK6,CDKN1A,FOS,IGFBP7,JUN,MAPK3,RPS27A,UBA52,UBE2C
Role of NANOG in Mammalian Embryonic Stem Cell Pluripotency	1.5	0.119	1.134	ACVR2B,BMP6,Bmp8b,DVL1,JAK3,LIF,LIFR,MAPK3,NRAS,RAP2B,SMAD1,SMAD9,SOS1,WNT5A,WNT5B
Mitochondrial Dysfunction	1.5	0.098	2.263	ADRB3,ATP1A3,ATP1B1,ATP5MC1,ATP5MC2,CACNB3,Calm1 (includes others),CAPN1,CAPN2,CAPN6,CASP3,COX5A,COX7B,CREB3L1,DLAT,GPX4,GPX7,GSTA5,GSTM2,ITPR2,MAPT,MGST3,NDUFA4,NDUFA6,NDUFB10,NDUFB11,NDUFB5,NDUFS7,PPARG,SDHD,UCP2,UQCR11,UQCRB,UQCRHL

## Sheet: FY-HFDvsLFD
Ingenuity Canonical Pathways	-log(p-value)	Ratio	z-score	Molecules
Fatty Acid β-oxidation I	11.7	0.382	1.897	ACAA1,ACAA2,ACADM,ACSF2,ACSL1,ACSL4,ACSM1,ECHDC3,ECI1,ECI2,HADH,HSD17B4,SLC27A6
Peroxisomal protein import	8.93	0.222	3.742	ACAA1,ACOT8,ACOX1,CRAT,DHRS4,ECH1,ECI2,EPHX2,GSTK1,HAO1,HSD17B4,LONP2,PECR,PEX1
LPS/IL-1 Mediated Inhibition of RXR Function	8.62	0.105	-1.633	ABCC4,ACOX1,ACSF2,ACSL1,ACSL4,ACSM1,ALDH18A1,ALDH1A1,CPT2,CRAT,CYP2C18,Cyp2c70,Cyp2d26,Cyp2j5,GSTK1,Gstm3,GSTZ1,HMGCS2,IL1RL2,MAOB,MGMT,NR1I3,RXRA,SLC27A6,SMOX,SULT1B1,Sult2a2
Hepatic Fibrosis / Hepatic Stellate Cell Activation	7.74	0.113	#NUM!	AGT,BAMBI,COL1A1,COL1A2,COL3A1,COL4A1,COL4A2,COL6A3,FGF1,IGFBP4,IL1RL2,IL6R,LEPR,MMP13,MMP2,MYH14,PDGFA,PDGFRB,SMAD7,TGFB2,TGFBR2,TIMP1
Extracellular matrix organization	7.54	0.151	-3	APP,COL1A1,COL1A2,COL3A1,COL4A1,COL4A2,COL6A3,DDR1,ITGA6,ITGA7,ITGAX,LAMB3,LUM,PDGFA,TGFB2,TNC
Retinoate Biosynthesis I	6.75	0.233	1.414
Integrin cell surface interactions	6.31	0.153	-3.051	COL1A1,COL1A2,COL3A1,COL4A1,COL4A2,COL6A3,FBN1,ITGA11,ITGA6,ITGA7,ITGAX,LUM,TNC
Tumor Microenvironment Pathway	6.25	0.105	-1.886	CCND1,COL1A1,COL1A2,COL3A1,FGF1,FOXO1,HLA-A,HLA-E,IDO2,IL6R,LEPR,MMP12,MMP13,MMP2,MYC,PDGFA,SLC2A4,TGFB2,TNC
Tryptophan Degradation III (Eukaryotic)	5.75	0.304	2.449	ACAA2,ACAT1,GCDH,HADH,HSD17B4,KMO,TDO2
Ethanol Degradation II	5.45	0.229	1.89	ACSL1,ACSS3,ADH4,ALDH1A1,Aldh3b3,DHRS4,DHRS9,DIP2A
Assembly of collagen fibrils and other multimeric structures	5.27	0.164	-2.53	COL1A1,COL1A2,COL3A1,COL4A1,COL4A2,COL6A3,ITGA6,LAMB3,LOX,MMP13
Hepatic Fibrosis Signaling Pathway	5.21	0.0684	-1.279	AGT,ATF4,BAMBI,CACNA1D,CACNB2,CACNB3,CCND1,COL1A1,COL1A2,COL3A1,CREB3L2,CREB3L3,FOXO1,IL1RL2,ITGA11,ITGA6,ITGA7,ITGAX,KLF9,LEPR,MMP13,MYC,PDGFA,PDGFRB,SIRT3,SMAD7,TGFB2,TGFBR2,TIMP1
Mitochondrial L-carnitine Shuttle Pathway	5.1	0.316	0	ACSF2,ACSL1,ACSL4,ACSM1,CPT2,SLC27A6
Oxidative Ethanol Degradation III	4.73	0.161	2	ACSL1,ACSS3,ALDH1A1,Aldh3b3,CYP2C18,Cyp2c70,Cyp2d26,Cyp2j5,DIP2A
Stearate Biosynthesis I (Animals)	4.67	0.141	-0.816	ACOT8,ACSF2,ACSL1,ACSL4,ACSM1,AKR1B10,DHRS1,ELOVL6,FASN,SLC27A6
Carnitine metabolism	4.62	0.357	1.342	ACACA,CPT2,RXRA,SLC22A5,SLC25A20
Serotonin Degradation	4.56	0.137	1.265	ADH4,ALDH1A1,Aldh3b3,DHRS4,DHRS9,LARGE1,MAOB,SMOX,SULT1B1,UGT3A1
Gap junction trafficking and regulation	4.52	0.206	-2.646	DAB2,DNM1,SRC,TUBA1A,TUBA8,TUBB2A,TUBB6
Aryl Hydrocarbon Receptor Signaling	4.51	0.0943	-0.707	ALDH18A1,ALDH1A1,CCND1,CYP2C18,Cyp2c70,GSTK1,Gstm3,GSTZ1,MYC,NFE2L2,NFIA,NFIB,RXRA,SRC,TGFB2
Fatty Acid Activation	4.45	0.333	#NUM!	ACSF2,ACSL1,ACSL4,ACSM1,SLC27A6
Collagen degradation	4.42	0.148	-3	COL1A1,COL1A2,COL3A1,COL4A1,COL4A2,COL6A3,MMP12,MMP13,MMP2
Glutaryl-CoA Degradation	4.3	0.312	2	ACAA2,ACAT1,GCDH,HADH,HSD17B4
Noradrenaline and Adrenaline Degradation	4.27	0.189	1.134	ADH4,ALDH1A1,Aldh3b3,DHRS4,DHRS9,MAOB,SMOX
Ferroptosis Signaling Pathway	4.21	0.0992	-0.277	ACACA,ACSL4,AIFM2,ANGPTL4,ATF4,BID,CHAC1,EIF2AK3,EMP1,H2AX,NFE2L2,PEBP1,PRKAB1
Docosahexaenoic Acid (DHA) Signaling	4.17	0.0754	-0.688	ABHD3,APP,ATF4,BID,BIK,CCND1,CREB3L2,CREB3L3,EIF2AK3,FOXO1,LCAT,NFE2L2,PNPLA3,PRDX6,PRKAB1,RXRA,SYT12,SYT3,TGFB2
Syndecan interactions	4.14	0.222	-1.633	COL1A1,COL1A2,COL3A1,ITGA6,SDC4,TNC
Tryptophan Degradation X (Mammalian, via Tryptamine)	4.14	0.222	1	AKR1B10,Akr1b7,ALDH1A1,Aldh3b3,MAOB,SMOX
Osteoarthritis Pathway	4.05	0.0763	-0.277	ATF4,CREB3L2,CREB3L3,IHH,IL1RL2,ITGA11,ITGA6,ITGA7,ITGAX,MMP12,MMP13,MYBBP1A,PRKAB1,SDC4,SMAD7,SMAD9,SOX9,TGFBR2
Cell Cycle: G1/S Checkpoint Regulation	4.04	0.132	0.707	CCND1,CDKN2B,E2F2,E2F4,FOXO1,GNL3,HDAC11,MYC,TGFB2
γ-linolenate Biosynthesis II (Animals)	3.9	0.263	#NUM!	ACSF2,ACSL1,ACSL4,ACSM1,SLC27A6
Pyrimidine Ribonucleotides De Novo Biosynthesis	3.83	0.163	-1.633	CAD,CTPS1,ENTPD7,NME6,NUDT18,PGP,SLC25A42
Signaling by Retinoic Acid	3.77	0.159	1.89	ADH4,ALDH1A1,CYP26B1,DHRS3,DHRS4,DHRS9,RXRA
Acetate Conversion to Acetyl-CoA	3.72	0.6	#NUM!	ACSL1,ACSS3,DIP2A
Tryptophan catabolism	3.65	0.333	2	AADAT,IDO2,KMO,TDO2
NCAM signaling for neurite out-growth	3.62	0.131	-2.121	CACNA1D,CACNB2,CACNB3,COL3A1,COL4A1,COL4A2,COL6A3,SRC
Peroxisomal lipid metabolism	3.58	0.227	2.236	ACOT8,ACOX1,CRAT,HSD17B4,PECR
Atherosclerosis Signaling	3.54	0.0902	#NUM!	ABHD3,CCR2,COL1A1,COL1A2,COL3A1,LCAT,LPL,MMP13,PDGFA,PNPLA3,PRDX6,TNFRSF12A
Retinol Biosynthesis	3.52	0.146	-0.447	AKR1B10,Akr1b7,DHRS3,DHRS4,DHRS9,LPL,PNPLA3
AMPK Signaling	3.44	0.0702	-0.302	ACACA,ADRA2B,ATF4,CCND1,CPT2,CREB3L2,CREB3L3,EPM2A,FASN,FOXO1,GNA12,ORAI1,PFKP,PPM1K,PPP2R1B,PRKAB1,SLC2A4
Mitochondrial Fatty Acid Beta-Oxidation	3.39	0.208	2.236	ACAA2,ACADM,DECR1,ECI1,HADH
The Visual Cycle	3.39	0.208	#NUM!	AKR1B10,Akr1b7,DHRS3,DHRS4,DHRS9
RHO GTPases Activate Formins	3.37	0.0863	-2.887	CDC20,DIAPH3,DYNLL1,KIF2C,NUP160,PLK1,PPP2R1B,SRC,TUBA1A,TUBA8,TUBB2A,TUBB6
Phase I - Functionalization of compounds	3.33	0.098	1.897	ADH4,ALDH1A1,BPHL,CMBL,CYP26B1,CYP2C18,CYP4V2,MAOB,RXRA,SMOX
COPI-mediated anterograde transport	3.33	0.098	-3.162	ARFGAP3,COG3,DYNLL1,STX5,TMED3,TMED9,TUBA1A,TUBA8,TUBB2A,TUBB6
Ethanol Degradation IV	3.3	0.2	2	ACSL1,ACSS3,ALDH1A1,Aldh3b3,DIP2A
Response of EIF2AK1 (HRI) to heme deficiency	3.23	0.267	-1	ASNS,ATF3,ATF4,CHAC1
Regulation of Insulin-like Growth Factor (IGF) transport and uptake by IGFBPs	3.23	0.0887	-2.111	APP,EVA1A,FBN1,FSTL1,IGFBP4,MMP2,MXRA8,SPARCL1,TIMP1,TNC,WFS1
FXR/RXR Activation	3.2	0.0749	-0.535	AIFM2,EIF2AK3,FASN,FOXO1,GSTK1,Gstm3,GSTZ1,LPL,NFE2L2,PRKAB1,RXRA,SRC,TGFB2,TNFSF15
TYSND1 cleaves peroxisomal proteins	3.19	0.429	#NUM!	ACAA1,ACOX1,HSD17B4
Post-translational protein phosphorylation	3.17	0.0935	-1.897	APP,EVA1A,FBN1,FSTL1,IGFBP4,MXRA8,SPARCL1,TIMP1,TNC,WFS1
Pyrimidine Ribonucleotides Interconversion	3.16	0.15	-1.342	CTPS1,ENTPD7,NME6,NUDT18,PGP,SLC25A42
Apelin Liver Signaling Pathway	3.14	0.185	-1.342	AGT,COL1A1,COL1A2,COL3A1,PDGFRB
TR/RXR Activation	3.06	0.0846	-0.905	ACACA,CCND1,COL6A3,DIO1,FASN,KLF9,PFKP,RXRA,SLC16A2,SRC,SYT12
NRF2-mediated Oxidative Stress Response	3.04	0.0669	-1.134	ABCC4,ATF4,CYP2C18,Cyp2c70,Cyp2d26,Cyp2j5,DNAJB5,DNAJB9,EIF2AK3,GSTK1,Gstm3,GSTZ1,HACD3,HERPUD1,MAPK7,NFE2L2
Role of Osteoclasts in Rheumatoid Arthritis Signaling Pathway	3.04	0.0613	-3.5	ADAM11,ADAM8,ATF4,CCND1,COL1A1,COL1A2,COL3A1,COL4A1,COL4A2,COL6A3,CREB3L2,CREB3L3,FOXO1,IL1RL2,MMP12,MMP13,MMP2,SRC,TREM2
Signaling by PDGF	3.02	0.121	-2.646	COL3A1,COL4A1,COL4A2,COL6A3,PDGFA,PDGFRB,SRC
Isoleucine Degradation I	3.01	0.235	#NUM!	ACAA2,ACAT1,ECHDC3,HSD17B4
Response to elevated platelet cytosolic Ca2+	3.01	0.0833	-1.508	ABCC4,APP,CD63,CD9,ITIH4,PDGFA,SERPINA3,TAGLN2,TGFB2,TIMP1,TMSB10/TMSB4X
IL-10 Signaling	2.97	0.0779	0	ATF4,CCND1,CREB3L2,CREB3L3,HLA-A,HLA-DQA1,HLA-DQB1,HLA-E,IHH,IL1RL2,IL6R,PRKAB1
Calcium Signaling	2.97	0.0682	-0.707	ATF4,ATP2B2,CACNA1D,CACNB2,CACNB3,CREB3L2,CREB3L3,GRIA3,GRIN3B,HDAC11,MCU,MYH14,SLC8B1,Tpm1,Tpm2
Collagen chain trimerization	2.93	0.136	-2.449	COL1A1,COL1A2,COL3A1,COL4A1,COL4A2,COL6A3
Nucleotide catabolism	2.92	0.167	0.447	DPYS,ENTPD7,GDA,NUDT18,TYMP
Unfolded Protein Response (UPR)	2.91	0.222	-1	ATF4,CREB3L2,CREB3L3,EIF2AK3
Kinesins	2.88	0.115	-2.646	KIF18B,KIF20B,KIF2C,TUBA1A,TUBA8,TUBB2A,TUBB6
Bile acid and bile salt metabolism	2.86	0.161	0.447	ACOT8,HSD17B4,OSBP,OSBPL3,RXRA
Methylglyoxal Degradation III	2.86	0.161	-1	ADH4,AKR1B1,AKR1B10,Akr1b7,DHRS1
Intra-Golgi and retrograde Golgi-to-ER traffic	2.85	0.069	-3.207	ARFGAP3,COG3,DYNLL1,KIF18B,KIF20B,KIF2C,RAB30,STX5,TMED3,TMED9,TUBA1A,TUBA8,TUBB2A,TUBB6
Small Cell Lung Cancer Signaling	2.85	0.0918	#NUM!	BID,CCND1,CDKN2B,CKS1B,E2F2,E2F4,HDAC11,MYC,RXRA
Dopamine Degradation	2.79	0.156	1.342	ALDH1A1,Aldh3b3,MAOB,SMOX,SULT1B1
RAR Activation	2.74	0.0534	0.209	ADH4,ALDH1A1,ATF4,CDKN2B,COL1A1,COL1A2,COL3A1,CREB3L2,CREB3L3,CSF2RB,DHRS3,DHRS9,MMP13,MMP2,PDE4B,Rdh7,RXRA,SDR9C7,SOX9,SRC,TGFB2,TGFBR2,TNFSF15
Phagosome Maturation	2.74	0.0732	#NUM!	CTSO,DYNLL1,HLA-A,HLA-E,PRDX6,STX1B,TUBA1A,TUBA8,TUBB,TUBB2A,TUBB6,VPS37C
Estrogen-Dependent Breast Cancer Signaling	2.69	0.0952	-1	AKR1B10,Akr1b7,ATF4,CCND1,CREB3L2,CREB3L3,HSD17B4,SRC
Degradation of the extracellular matrix	2.68	0.106	-1.89	ADAM8,ELN,FBN1,LAMB3,MMP12,MMP13,MMP2
Ketone body metabolism	2.68	0.3	#NUM!	ACAT1,ACSS3,HMGCS2
Citrulline Biosynthesis	2.68	0.3	#NUM!	ALDH18A1,OAT,PRODH2
Regulation of NFE2L2 gene expression	2.66	0.667	#NUM!	MYC,NFE2L2
Methylglyoxal Degradation I	2.66	0.667	#NUM!	GLO1,HAGH
Collagen biosynthesis and modifying enzymes	2.65	0.104	-2.646	COL1A1,COL1A2,COL3A1,COL4A1,COL4A2,COL6A3,P3H1
MHC class II antigen presentation	2.62	0.0794	-2.53	CTSO,DNM1,DYNLL1,HLA-DQA1,HLA-DQB1,KIF2C,TUBA1A,TUBA8,TUBB2A,TUBB6
Remodeling of Epithelial Adherens Junctions	2.61	0.103	#NUM!	DNM1,SRC,TUBA1A,TUBA8,TUBB,TUBB2A,TUBB6
Transcriptional regulation by RUNX2	2.6	0.118	-2.449	CCND1,COL1A1,IHH,MMP13,SOX9,SRC
Endocannabinoid Cancer Inhibition Pathway	2.58	0.0738	-0.632	ATF3,ATF4,CCND1,CREB3L2,CREB3L3,MMP2,MYC,NUPR1,PRKAB1,SPTLC2,SRC
Putrescine Degradation III	2.57	0.182	1	ALDH1A1,Aldh3b3,MAOB,SMOX
Ketogenesis	2.55	0.273	#NUM!	ACAA2,ACAT1,HMGCS2
Glycogen Degradation II	2.55	0.273	#NUM!	PGM1,PYGB,TYMP
Glycine Betaine Degradation	2.55	0.273	#NUM!	BHMT,SARDH,SRR
Sertoli Cell-Sertoli Cell Junction Signaling	2.51	0.0612	-3.357	ATF4,CDH3,CREB3L2,CREB3L3,IL1RL2,ITGA6,LAMB3,SRC,TGFBR2,TIMP1,TUBA1A,TUBA8,TUBB,TUBB2A,TUBB6
Interleukin-4 and Interleukin-13 signaling	2.5	0.0818	-1.667	CCND1,COL1A2,FOXO1,IL23A,IL6R,ITGAX,MMP2,MYC,TIMP1
Translocation of SLC2A4 (GLUT4) to the plasma membrane	2.5	0.0986	-2.646	MYO1C,PRKAB1,SLC2A4,TUBA1A,TUBA8,TUBB2A,TUBB6
Histidine Degradation VI	2.5	0.174	#NUM!	CYP26B1,Cyp2d26,Cyp2d40,UROC1
Mitochondrial Dysfunction	2.48	0.0548	0.688	APP,ATF4,BID,CACNA1D,CACNB2,CACNB3,CPOX,CREB3L2,CREB3L3,GSTK1,GSTZ1,MAOB,MAPK7,MCU,NDUFAF1,NFE2L2,PRDX6,PRKAB1,SIRT3
GP1b-IX-V activation signalling	2.43	0.25	#NUM!	COL1A1,COL1A2,SRC
HSP90 chaperone cycle for steroid hormone receptors in the presence of ligand	2.43	0.109	-2.449	DYNLL1,HSPA2,TUBA1A,TUBA8,TUBB2A,TUBB6
Ephrin Receptor Signaling	2.43	0.0644	0.447	ATF4,CREB3L2,CREB3L3,EFNA5,FGF1,GNA12,GRIN3B,ITGA11,ITGA6,ITGA7,ITGAX,PDGFA,SRC
Sulfur amino acid metabolism	2.43	0.167	2	BHMT,MPST,SLC25A10,SUOX
Senescence Pathway	2.41	0.0565	0.775	ATF3,CACNA1D,CACNB2,CACNB3,CCND1,CDKN2B,E2F2,E2F4,MAPK15,MAPK7,MCU,PPP2R1B,SAA2-SAA4,SMAD7,SMAD9,TGFB2,TGFBR2
ID1 Signaling Pathway	2.41	0.064	-1.387	APP,ATF3,BHLHA15,CCND1,CDC20,ID1,IL6R,MMP2,MYC,SMAD9,SRC,TGFB2,TGFBR2
Human Embryonic Stem Cell Pluripotency	2.41	0.064	-2.496	FOXO1,ID1,ID2,ID3,ID4,INHBA,MYC,PDGFA,PDGFRB,SMAD7,SMAD9,TGFB2,TGFBR2
tRNA Charging	2.4	0.128	-0.447	AARS2,DARS2,GARS1,IARS1,YARS1
ERK5 Signaling	2.4	0.0946	-0.816	ATF4,CREB3L2,CREB3L3,GNA12,MAPK7,MYC,SRC
Myelination Signaling Pathway	2.39	0.0549	-0.471	ARHGAP6,ATF4,CREB3L2,CREB3L3,FASN,HDAC11,ID2,ID4,ITGA6,LAMB3,LGI4,MTHFD2,PDGFA,PDGFRB,RAPGEF2,SMAD7,SMAD9,SRC
Proline Biosynthesis I	2.37	0.5	#NUM!	ALDH18A1,PYCR2
Melatonin Degradation II	2.37	0.5	#NUM!	MAOB,SMOX
Fatty Acid β-oxidation III (Unsaturated, Odd Number)	2.37	0.5	#NUM!	ECI1,ECI2
Caveolar-mediated Endocytosis Signaling	2.37	0.0933	#NUM!	HLA-A,HLA-E,ITGA11,ITGA6,ITGA7,ITGAX,SRC
Bladder Cancer Signaling	2.35	0.0776	#NUM!	CCND1,E2F2,E2F4,FGF1,HDAC11,MMP12,MMP13,MMP2,MYC
Hypoxia Signaling in the Cardiovascular System	2.34	0.0921	#NUM!	ATF4,CREB3L2,CREB3L3,SLC2A4,UBE2H,UBE2J1,UBE2L6
Platelet Aggregation (Plug Formation)	2.33	0.231	#NUM!	ADRA2B,COL1A1,COL1A2
Glycogen Degradation III	2.33	0.231	#NUM!	PGM1,PYGB,TYMP
UDP-N-acetyl-D-galactosamine Biosynthesis II	2.33	0.231	#NUM!	GNPDA1,HK2,UAP1
Estrogen-mediated S-phase Entry	2.3	0.154	-2	CCND1,E2F2,E2F4,MYC
Intrinsic Prothrombin Activation Pathway	2.26	0.119	-0.447	COL1A1,COL1A2,COL3A1,F11,KLKB1
MSP-RON Signaling in Cancer Cells Pathway	2.25	0.0704	-0.333	ATF4,CCND1,CREB3L2,CREB3L3,CSF2RB,F11,ITGA6,KLKB1,MYC,SRC
Signaling by MET	2.24	0.0886	-1.89	COL1A1,COL1A2,COL3A1,LAMB3,SH3GL1,SRC,TNS3
ATF4 activates genes in response to endoplasmic reticulum stress	2.24	0.148	-1	ASNS,ATF3,ATF4,HERPUD1
Fatty acyl-CoA biosynthesis	2.24	0.148	0	ACACA,ACSL1,FASN,HACD3
LGI-ADAM interactions	2.23	0.214	#NUM!	ADAM11,LGI4,STX1B
Glutamate and glutamine metabolism	2.23	0.214	#NUM!	ALDH18A1,OAT,PYCR2
Mevalonate Pathway I	2.23	0.214	#NUM!	ACAA2,ACAT1,HMGCS2
Assembly and cell surface presentation of NMDA receptors	2.22	0.116	-1.342	GRIN3B,TUBA1A,TUBA8,TUBB2A,TUBB6
Aggrephagy	2.22	0.116	-2.236	DYNLL1,TUBA1A,TUBA8,TUBB2A,TUBB6
Glucose metabolism	2.21	0.0875	0.378	GNPDA1,HK2,NUP160,PC,PFKP,PPP2R1B,SLC25A10
LXR/RXR Activation	2.18	0.0732	2.236	ACACA,AGT,FASN,HADH,IL1RL2,ITIH4,LCAT,LPL,RXRA
Pathogen Induced Cytokine Storm Signaling Pathway	2.18	0.0512	-2.982	CLEC7A,COL1A1,COL1A2,COL3A1,COL4A1,COL4A2,COL6A3,CSF2RB,HLA-DQA1,HLA-DQB1,IL1RL2,IL23A,IL6R,MAPK15,MAPK7,MYC,SLC2A4,TGFB2,TNFSF15
Choline catabolism	2.15	0.4	#NUM!	BHMT,SARDH
Proline Biosynthesis II (from Arginine)	2.15	0.4	#NUM!	OAT,PYCR2
Activin Inhibin Signaling Pathway	2.14	0.0594	-0.832	BAMBI,COL1A1,COL1A2,COL3A1,FST,IL1RL2,INHBA,MAPK15,MAPK7,MMP2,SMAD7,SMAD9,TGFB2
Coronavirus Replication Pathway	2.14	0.111	-2.236	TUBA1A,TUBA8,TUBB,TUBB2A,TUBB6
Xenobiotic Metabolism Signaling	2.13	0.0541	#NUM!	ALDH18A1,ALDH1A1,EIF2AK3,GSTK1,Gstm3,GSTZ1,MAOB,MAPK7,MGMT,NFE2L2,NR1I3,PPP2R1B,RXRA,SMOX,SULT1B1,Sult2a2
RHOGDI Signaling	2.12	0.0591	0.378	ARHGAP6,ARHGDIA,ARHGEF2,ARHGEF3,ARHGEF5,CDH3,GNA12,ITGA11,ITGA6,ITGA7,ITGAX,MYH14,SRC
Activation of NMDA receptors and postsynaptic events	2.1	0.0833	-2.646	GRIA3,PRKAB1,SRC,TUBA1A,TUBA8,TUBB2A,TUBB6
Cyclins and Cell Cycle Regulation	2.07	0.0824	-0.816	CCND1,CDKN2B,E2F2,E2F4,HDAC11,PPP2R1B,TGFB2
PTEN Signaling	2.07	0.0662	1.633	CCND1,FOXO1,ITGA11,ITGA6,ITGA7,ITGAX,MAGI3,MAST2,PDGFRB,TGFBR2
Mitotic G2-G2/M phases	2.07	0.0603	-2.309	AJUBA,CEP192,DYNLL1,OPTN,PLK1,PPP2R1B,TPX2,TUBA1A,TUBA8,TUBB,TUBB2A,TUBB6
Pancreatic Secretion Signaling Pathway	2.06	0.0562	0	ARHGDIA,ARHGEF2,ARHGEF3,ARHGEF5,ATP2B2,CA11,CA5A,GNA12,LPL,MCU,ORAI1,PPP1R14B,SRC,STX1B
Superpathway of Citrulline Metabolism	2.06	0.188	#NUM!	ALDH18A1,OAT,PRODH2
Role of IL-17F in Allergic Inflammatory Airway Diseases	2.06	0.106	-1	ATF4,CREB3L2,CREB3L3,MMP13,TRAF3IP2
Pulmonary Fibrosis Idiopathic Signaling Pathway	2.05	0.0518	-3.638	AJUBA,CCND1,COL1A1,COL1A2,COL3A1,COL4A1,COL4A2,COL6A3,FOXO1,GNA12,MMP12,MMP13,MMP2,PDGFA,PDGFRB,TGFB2,TGFBR2
Type II Diabetes Mellitus Signaling	2.03	0.0654	#NUM!	ACSF2,ACSL1,ACSL4,ACSM1,CACNA1D,CACNB2,CACNB3,PRKAB1,SLC27A6,SLC2A4
NAFLD Signaling Pathway	2.03	0.0575	-0.277	ACACA,ATF4,EIF2AK3,EPM2A,FASN,FOXO1,IL6R,NFE2L2,PNPLA3,PPP2R1B,PRKAB1,TGFB2,TNFSF15
Estrogen Receptor Signaling	2.03	0.0487	-1.5	AGT,ATF4,CACNA1D,CACNB2,CACNB3,CCND1,CREB3L2,CREB3L3,FOXO1,GNA12,LEPR,MCU,MMP12,MMP13,MMP2,MYC,NDUFAF1,PRKAB1,SETD7,SRC
Asparagine N-linked glycosylation	2.02	0.129	-2	ALG2,GFPT1,SLC35C1,UAP1
RHO GTPases activate IQGAPs	2.02	0.129	-2	TUBA1A,TUBA8,TUBB2A,TUBB6
XBP1(S) activates chaperone genes	2.02	0.104	-2.236	DNAJB9,GFPT1,SRPRB,TSPYL2,WFS1
Mitotic G1 phase and G1/S transition	2.01	0.0687	-1.134	CABLES1,CCND1,CDKN2B,CKS1B,E2F2,E2F4,MYC,PPP2R1B,SRC
Mitotic Prometaphase	2	0.0591	-2.887	CDC20,CEP192,DYNLL1,KIF2C,NUP160,PLK1,PPP2R1B,TUBA1A,TUBA8,TUBB,TUBB2A,TUBB6
Fructose metabolism	1.99	0.333	#NUM!	AKR1B1,ALDH1A1
UDP-N-acetyl-D-glucosamine Biosynthesis II	1.99	0.333	#NUM!	GFPT1,UAP1
Tryptophan Degradation to 2-amino-3-carboxymuconate Semialdehyde	1.99	0.333	#NUM!	KMO,TDO2
Serotonin Receptor Signaling	1.98	0.0467	-1.279	ABHD3,ACAT1,ADRA2B,APP,ATF4,CACNA1D,CACNB2,CACNB3,CREB3L2,CREB3L3,FOXO1,GNA12,LCAT,MAOB,MMP2,MYC,ORAI1,PNPLA3,PRDX6,SMOX,SRC,TGFB2
Transcriptional activity of SMAD2/SMAD3:SMAD4 heterotrimer	1.98	0.102	-2.236	CDKN2B,COL1A2,E2F4,MYC,SMAD7
PFKFB4 Signaling Pathway	1.98	0.102	-1	ATF4,CREB3L2,CREB3L3,HK2,TGFB2
Superpathway of Melatonin Degradation	1.95	0.087	0	CYP2C18,LARGE1,MAOB,SMOX,SULT1B1,UGT3A1
Activation of Matrix Metalloproteinases	1.92	0.121	-1	KLKB1,MMP13,MMP2,TIMP1
Superpathway of Geranylgeranyldiphosphate Biosynthesis I (via Mevalonate)	1.92	0.167	#NUM!	ACAA2,ACAT1,HMGCS2
White Adipose Tissue Browning Pathway	1.87	0.0652	0	ATF4,CACNA1D,CACNB2,CACNB3,CREB3L2,CREB3L3,LDHD,PRKAB1,RXRA
DHCR24 Signaling Pathway	1.86	0.0647	1.667	AGT,APP,ITIH4,LCAT,NR1I3,PDGFA,PDZK1,RXRA,SOX9
Adipogenesis pathway	1.86	0.0647	-0.333	BSCL2,FGF1,FOXO1,HDAC11,LPL,SAP30,SLC2A4,SMAD9,SOX9
NFE2L2 regulating anti-oxidant/detoxification enzymes	1.85	0.158	#NUM!	ATF4,NFE2L2,SRXN1
Prostate Cancer Signaling	1.85	0.069	#NUM!	ATF4,CCND1,CREB3L2,CREB3L3,E2F2,E2F4,FOXO1,HDAC11
Arginine Degradation VI (Arginase 2 Pathway)	1.85	0.286	#NUM!	OAT,PYCR2
Phosphatidylcholine Biosynthesis I	1.85	0.286	#NUM!	CHPT1,PCYT1B
Interferon gamma signaling	1.85	0.0745	-1.134	GBP6,HLA-A,HLA-DQA1,HLA-DQB1,HLA-E,SMAD7,TRIM5
Signaling by TGF-beta Receptor Complex	1.84	0.0943	-2.236	BAMBI,FBN1,SMAD7,TGFB2,TGFBR2
Neuroinflammation Signaling Pathway	1.84	0.0502	-1.604	APP,ATF4,CREB3L2,CREB3L3,GRIN3B,HLA-A,HLA-DQA1,HLA-DQB1,HLA-E,IL6R,MAPK15,MAPK7,NFE2L2,TGFB2,TGFBR2,TREM2
Amyotrophic Lateral Sclerosis Signaling	1.81	0.0678	1.342	BID,CACNA1D,CACNB2,CACNB3,GRIA3,GRID1,GRIK5,GRIN3B
Regulation of lipid metabolism by PPARalpha	1.79	0.0672	2.828	ACADM,ACOX1,ACSL1,AGT,ANGPTL4,CPT2,HMGCS2,RXRA
p38 MAPK Signaling	1.77	0.0667	-1.134	ATF4,CREB3L2,CREB3L3,DUSP10,IL1RL2,MYC,TGFB2,TGFBR2
PPARα/RXRα Activation	1.76	0.0567	0.302	ACAA1,ACOX1,CYP2C18,Cyp2c70,FASN,IL1RL2,LPL,PRKAB1,RXRA,TGFB2,TGFBR2
Xenobiotic Metabolism CAR Signaling Pathway	1.76	0.0567	1.897	ALDH18A1,ALDH1A1,GSTK1,Gstm3,GSTZ1,NR1I3,PPP2R1B,RXRA,SRC,SULT1B1,Sult2a2
Protein folding	1.75	0.0714	-1.89	KIFC3,LONP2,NOP56,TUBA1A,TUBA8,TUBB2A,TUBB6
Glutaminergic Receptor Signaling Pathway (Enhanced)	1.75	0.0489	0	ABHD3,ATF4,CACNA1D,CACNB2,CACNB3,CREB3L2,CREB3L3,GRIA3,GRIK5,GRIN3B,LCAT,PNPLA3,PRDX6,SRC,STX1B,TGFB2
Xenobiotic Metabolism PXR Signaling Pathway	1.74	0.0564	0.632	ALDH18A1,ALDH1A1,GSTK1,Gstm3,GSTZ1,MAOB,PPP1R14B,RXRA,SMOX,SULT1B1,Sult2a2
Fatty Acid α-oxidation	1.73	0.143	#NUM!	ALDH1A1,Aldh3b3,BCO2
Serine biosynthesis	1.73	0.25	#NUM!	PSAT1,SRR
NFE2L2 regulates pentose phosphate pathway genes	1.73	0.25	#NUM!	NFE2L2,PGD
Histidine Degradation III	1.73	0.25	#NUM!	MTHFD2,UROC1
Molecular Mechanisms of Cancer	1.73	0.0397	-2.744	ADRA2B,ARHGEF2,ARHGEF3,ARHGEF5,BID,CCND1,CCR2,CDKN2B,CSF2RB,E2F2,E2F4,FOXO1,GNA12,GPR12,GPR153,HDAC11,ID1,IHH,IL1RL2,IL6R,ITGA11,ITGA6,ITGA7,ITGAX,LGR4,MMP12,MMP13,MMP2,MYC,SMAD7,SMAD9,SRC,TGFB2,TGFBR2
Cell Cycle Regulation by BTG Family Proteins	1.71	0.105	#NUM!	CCND1,E2F2,E2F4,PPP2R1B
Glutathione-mediated Detoxification	1.71	0.105	#NUM!	GSTK1,Gstm3,GSTZ1,Nat8f2
VDR/RXR Activation	1.71	0.0769	#NUM!	FOXO1,HR,PDGFA,RXRA,SEMA3B,TGFB2
Ribonucleotide Reductase Signaling Pathway	1.71	0.0581	-2.53	ATF4,CCND1,CDH3,CREB3L2,CREB3L3,E2F2,E2F4,MMP2,MYC,SRC
Synaptic Long Term Depression	1.7	0.0556	0	ABHD3,CACNA1D,CACNB2,CACNB3,GNA12,GRIA3,GRID1,LCAT,PNPLA3,PPP2R1B,PRDX6
Role of JAK family kinases in IL-6-type Cytokine Signaling	1.68	0.0759	-0.816	CCND1,IL6R,MYC,SERPINA3,TGFB2,TIMP1
Pregnenolone Biosynthesis	1.68	0.136	#NUM!	CYP26B1,Cyp2d26,Cyp2d40
NGF-stimulated transcription	1.68	0.103	#NUM!	ID1,ID2,ID3,ID4
Inhibition of Matrix Metalloproteases	1.68	0.103	1	MMP12,MMP13,MMP2,TIMP1
Antigen Presentation Pathway	1.68	0.103	#NUM!	HLA-A,HLA-DQA1,HLA-DQB1,HLA-E
WNT/β-catenin Signaling	1.68	0.0575	0	CCND1,CDH3,MYC,PPP2R1B,SOX5,SOX9,SRC,TGFB2,TGFBR2,UBD
Wound Healing Signaling Pathway	1.67	0.0516	-2.496	COL1A1,COL1A2,COL3A1,COL4A1,COL4A2,COL6A3,IL1RL2,ITGA6,LAMB3,PDGFA,TGFB2,TGFBR2,TNFSF15
PI3K/AKT Signaling	1.67	0.055	#NUM!	CCND1,CSF2RB,EPM2A,FOXO1,IL1RL2,IL6R,ITGA11,ITGA6,ITGA7,ITGAX,PPP2R1B
G alpha (12/13) signalling events	1.66	0.075	0	ARHGEF2,ARHGEF26,ARHGEF3,ARHGEF5,ECT2,GNA12
Metabolism of water-soluble vitamins and cofactors	1.66	0.0847	0.447	ACACA,FASN,MCCC2,PC,VNN1
Oxytocin in Brain Signaling Pathway	1.65	0.0547	0.632	ABHD3,ATF4,CACNA1D,CACNB2,CACNB3,CREB3L2,CREB3L3,LCAT,MAPK7,PNPLA3,PRDX6
Immunoregulatory interactions between a Lymphoid and a non-Lymphoid cell	1.64	0.0545	-2.714	CD1D,CD300LB,CD34,COL1A1,COL1A2,COL3A1,CXADR,HLA-A,HLA-E,PIANP,TREM2
Leucine Degradation I	1.63	0.222	#NUM!	ACADM,MCCC2
SPINK1 Pancreatic Cancer Pathway	1.63	0.0833	0.447	CELA1,CPZ,KLKB1,MMP12,TGFBR2
RAF-independent MAPK1/3 activation	1.63	0.13	#NUM!	DUSP10,IL6R,PEA15
Oxytocin Signaling Pathway	1.61	0.0493	-0.277	ATF4,ATP2B2,CACNA1D,CACNB2,CACNB3,CREB3L2,CREB3L3,GNA12,LPL,MAPK15,MAPK7,MYH14,NFE2L2,PRKAB1
Axonal Guidance Signaling	1.61	0.043	#NUM!	ADAM11,ADAM8,ADAMTS10,ADAMTS6,EFNA5,GNA12,ITGA11,ITGA6,ITGA7,ITGAX,MMP12,MMP13,MMP2,PDGFA,ROBO2,SEMA3B,TUBA1A,TUBA8,TUBB,TUBB2A,TUBB6,UNC5B
Transport of vitamins, nucleosides, and related molecules	1.6	0.0976	-1	SLC16A2,SLC27A6,SLC35C1,SLCO3A1
CLEAR Signaling Pathway	1.6	0.0491	0.832	ATF4,CD63,CREB3L2,CREB3L3,EIF2AK3,MAPK15,MAPK7,PDGFRB,PPP2R1B,PRKAB1,RRAGD,RXRA,TGFB2,TGFBR2
DAP12 interactions	1.57	0.0952	-2	CD300LB,CLEC5A,HLA-E,TREM2
Thyroid Hormone Metabolism II (via Conjugation and/or Degradation)	1.57	0.0952	1	DIO1,LARGE1,SULT1B1,UGT3A1
Methylglyoxal Degradation VI	1.57	1	#NUM!	LDHD
Asparagine Biosynthesis I	1.57	1	#NUM!	ASNS
Sulfite Oxidation IV	1.57	1	#NUM!	SUOX
Mitotic Metaphase and Anaphase	1.55	0.0511	-2.887	CDC20,CHMP4C,DYNLL1,KIF2C,NUP160,PLK1,PPP2R1B,TMPO,TUBA1A,TUBA8,TUBB2A,TUBB6
Ketolysis	1.54	0.2	#NUM!	ACAA2,ACAT1
Elastic fibre formation	1.51	0.0909	-2	ELN,FBN1,LOX,TGFB2
Retinoid metabolism and transport	1.51	0.0909	0	AKR1B10,BCO2,LPL,SDC4
Microautophagy Signaling Pathway	1.5	0.0563	#NUM!	CHMP4C,COL1A1,COL1A2,COL3A1,COL4A1,COL4A2,COL6A3,PRKAB1,VPS37C
IL-17A Signaling in Fibroblasts	1.5	0.069	-2.449	COL1A1,COL1A2,COL3A1,IL23A,LOX,TRAF3IP2
Major pathway of rRNA processing in the nucleolus and cytosol	1.5	0.0538	-2.53	BYSL,DDX21,GNL3,LTV1,NOP56,NOP58,RCL1,RPL12,TSR1,WDR3
STAT3 Pathway	1.5	0.0593	-2.449	CSF2RB,IL1RL2,IL6R,MYC,PDGFRB,SRC,TGFB2,TGFBR2
PXR/RXR Activation	1.5	0.0769	0.447	ALDH1A1,FOXO1,HMGCS2,NR1I3,RXRA

## Sheet: FA-HFDvsLFD
© 2000-2023 QIAGEN. All rights reserved.
Ingenuity Canonical Pathways	-log(p-value)	Ratio	z-score	Molecules
Eukaryotic Translation Elongation	40.6	0.547	-7.211	EEF1B2,FAU,RPL10,RPL10A,RPL12,RPL13,RPL14,RPL15,RPL17,RPL18,RPL18A,RPL21,RPL22,RPL23,RPL26,RPL28,RPL3,RPL30,RPL32,RPL35,RPL37,RPL37A,RPL4,RPL5,RPL7A,RPL8,RPL9,RPLP0,RPLP2,RPS12,RPS13,RPS15,RPS15A,RPS16,RPS17,RPS18,RPS19,RPS20,RPS21,RPS24,RPS25,RPS26,RPS27A,RPS28,RPS3,RPS4Y1,RPS5,RPS6,RPS7,RPS8,RPS9,RPSA
Eukaryotic Translation Termination	39.6	0.543	-7.141	FAU,RPL10,RPL10A,RPL12,RPL13,RPL14,RPL15,RPL17,RPL18,RPL18A,RPL21,RPL22,RPL23,RPL26,RPL28,RPL3,RPL30,RPL32,RPL35,RPL37,RPL37A,RPL4,RPL5,RPL7A,RPL8,RPL9,RPLP0,RPLP2,RPS12,RPS13,RPS15,RPS15A,RPS16,RPS17,RPS18,RPS19,RPS20,RPS21,RPS24,RPS25,RPS26,RPS27A,RPS28,RPS3,RPS4Y1,RPS5,RPS6,RPS7,RPS8,RPS9,RPSA
Response of EIF2AK4 (GCN2) to amino acid deficiency	38.2	0.505	-7.211	ATF4,FAU,RPL10,RPL10A,RPL12,RPL13,RPL14,RPL15,RPL17,RPL18,RPL18A,RPL21,RPL22,RPL23,RPL26,RPL28,RPL3,RPL30,RPL32,RPL35,RPL37,RPL37A,RPL4,RPL5,RPL7A,RPL8,RPL9,RPLP0,RPLP2,RPS12,RPS13,RPS15,RPS15A,RPS16,RPS17,RPS18,RPS19,RPS20,RPS21,RPS24,RPS25,RPS26,RPS27A,RPS28,RPS3,RPS4Y1,RPS5,RPS6,RPS7,RPS8,RPS9,RPSA
SRP-dependent cotranslational protein targeting to membrane	36.3	0.461	-7.28	FAU,RPL10,RPL10A,RPL12,RPL13,RPL14,RPL15,RPL17,RPL18,RPL18A,RPL21,RPL22,RPL23,RPL26,RPL28,RPL3,RPL30,RPL32,RPL35,RPL37,RPL37A,RPL4,RPL5,RPL7A,RPL8,RPL9,RPLP0,RPLP2,RPS12,RPS13,RPS15,RPS15A,RPS16,RPS17,RPS18,RPS19,RPS20,RPS21,RPS24,RPS25,RPS26,RPS27A,RPS28,RPS3,RPS4Y1,RPS5,RPS6,RPS7,RPS8,RPS9,RPSA,SEC61A1,SRPRB
Selenoamino acid metabolism	35.9	0.477	-7.141	FAU,RPL10,RPL10A,RPL12,RPL13,RPL14,RPL15,RPL17,RPL18,RPL18A,RPL21,RPL22,RPL23,RPL26,RPL28,RPL3,RPL30,RPL32,RPL35,RPL37,RPL37A,RPL4,RPL5,RPL7A,RPL8,RPL9,RPLP0,RPLP2,RPS12,RPS13,RPS15,RPS15A,RPS16,RPS17,RPS18,RPS19,RPS20,RPS21,RPS24,RPS25,RPS26,RPS27A,RPS28,RPS3,RPS4Y1,RPS5,RPS6,RPS7,RPS8,RPS9,RPSA
Eukaryotic Translation Initiation	34.7	0.434	-7.28	EIF4A1,FAU,PABPC1,RPL10,RPL10A,RPL12,RPL13,RPL14,RPL15,RPL17,RPL18,RPL18A,RPL21,RPL22,RPL23,RPL26,RPL28,RPL3,RPL30,RPL32,RPL35,RPL37,RPL37A,RPL4,RPL5,RPL7A,RPL8,RPL9,RPLP0,RPLP2,RPS12,RPS13,RPS15,RPS15A,RPS16,RPS17,RPS18,RPS19,RPS20,RPS21,RPS24,RPS25,RPS26,RPS27A,RPS28,RPS3,RPS4Y1,RPS5,RPS6,RPS7,RPS8,RPS9,RPSA
Nonsense-Mediated Decay (NMD)	34.6	0.444	-7.211	FAU,PABPC1,RPL10,RPL10A,RPL12,RPL13,RPL14,RPL15,RPL17,RPL18,RPL18A,RPL21,RPL22,RPL23,RPL26,RPL28,RPL3,RPL30,RPL32,RPL35,RPL37,RPL37A,RPL4,RPL5,RPL7A,RPL8,RPL9,RPLP0,RPLP2,RPS12,RPS13,RPS15,RPS15A,RPS16,RPS17,RPS18,RPS19,RPS20,RPS21,RPS24,RPS25,RPS26,RPS27A,RPS28,RPS3,RPS4Y1,RPS5,RPS6,RPS7,RPS8,RPS9,RPSA
Major pathway of rRNA processing in the nucleolus and cytosol	31.5	0.328	-7.554	BYSL,DDX21,EXOSC1,FAU,GNL3,MPHOSPH10,NOB1,NOP56,RCL1,RPL10,RPL10A,RPL12,RPL13,RPL14,RPL15,RPL17,RPL18,RPL18A,RPL21,RPL22,RPL23,RPL26,RPL28,RPL3,RPL30,RPL32,RPL35,RPL37,RPL37A,RPL4,RPL5,RPL7A,RPL8,RPL9,RPLP0,RPLP2,RPS12,RPS13,RPS15,RPS15A,RPS16,RPS17,RPS18,RPS19,RPS20,RPS21,RPS24,RPS25,RPS26,RPS27A,RPS28,RPS3,RPS4Y1,RPS5,RPS6,RPS7,RPS8,RPS9,RPSA,TSR1,UTP14A
EIF2 Signaling	24.9	0.26	-5.303	ATF4,CCND1,EIF4A1,FAU,NOX4,PABPC1,RPL10,RPL10A,RPL12,RPL13,RPL14,RPL15,RPL17,RPL18,RPL18A,RPL21,RPL22,RPL23,RPL26,RPL28,RPL3,RPL30,RPL32,Rpl34 (includes others),RPL35,Rpl36,Rpl36a,RPL37,RPL37A,RPL4,RPL5,RPL7A,RPL8,RPL9,RPLP0,RPLP2,RPS12,RPS13,RPS15,RPS15A,RPS16,RPS17,RPS18,RPS19,RPS20,RPS21,RPS24,RPS25,RPS26,RPS27A,RPS28,RPS3,RPS4Y1,RPS5,RPS6,RPS7,RPS8,RPS9,RPSA,VEGFA
Coronavirus Pathogenesis Pathway	10.5	0.181	3.124	AGT,ATF4,CCND1,E2F4,E2F8,FAU,HDAC11,IL1B,IRF7,MAPK12,RPS12,RPS13,RPS15,RPS15A,RPS16,RPS17,RPS18,RPS19,RPS20,RPS21,RPS24,RPS25,RPS26,RPS27A,RPS28,RPS3,RPS4Y1,RPS5,RPS6,RPS7,RPS8,RPS9,RPSA,TGFB1,TGFBR1,TGFBR2,TICAM1
LPS/IL-1 Mediated Inhibition of RXR Function	10.3	0.163	-1.069	ABCC3,ABCC4,ABCG1,ACOX1,ACOX2,ACSF2,ACSM1,ALDH1A1,ALDH3A2,ALDH6A1,ALDH7A1,CES2,CPT1A,CPT2,CYP2A6 (includes others),Cyp2b13/Cyp2b9,Cyp2c40 (includes others),Cyp2c54 (includes others),Cyp2c70,CYP2F1,CYP2J2,Cyp2j5,CYP4A11,Cyp4a14,FABP2,FABP5,GSTA5,GSTK1,GSTO1,GSTZ1,HMGCS2,HS3ST3B1,IL1A,IL1B,IL1RAP,MAOB,MGST1,PLTP,PPARA,RARA,SCARB1,SULT1B1
mTOR Signaling	8.67	0.164	-1.414	DGKZ,EIF4A1,FAU,MAPKAP1,PPP2R1B,PRKAB1,PRKCD,RAC3,RHOB,RND1,RND2,RPS12,RPS13,RPS15,RPS15A,RPS16,RPS17,RPS18,RPS19,RPS20,RPS21,RPS24,RPS25,RPS26,RPS27A,RPS28,RPS3,RPS4Y1,RPS5,RPS6,RPS7,RPS8,RPS9,RPSA,VEGFA
Peroxisomal protein import	8.65	0.286	3.771	ACAA1,ACOX1,ACOX2,BAAT,CROT,DHRS4,ECH1,EPHX2,GSTK1,HAO1,HMGCL,HSD17B4,LONP2,PECR,PHYH,PIPOX,RPS27A,SCP2
Regulation of eIF4 and p70S6K Signaling	8.02	0.168	#NUM!	EIF4A1,FAU,ITGA5,ITGA7,ITGA9,MAPK12,PABPC1,PPP2R1B,RPS12,RPS13,RPS15,RPS15A,RPS16,RPS17,RPS18,RPS19,RPS20,RPS21,RPS24,RPS25,RPS26,RPS27A,RPS28,RPS3,RPS4Y1,RPS5,RPS6,RPS7,RPS8,RPS9,RPSA
Ketogenesis	6.53	0.636	2.449	ACAA2,ACAT1,ACAT2,BDH1,HADHA,HMGCL,HMGCS2
Inhibition of Angiogenesis by TSP1	6.12	0.324	-1.667	CD36,FYN,GUCY1B1,HSPG2,MAPK12,MMP9,NOS3,TGFB1,TGFBR1,TGFBR2,VEGFA
Fatty Acid β-oxidation I	6.12	0.324	3	ACAA1,Acaa1b,ACAA2,ACADM,ACSF2,ACSM1,ECI1,HADH,HADHA,HSD17B4,SCP2
Serotonin Degradation	6.03	0.219	3.357	ADH4,ADH7,ADHFE1,ALDH1A1,Aldh1a7,ALDH3A2,ALDH7A1,DHRS4,MAOB,SULT1B1,UGT1A6,UGT1A9 (includes others),UGT2A3,UGT2B17,UGT2B7,UGT3A1
Tryptophan Degradation III (Eukaryotic)	5.91	0.391	2.828	ACAA2,ACAT1,ACAT2,GCDH,HADH,HADHA,HSD17B4,KMO,TDO2
Mitochondrial Fatty Acid Beta-Oxidation	5.72	0.375	3	ACAA2,ACADL,ACADM,DECR1,ECI1,HADH,HADHA,MMUT,PCCA
TYSND1 cleaves peroxisomal proteins	5.12	0.714	2.236	ACAA1,ACOX1,HSD17B4,PHYH,SCP2
Glutaryl-CoA Degradation	5.09	0.438	2.449	ACAA2,ACAT1,ACAT2,GCDH,HADH,HADHA,HSD17B4
Metabolism of water-soluble vitamins and cofactors	5.04	0.22	2.496	ACACA,AOX1,FASN,GSTO1,MCCC2,MMUT,NFS1,PC,PCCA,PNPO,SLC2A1,TPK1,VNN1
Peroxisomal lipid metabolism	5.03	0.364	2.828	ABCD1,ACOX1,ACOX2,ALDH3A2,HSD17B4,PECR,PHYH,SCP2
Nicotine Degradation III	4.95	0.217	2.496	ADH7,AOX1,Aox3,CYP2A6 (includes others),Cyp2c40 (includes others),CYP2F1,CYP2J2,UGT1A6,UGT1A9 (includes others),UGT2A3,UGT2B17,UGT2B7,UGT3A1
Oxidative Ethanol Degradation III	4.57	0.214	#NUM!	ALDH1A1,Aldh1a7,ALDH3A2,ALDH7A1,CYP2A6 (includes others),Cyp2b13/Cyp2b9,Cyp2c40 (includes others),Cyp2c54 (includes others),Cyp2c70,CYP2F1,CYP2J2,Cyp2j5
PXR/RXR Activation	4.56	0.2	1.387	ABCC3,ALDH1A1,Aldh1a7,ALDH3A2,CES2,CES3,CPT1A,CYP2A6 (includes others),G6PC1,HMGCS2,PPARA,SCD,UGT1A9 (includes others)
Aryl Hydrocarbon Receptor Signaling	4.51	0.138	-1	ALDH1A1,ALDH3A2,ALDH6A1,ALDH7A1,CCND1,CCND2,Cyp2c40 (includes others),Cyp2c54 (includes others),Cyp2c70,DHFR,FAS,GSTA5,GSTK1,GSTO1,GSTZ1,HSPB1,IL1A,IL1B,MGST1,NFIB,RARA,TGFB1
Choline catabolism	4.44	0.8	1	ALDH7A1,BHMT,SARDH,SLC44A1
Mevalonate Pathway I	4.36	0.429	2.236	ACAA2,ACAT1,ACAT2,HADHA,HMGCS2,MVK
Nicotine Degradation II	4.34	0.191	2.496	ADH7,AOX1,Aox3,CYP2A6 (includes others),Cyp2c40 (includes others),CYP2F1,CYP2J2,UGT1A6,UGT1A9 (includes others),UGT2A3,UGT2B17,UGT2B7,UGT3A1
FXR/RXR Activation	4.32	0.128	1.633	ABCB4,BAAT,FASN,FBP1,G6PC1,GCLM,GSTA5,GSTK1,GSTO1,GSTZ1,IL1A,IL1B,MAFG,MAPK12,MGST1,PLTP,PPARA,PRKAB1,RARA,SCARB1,SLC10A2,SLC22A7,TGFB1,TNFSF15
Factors Promoting Cardiogenesis in Vertebrates	4.28	0.137	-1.964	ATF4,BMP10,BMP2,BMP6,CCND1,CREB3L3,DVL1,FZD4,GATA4,MAPK12,NODAL,NOX4,PLCE1,PRKCD,SMAD9,Tcf7,TCF7L1,TGFB1,TGFBR1,TGFBR2,WNT5B
Retinoate Biosynthesis I	4.22	0.233	0.707	ADH4,ADH7,AKR1B1,AKR1B10,Akr1b7,AKR1C4,ALDH1A1,DHRS4,RDH13,SDR9C7
Apelin Adipocyte Signaling Pathway	4.13	0.165	0.577	ADCY1,GPX1,GSTA5,GSTK1,GSTZ1,GUCY1B1,LIPE,MAPK12,MAPK15,MAPK7,MGST1,NOX4,PRDX6,PRKAB1,RAC3
Ketone body metabolism	4.1	0.5	1.342	AACS,ACAT1,BDH1,HMGCL,HMGCS2
Ketolysis	4.1	0.5	2	ACAA2,ACAT1,ACAT2,BDH1,HADHA
Phase I - Functionalization of compounds	4.09	0.157	1.5	ADH4,ADH7,ALDH1A1,AOC2,CES2,CES3,CMBL,CYP2A6 (includes others),CYP2F1,CYP2J2,CYP46A1,CYP4A11,CYP4V2,CYP7B1,MAOB,PTGS1
Noradrenaline and Adrenaline Degradation	4.01	0.243	2.121	ADH4,ADH7,ADHFE1,ALDH1A1,Aldh1a7,ALDH3A2,ALDH7A1,DHRS4,MAOB
Methylglyoxal Degradation III	3.82	0.258	-0.447	ADH4,AKR1B1,AKR1B10,Akr1b7,AKR1C4,CYP4A11,Cyp4a14,DHRS1
ILK Signaling	3.79	0.119	-1.414	ACTN1,ATF4,BMP2,CCND1,CREB3L3,Irs3,LIMS2,MAPK12,MMP9,MYH14,MYL9,MYO10,PARVA,PARVB,PPP1R14B,PPP2R1B,RAC3,RHOB,RND1,RND2,TESK1,TGFB1I1,TMSB10/TMSB4X,VEGFA
Superpathway of Geranylgeranyldiphosphate Biosynthesis I (via Mevalonate)	3.65	0.333	2.236	ACAA2,ACAT1,ACAT2,HADHA,HMGCS2,MVK
Superpathway of Melatonin Degradation	3.64	0.174	2.887	CYP2A6 (includes others),Cyp2c40 (includes others),CYP2F1,CYP2J2,MAOB,SULT1B1,UGT1A6,UGT1A9 (includes others),UGT2A3,UGT2B17,UGT2B7,UGT3A1
Ethanol Degradation II	3.43	0.229	1.89	ADH4,ADH7,ADHFE1,ALDH1A1,Aldh1a7,ALDH3A2,ALDH7A1,DHRS4
Tryptophan Degradation X (Mammalian, via Tryptamine)	3.42	0.259	2	AKR1B10,Akr1b7,ALDH1A1,Aldh1a7,ALDH3A2,ALDH7A1,MAOB
Signaling by Retinoic Acid	3.4	0.205	1	ADH4,ALDH1A1,Aldh1a7,CPT1A,DHRS4,DLAT,FABP5,RARA,RDH13
Valine Degradation I	3.37	0.3	2.236	ABAT,ALDH6A1,BCKDHB,HADHA,HIBCH,HSD17B4
Melatonin Degradation I	3.34	0.172	2.714	CYP2A6 (includes others),Cyp2c40 (includes others),CYP2F1,CYP2J2,SULT1B1,UGT1A6,UGT1A9 (includes others),UGT2A3,UGT2B17,UGT2B7,UGT3A1
TR/RXR Activation	3.33	0.131	-0.728	ACACA,ANGPTL8,BCL3,CCND1,DAPK2,DIO1,FASN,G6PC1,HP,ITGA5,KLF9,PPARA,SCARB1,SLC16A2,SLC2A1,TBL1XR1,VEGFA
Carnitine metabolism	3.27	0.357	1.342	ACACA,CPT1A,CPT2,SLC22A5,SLC25A20
Xenobiotic Metabolism AHR Signaling Pathway	3.23	0.149	2.496	ALDH1A1,ALDH3A2,ALDH6A1,ALDH7A1,GSTA5,GSTK1,GSTO1,GSTZ1,IL1A,IL1B,MGST1,UGT1A6,UGT1A9 (includes others)
Superpathway of Cholesterol Biosynthesis	3.21	0.241	1.633	ACAA2,ACAT1,ACAT2,HADHA,HMGCS2,LBR,MVK
Phase II - Conjugation of compounds	3.16	0.164	3.317	ACSM5,BPNT1,GLYAT,SULT1B1,TPMT,UGT1A6,UGT1A9 (includes others),UGT2A3,UGT2B17,UGT2B7,UGT3A1
Nucleotide catabolism	3.12	0.233	1.89	AGXT2,DPYD,DPYS,ENTPD1,ENTPD5,GDA,NUDT1
Phosphatidylglycerol Biosynthesis II (Non-plastidic)	3.12	0.233	-0.447	ABHD5,AGPAT3,CDS1,GPD2,LPGAT1,PGS1,PNPLA3
Retinol Biosynthesis	3.11	0.188	0.378	AKR1B10,Akr1b7,CES2,CES3,DDHD2,DHRS4,LIPE,PNPLA3,RDH13
NRF2-mediated Oxidative Stress Response	3.07	0.105	0.333	ABCC4,AOX1,ATF4,CYP2A6 (includes others),Cyp2b13/Cyp2b9,Cyp2c40 (includes others),Cyp2c54 (includes others),Cyp2c70,CYP2F1,CYP2J2,Cyp2j5,CYP4A11,Cyp4a14,EPHX1,GCLM,GSTA5,GSTK1,GSTO1,GSTZ1,MAFG,MAPK7,MGST1,PRKCD,SCARB1,SOD2
NAFLD Signaling Pathway	3.07	0.106	-0.816	ACACA,ATF4,BBC3,CD36,CPT1A,ERN1,FASN,FOXO3,G6PC1,IL1A,IL1B,LIPE,MAPK12,NOX4,PNPLA3,PPARA,PPP2R1B,PRKAB1,SCD,SOCS7,TBC1D1,TGFB1,Tlr12,TNFSF15
Bile acid and bile salt metabolism	3.03	0.226	1.89	ACOX2,AKR1C4,CYP46A1,CYP7B1,HSD17B4,OSBPL2,OSBPL9
Vitamin-C Transport	3.01	0.261	1.342	AKR1C4,GSTO1,LRRC8D,SLC2A1,SLC2A4,STOM
Proline Biosynthesis II (from Arginine)	2.87	0.6	#NUM!	OAT,OTC,PYCR2
Lysine Degradation V	2.87	0.6	#NUM!	AADAT,ALDH7A1,PIPOX
Thyroid Hormone Metabolism II (via Conjugation and/or Degradation)	2.87	0.19	2.828	DIO1,SULT1B1,UGT1A6,UGT1A9 (includes others),UGT2A3,UGT2B17,UGT2B7,UGT3A1
Acetone Degradation I (to Methylglyoxal)	2.87	0.19	1.342	AKR1B10,CYP2A6 (includes others),Cyp2c40 (includes others),CYP2F1,CYP2J2,CYP4A11,Cyp4a14,DHRS1
Isoleucine Degradation I	2.84	0.294	#NUM!	ACAA2,ACAT1,ACAT2,HADHA,HSD17B4
Xenobiotic Metabolism PXR Signaling Pathway	2.83	0.108	3.71	ABCC3,ALDH1A1,ALDH3A2,ALDH6A1,ALDH7A1,CES2,CES3,GSTA5,GSTK1,GSTO1,GSTZ1,HS3ST3B1,MAOB,MGST1,PPP1R14B,PRKCD,SULT1B1,UGT1A6,UGT1A9 (includes others),UGT2B17,UGT2B7
Glycine Betaine Degradation	2.73	0.364	2	BHMT,PIPOX,SARDH,SRR
Branched-chain amino acid catabolism	2.72	0.278	2.236	ACAT1,ALDH6A1,BCKDHB,HIBCH,PPM1K
Pyridoxal 5'-phosphate Salvage Pathway	2.7	0.154	-2.53	ADPGK,DMPK,G6PC1,GRK6,MAPK7,PNPO,PRKCD,PRKX,PRPF4B,SGK1
LXR/RXR Activation	2.7	0.122	1.897	ABCG1,ACACA,AGT,CD36,CLU,FASN,HADH,IL1A,IL1B,IL1RAP,MMP9,MSR1,PLTP,SAA1,SCD
The citric acid (TCA) cycle and respiratory electron transport	2.67	0.164	1.667	ADHFE1,BSG,DLAT,GSTZ1,LDHA,ME2,MPC1,SUCLA2,SUCLG1
Estrogen Biosynthesis	2.6	0.174	1.134	AKR1B10,Akr1b7,AKR1C4,CYP2A6 (includes others),Cyp2c40 (includes others),CYP2F1,CYP2J2,HSD17B4
Senescence Pathway	2.6	0.093	-1.347	CBX2,CCND1,CCND2,DLAT,E2F4,E2F8,ELK3,ETS1,ETS2,FOXO3,GATA4,HBP1,IL1A,MAPK12,MAPK15,MAPK7,PCGF6,PPP2R1B,SAA1,SAA2-SAA4,SMAD7,SMAD9,SOD2,TGFB1,TGFBR1,TGFBR2,VHL,YPEL3
Tryptophan catabolism	2.57	0.333	2	AADAT,IDO2,KMO,TDO2
β-alanine Degradation I	2.56	1	#NUM!	ABAT,ALDH6A1
Fatty Acid Biosynthesis Initiation II	2.56	1	#NUM!	FASN,OXSM
Activin Inhibin Signaling Pathway	2.56	0.1	0	ABHD5,CCND2,COL5A3,EGLN3,FOXO3,FST,GATA2,IL1A,IL1B,IL1RAP,INHBA,LIPE,MAPK12,MAPK15,MAPK7,MAX,MXD1,SMAD7,SMAD9,TCF7L1,TGFB1,Tlr12
Glutathione Redox Reactions I	2.54	0.214	2.236	GPX1,GSTA5,GSTK1,GSTZ1,MGST1,PRDX6
CDP-diacylglycerol Biosynthesis I	2.54	0.214	0	ABHD5,AGPAT3,CDS1,GPD2,LPGAT1,PNPLA3
PPARα/RXRα Activation	2.5	0.103	1.414	ACAA1,ACADL,ACOX1,ADCY1,BCL3,CD36,Cyp2c40 (includes others),Cyp2c54 (includes others),Cyp2c70,FASN,GPD2,GUCY1B1,IL1B,IL1RAP,PLCE1,PPARA,PRKAB1,TGFB1,TGFBR1,TGFBR2
Xenobiotic Metabolism CAR Signaling Pathway	2.5	0.103	3.578	ABCC3,ALDH1A1,ALDH3A2,ALDH6A1,ALDH7A1,Cyp2b13/Cyp2b9,GSTA5,GSTK1,GSTO1,GSTZ1,HS3ST3B1,MGST1,PPP2R1B,PRKCD,RACK1,SULT1B1,UGT1A6,UGT1A9 (includes others),UGT2B17,UGT2B7
Androgen Biosynthesis	2.5	0.25	1	AKR1C4,GSTA5,HSD3B1,HSD3B2,SRD5A2
Sirtuin Signaling Pathway	2.49	0.0925	1	ACADL,ATG101,ATG14,ATG4A,ATG5,CPT1A,CRTC2,DOT1L,FOXO3,G6PD,GABARAPL1,HMGCS2,LDHA,LDHD,MAPK12,MAPK15,MAPK7,NDUFAF1,NOS3,OTC,PPARA,SIRT3,SLC2A1,SOD2,TUBA1B,TUBA1C,XRCC6
Hepatic Fibrosis Signaling Pathway	2.48	0.0849	-1.915	AGT,ATF4,CCND1,COL5A3,CREB3L3,DVL1,DVL3,FLT1,FZD4,IL1A,IL1B,IL1RAP,ITGA5,ITGA7,ITGA9,KLF9,LEPR,MAPK12,MYL9,NOX4,PRKCD,RAC3,RHOB,RND1,RND2,SIRT3,SMAD7,SOD2,SPP1,Tcf7,TCF7L1,TGFB1,TGFBR1,TGFBR2,VEGFA,WNT5B
Osteoarthritis Pathway	2.48	0.0975	-1.091	ATF4,BMP2,CREB3L3,FOXO3,FZD4,IHH,IL1B,IL1RAP,ITGA5,ITGA7,ITGA9,MMP9,PRKAB1,SDC4,SMAD7,SMAD9,SPP1,Tcf7,TCF7L1,TGFB1,TGFBR1,TGFBR2,VEGFA
Docosahexaenoic Acid (DHA) Signaling	2.43	0.0952	-0.408	ABHD3,ADCY1,ATF4,BID,BMP6,CCND1,CREB3L3,FABP2,FABP5,FAS,GUCY1B1,IL1B,PLCE1,PNPLA3,PNPLA8,PRDX6,PRKAB1,PRKCD,STXBP1,SYT1,SYT11,SYT3,TGFB1,VEGFA
Cytosolic iron-sulfur cluster assembly	2.43	0.308	0	ABCB7,BRIP1,CIAO2B,CIAPIN1
Stearate Biosynthesis I (Animals)	2.42	0.141	#NUM!	ACSF2,ACSM1,AKR1B10,CYP4A11,Cyp4a14,DHRS1,ELOVL6,FASN,LPGAT1,OSGEPL1
Fatty Acid α-oxidation	2.4	0.238	2	ALDH1A1,Aldh1a7,ALDH3A2,ALDH7A1,BCO2
p38 MAPK Signaling	2.38	0.117	-1.069	ATF4,CREB3L3,FAS,HSPB1,IL1A,IL1B,IL1RAP,MAPK12,MAX,MEF2D,TGFB1,TGFBR1,TGFBR2,TIFA
AMPK Signaling	2.35	0.095	0.728	ACACA,ATF4,CCND1,CHRNA2,CPT1A,CPT2,CREB3L3,CRTC2,ELAVL1,FASN,FOXO3,LIPE,MAPK12,NOS3,ORAI1,PHLPP2,PPM1G,PPM1K,PPP2R1B,PRKAB1,SLC2A1,SLC2A4,TBC1D1
RHO GTPase cycle	2.31	0.0822	-1.48	ACTN1,AKAP12,ALDH3A2,ARHGAP1,ARHGAP23,ARHGDIA,ARHGEF15,ARL13B,CDC42EP2,DOCK4,DOCK6,DOCK7,EPHA2,FARP1,FARP2,FGD4,FGD5,LBR,LETM1,MCAM,MOSPD2,PLEKHG1,PLXND1,RAC3,RHOB,RND1,RND2,SCRIB,STEAP3,STOM,SYDE1,TMPO,TUBA1B,UACA,WDR6,WDR81,ZAP70
Putrescine Degradation III	2.31	0.227	2	ALDH1A1,Aldh1a7,ALDH3A2,ALDH7A1,MAOB
Aspirin ADME	2.3	0.286	2	BCHE,BSG,CES2,SLC22A7
Human Embryonic Stem Cell Pluripotency	2.28	0.0985	-2.683	BMP10,BMP2,BMP6,DVL1,FZD4,ID1,ID3,ID4,INHBA,KLF2,KLF4,LEFTY1,NODAL,PRKCD,SMAD7,SMAD9,TGFB1,TGFBR1,TGFBR2,WNT5B
Sphingolipid metabolism	2.24	0.126	0.905	ACER3,ALDH3A2,GM2A,NEU2,ORMDL3,SGMS2,SMPD3,SPHK2,SPTLC2,SUMF1,UGCG
Dopamine Degradation	2.24	0.188	2.236	ALDH1A1,Aldh1a7,ALDH3A2,ALDH7A1,MAOB,SULT1B1
Mitochondrial biogenesis	2.22	0.141	0.333	CRTC2,MAPK12,MEF2D,PPARA,PPRC1,PRKAB1,SIRT3,SOD2,TBL1XR1
White Adipose Tissue Browning Pathway	2.22	0.109	-0.258	ADCY1,ATF4,CREB3L3,FCER1G,GUCY1B1,LDHA,LDHD,LIPE,MAPK12,NDN,NPR1,PPARA,PRKAB1,RARA,VEGFA
Plasma lipoprotein assembly, remodeling, and clearance	2.2	0.132	-0.632	ABCG1,ANGPTL8,CES3,CREB3L3,NPC2,P4HB,PLTP,RPS27A,SCARB1,SOAT1
NAD Signaling Pathway	2.2	0.105	1.5	ACADL,ACADM,AIFM1,BMP6,ERN1,H2BC10,HMGCS2,LDHA,LDHD,Nmnat3,NUDT12,PRKAB1,SIRT3,SOD2,TGFB1,VEGFA
Hepatic Fibrosis / Hepatic Stellate Cell Activation	2.17	0.0979	#NUM!	AGT,COL5A3,CSF1,EDNRB,FAS,FLT1,IL1A,IL1B,IL1RAP,LEPR,MMP9,MYH14,MYL9,MYO10,SMAD7,TGFB1,TGFBR1,TGFBR2,VEGFA
Neutrophil degranulation	2.15	0.0798	0.973	ACAA1,ADGRG3,C6orf120,CD36,CD55,CNN2,COMMD9,COTL1,CREG1,DDX3X,FABP5,FCER1G,FGL2,GHDC,GM2A,GPI,HK3,HP,IMPDH1,LCN2,LRG1,MGST1,MMP9,MOSPD2,NPC2,ORMDL3,PGM1,PGRMC1,PIGR,PRDX6,PRKCD,PSMC3,QSOX1,STOM,TMT1A,TUBB,VNN1,XRCC6
Retinoid metabolism and transport	2.12	0.159	0.378	AKR1B10,AKR1C4,BCO2,GPC1,GPC6,HSPG2,SDC4
Uracil Degradation II (Reductive)	2.1	0.667	#NUM!	DPYD,DPYS
Palmitate Biosynthesis I (Animals)	2.1	0.667	#NUM!	FASN,OXSM
Thymine Degradation	2.1	0.667	#NUM!	DPYD,DPYS
Superpathway of Citrulline Metabolism	2.08	0.25	1	NOS3,OAT,OTC,PRODH2
Triacylglycerol Biosynthesis	2.07	0.143	-0.447	ABHD5,AGPAT3,ELOVL6,LPGAT1,OSGEPL1,Plpp1,PLPP6,PNPLA3
Cell Cycle: G1/S Checkpoint Regulation	2.05	0.132	0	CCND1,CCND2,E2F4,E2F8,GNL3,HDAC11,MAX,RPL5,TGFB1
Glucose metabolism	2.05	0.125	0	ADPGK,FBP1,G6PC1,GPI,HK3,PC,POM121/POM121C,PPP2R1B,SLC25A10,SLC25A13
Lysine catabolism	2.02	0.333	#NUM!	ALDH7A1,HYKK,PIPOX
Leucine Degradation I	2.02	0.333	#NUM!	ACADM,HMGCL,MCCC2
Regulation of lipid metabolism by PPARalpha	2.01	0.109	3.606	ABCB4,ACADM,ACOX1,AGT,CD36,CPT1A,CPT2,CYP4A11,HMGCS2,PLIN2,PPARA,TBL1XR1,UGT1A9 (includes others)
Atherosclerosis Signaling	1.99	0.105	#NUM!	ABHD3,ALOX12,CD36,CLU,COL5A3,CSF1,IL1A,IL1B,MMP9,MSR1,PNPLA3,PNPLA8,PRDX6,TGFB1
Signaling by BMP	1.98	0.192	-2.236	BMP10,BMP2,GREM2,SMAD7,SMAD9
Ubiquinol-10 Biosynthesis (Eukaryotic)	1.98	0.192	0	COQ3,Cyp2b13/Cyp2b9,CYP46A1,CYP7B1,MICAL2
Triacylglycerol Degradation	1.98	0.138	1.414	Ces1b/Ces1c,CES2,CES3,DDHD2,FAAH,LIPE,PNPLA3,PRDX6
CDX Gastrointestinal Cancer Signaling Pathway	1.95	0.0931	-0.688	BMP10,BMP2,BMP6,CCND1,DLL1,FZD4,HBEGF,IL1A,IL1B,MAPK12,NOX4,PNN,RAC3,SLC10A2,Tcf7,TCF7L1,TGFB1,TNFSF15,WNT5B
Transport of bile salts and organic acids, metal ions and amine compounds	1.94	0.12	1.265	BSG,SLC13A2,SLC13A3,SLC13A5,SLC16A7,SLC22A18,SLC22A5,SLC22A7,SLC39A6,SLC44A1
TGF-β Signaling	1.92	0.115	-1	BMP2,INHBA,IRF7,MAPK12,NODAL,SMAD7,SMAD9,TGFB1,TGFBR1,TGFBR2,TGIF1
RAR Activation	1.91	0.0789	-1.372	ADCY1,ADH4,ADH7,AKR1C4,ALDH1A1,Aldh1a7,ATF4,CREB3L3,FABP5,GATA4,GUCY1B1,IL1A,IL1B,KLF2,LIPE,MAPK12,MMP9,MPPE1,PDE4B,PRKCD,RAC3,RARA,RDH13,RHOB,RND1,RND2,RPL7A,SDR9C7,TGFB1,TGFBR1,TGFBR2,TNFSF15,TULP2,VEGFA
GADD45 Signaling	1.89	0.133	0	CCND1,CCND2,FOXO3,IL1B,MAPK12,TGFB1,TGFBR1,TGFBR2
Unfolded Protein Response (UPR)	1.89	0.222	0	ATF4,CREB3L3,CREBRF,ERN1
Interleukin-4 and Interleukin-13 signaling	1.89	0.109	0.577	CCND1,CD36,FOXO3,IL1A,IL1B,LCN2,MMP9,NDN,SAA1,TGFB1,TWIST1,VEGFA
Basal Cell Carcinoma Signaling	1.89	0.125	-0.816	BMP10,BMP2,BMP6,DVL1,DVL3,FZD4,Tcf7,TCF7L1,WNT5B
Citrulline Biosynthesis	1.88	0.3	#NUM!	OAT,OTC,PRODH2
Xenobiotic Metabolism Signaling	1.87	0.0845	#NUM!	ABCC3,ALDH1A1,ALDH3A2,ALDH6A1,ALDH7A1,CES2,CES3,GSTA5,GSTK1,GSTO1,GSTZ1,HS3ST3B1,IL1A,IL1B,MAOB,MAPK12,MAPK7,MGST1,PPP2R1B,PRKCD,SULT1B1,UGT1A6,UGT1A9 (includes others),UGT2B17,UGT2B7
Glutathione-mediated Detoxification	1.87	0.158	2.236	GSTA5,GSTK1,GSTO1,GSTZ1,MGST1,Nat8f2
Glyoxylate metabolism and glycine degradation	1.85	0.179	1.342	AGXT2,BCKDHB,DLAT,HAO1,LIAS
NGF-stimulated transcription	1.82	0.154	-2.236	ASCL1,ID1,ID3,ID4,MEF2D,SGK1
tRNA Charging	1.82	0.154	0.816	DARS2,FARSA,IARS2,NARS2,SARS2,YARS1
Phenylethylamine Degradation I	1.81	0.5	#NUM!	ALDH3A2,AOC2
Methylmalonyl Pathway	1.81	0.5	#NUM!	MMUT,PCCA
Metabolism of cofactors	1.81	0.211	1	COQ3,DHFR,NOS3,PDSS2
Mitochondrial L-carnitine Shuttle Pathway	1.81	0.211	#NUM!	ACSF2,ACSM1,CPT1A,CPT2
ABC-family proteins mediated transport	1.77	0.109	1.508	ABCB4,ABCB6,ABCB7,ABCC3,ABCC4,ABCD1,ABCG1,OS9,PSMC3,PSMC4,RPS27A
Pyrimidine Ribonucleotides Interconversion	1.76	0.15	-1	DDX3X,ENTPD1,ENTPD5,NME6,PGP,SLC25A42
Oleate Biosynthesis II (Animals)	1.76	0.273	#NUM!	ALDH6A1,SCD,Scd4
Pentose Phosphate Pathway	1.76	0.273	#NUM!	G6PD,H6PD,RPIA
Hypoxia Signaling in the Cardiovascular System	1.75	0.118	-0.378	ATF4,CREB3L3,LDHA,NOS3,P4HB,SLC2A4,UBE2L6,VEGFA,VHL
Semaphorin interactions	1.73	0.125	-0.707	FARP2,FYN,MYH14,MYL9,PLXND1,RHOB,RND1,SEMA6D
Activation of gene expression by SREBF (SREBP)	1.71	0.146	0	ELOVL6,FASN,MVK,PPARA,SCD,TBL1XR1
Factors involved in megakaryocyte development and platelet production	1.68	0.11	-0.632	DOCK4,DOCK6,DOCK7,GATA2,GATA4,MAFG,RAD51B,SH2B2,VPS45,ZFPM1
Histamine Degradation	1.65	0.19	#NUM!	ALDH1A1,Aldh1a7,ALDH3A2,ALDH7A1
Mineralocorticoid Biosynthesis	1.65	0.25	#NUM!	GSTA5,HSD3B1,HSD3B2
ABRA Signaling Pathway	1.65	0.109	-1.897	ACTN1,GATA4,MAPK12,MEF2D,MMP9,MRTFA,MYL9,Tpm2,Tpm4,VEGFA
Cell junction organization	1.65	0.109	-0.632	ACTN1,CDH5,CLDN5,LAMB3,LIMS2,NECTIN3,PARVA,PARVB,TESK1,VASP
Chronic Myeloid Leukemia Signaling	1.64	0.0821	-1.877	ALOX12,CCND1,CCND2,DVL1,DVL3,E2F4,E2F8,FAS,FOXO3,FZD4,HDAC11,KLF4,MMP9,PLCE1,PRKAB1,RAC3,SPP1,Tcf7,TCF7L1,TGFB1,TGFBR1,TGFBR2,WNT5B
Pyrimidine Ribonucleotides De Novo Biosynthesis	1.62	0.14	-1	DDX3X,ENTPD1,ENTPD5,NME6,PGP,SLC25A42
Formation of lateral plate mesoderm	1.61	0.4	#NUM!	GATA4,IHH
Arsenate Detoxification I (Glutaredoxin)	1.61	0.4	#NUM!	GSTO1,LACC1
Pentose Phosphate Pathway (Oxidative Branch)	1.61	0.4	#NUM!	G6PD,H6PD
Lysine Degradation II	1.61	0.4	#NUM!	AADAT,ALDH7A1
2-oxobutanoate Degradation I	1.61	0.4	#NUM!	MMUT,PCCA
Endocannabinoid Cancer Inhibition Pathway	1.6	0.094	1.387	ADCY1,ATF4,CCND1,CCND2,CREB3L3,GUCY1B1,NOS3,PRKAB1,SMPD3,SPTLC2,Tcf7,TCF7L1,TWIST1,VEGFA
Pregnenolone Biosynthesis	1.59	0.182	#NUM!	Cyp2b13/Cyp2b9,CYP46A1,CYP7B1,MICAL2
Regulation of mRNA stability by proteins that bind AU-rich elements	1.58	0.136	-1.633	ELAVL1,EXOSC1,HSPB1,PABPC1,PRKCD,RPS27A
TP53 Regulates Transcription of Cell Death Genes	1.58	0.136	2.449	BBC3,BCL2L14,BID,FAS,PERP,STEAP3
Mitochondrial calcium ion transport	1.56	0.231	#NUM!	LETM1,MICU1,SLC8B1
Processing of SMDT1	1.56	0.231	#NUM!	MICU1,PMPCB,SPG7
Azathioprine ADME	1.56	0.231	#NUM!	ABCC4,IMPDH1,TPMT
NAD biosynthesis II (from tryptophan)	1.56	0.231	#NUM!	KMO,Nmnat3,TDO2
Glucocorticoid Biosynthesis	1.56	0.231	#NUM!	GSTA5,HSD3B1,HSD3B2
Transcriptional regulation by RUNX3	1.53	0.104	-0.632	CBFB,CCND1,FOXO3,PSMC3,PSMC4,RPS27A,SPP1,TCF7L1,TEAD2,TGFB1
Arachidonic acid metabolism	1.53	0.133	1.633	ALOX12,CYP2J2,CYP4A11,EPHX2,FAAH,GPX1
Carboxyterminal post-translational modifications of tubulin	1.53	0.133	-0.816	NICN1,TPGS2,TTL,TUBA1B,TUBA1C,TUBB2A
HIF1α Signaling	1.53	0.0853	-0.728	BMP6,CCNG2,EGLN3,FLT1,GPI,HK3,LDHA,MMP9,NOX4,PRKCD,RAC3,RACK1,RPS6,SLC2A1,SLC2A4,TGFB1,VEGFA,VHL
Histidine Degradation VI	1.52	0.174	#NUM!	Cyp2b13/Cyp2b9,CYP46A1,CYP7B1,MICAL2
Salvage Pathways of Pyrimidine Ribonucleotides	1.51	0.103	-3.162	ADPGK,DMPK,G6PC1,GRK6,MAPK7,NME6,PRKCD,PRKX,PRPF4B,SGK1
Triglyceride metabolism	1.51	0.147	-0.447	ABHD5,FABP2,FABP5,GPD2,LIPE
Colorectal Cancer Metastasis Signaling	1.51	0.0806	-1.604	ADCY1,CCND1,DVL1,E2F4,FZD4,GUCY1B1,MAPK12,MMP9,MSH2,MSH3,RAC3,RHOB,RND1,RND2,Tcf7,TCF7L1,TGFB1,TGFBR1,TGFBR2,Tlr12,VEGFA,WNT5B
