# Supplementary material for: Sex- and age-associated factors drive the pathophysiology of MASLD
Source: Hepatol Commun. 2024 Aug 26;8(9):e0523. doi: 10.1097/HC9.0000000000000523 (PMC11357696; doi:10.1097/HC9.0000000000000523)
Supplement: Supplementary file 5 [file hc9-8-e0523-s005.xlsx]

## Sheet: Male-up
© 2000-2024 QIAGEN. All rights reserved.
Ingenuity Canonical Pathways	-log(p-value)	Ratio	z-score	Molecules
Oxidative Stress Induced Senescence	3.23	0.0349	#NUM!	KDM6B,MOV10,TNIK
Retinoate Biosynthesis II	2.12	0.25	#NUM!	RBP1
Thyroid Cancer Signaling	2	0.0253	#NUM!	CDH1,IRS2
Epithelial-Mesenchymal Transition (EMT) during gastrulation	1.88	0.143	#NUM!	CDH1
Colorectal Cancer Metastasis Signaling	1.83	0.0111	#NUM!	APPL1,CDH1,GRK3
α-tocopherol Degradation	1.77	0.111	#NUM!	CYP4A11
IGF-1 Signaling	1.77	0.019	#NUM!	IGFBP1,IRS2
Post-translational protein phosphorylation	1.75	0.0187	#NUM!	AFP,IGFBP1
Caspase activation via Dependence Receptors in the absence of ligand	1.72	0.1	#NUM!	APPL1
Signaling by Leptin	1.68	0.0909	#NUM!	IRS2
ESR-mediated signaling	1.67	0.0169	#NUM!	MOV10,TFF3
Regulation of Insulin-like Growth Factor (IGF) transport and uptake by IGFBPs	1.63	0.0161	#NUM!	AFP,IGFBP1
PIP3 activates AKT signaling	1.53	0.0143	#NUM!	IRS2,NR4A1
Signaling by Type 1 Insulin-like Growth Factor 1 Receptor (IGF1R)	1.5	0.0588	#NUM!	IRS2

## Sheet: Male-down
© 2000-2024 QIAGEN. All rights reserved.
Ingenuity Canonical Pathways	-log(p-value)	Ratio	z-score	Molecules
B Cell Receptor Signaling	16	0.0394	#NUM!	Igha,Ighg2b,Ighg2c,IGHM,Ighv1-18,Ighv1-26,Ighv1-53,Ighv1-56,Ighv1-9,Ighv3-6,Ighv6-6,IGKC,Igkj2,Igkj5,Igkv1-117,Igkv10-94,Igkv10-96,Igkv3-10,Igkv3-2,Igkv3-4,Igkv4-55,Igkv5-39,Igkv6-15,Iglv1,JCHAIN
Lipid particle organization	5.73	0.5	#NUM!	CIDEA,CIDEC,FITM1
Pregnenolone Biosynthesis	2.34	0.0909	#NUM!	CYP26A1,CYP46A1
Peroxisomal lipid metabolism	2.34	0.0909	#NUM!	ALDH3A2,HAO2
Phagosome Formation	2.32	0.0129	-2.646	CD36,Igha,Ighg2b,IGHM,IGKC,JCHAIN,MAPK4,MAS1,MTNR1A
Sphingolipid metabolism	2.12	0.0345	#NUM!	ALDH3A2,GALC,SPTLC3
Bile acid and bile salt metabolism	2.05	0.0645	#NUM!	CYP46A1,OSBPL3
Neutrophil Extracellular Trap Signaling Pathway	1.98	0.015	-1.633	Igha,Ighg2b,IGHM,IGKC,JCHAIN,SERPINB1
B Cell Development	17.5	0.0492	#NUM!	Igha,Ighg2b,Ighg2c,IGHM,Ighv1-18,Ighv1-26,Ighv1-53,Ighv1-56,Ighv1-9,Ighv3-6,Ighv6-6,IGKC,Igkj2,Igkj5,Igkv1-117,Igkv10-94,Igkv10-96,Igkv3-10,Igkv3-2,Igkv3-4,Igkv4-55,Igkv5-39,Igkv6-15,Iglv1
p70S6K Signaling	16.9	0.0432	#NUM!	GNAI1,Igha,Ighg2b,Ighg2c,IGHM,Ighv1-18,Ighv1-26,Ighv1-53,Ighv1-56,Ighv1-9,Ighv3-6,Ighv6-6,IGKC,Igkj2,Igkj5,Igkv1-117,Igkv10-94,Igkv10-96,Igkv3-10,Igkv3-2,Igkv3-4,Igkv4-55,Igkv5-39,Igkv6-15,Iglv1
IL-15 Signaling	16.8	0.0456	#NUM!	Igha,Ighg2b,Ighg2c,IGHM,Ighv1-18,Ighv1-26,Ighv1-53,Ighv1-56,Ighv1-9,Ighv3-6,Ighv6-6,IGKC,Igkj2,Igkj5,Igkv1-117,Igkv10-94,Igkv10-96,Igkv3-10,Igkv3-2,Igkv3-4,Igkv4-55,Igkv5-39,Igkv6-15,Iglv1
FcγRIIB Signaling in B Lymphocytes	16.7	0.0452	#NUM!	Igha,Ighg2b,Ighg2c,IGHM,Ighv1-18,Ighv1-26,Ighv1-53,Ighv1-56,Ighv1-9,Ighv3-6,Ighv6-6,IGKC,Igkj2,Igkj5,Igkv1-117,Igkv10-94,Igkv10-96,Igkv3-10,Igkv3-2,Igkv3-4,Igkv4-55,Igkv5-39,Igkv6-15,Iglv1
PI3K Signaling in B Lymphocytes	15.6	0.0407	#NUM!	Igha,Ighg2b,Ighg2c,IGHM,Ighv1-18,Ighv1-26,Ighv1-53,Ighv1-56,Ighv1-9,Ighv3-6,Ighv6-6,IGKC,Igkj2,Igkj5,Igkv1-117,Igkv10-94,Igkv10-96,Igkv3-10,Igkv3-2,Igkv3-4,Igkv4-55,Igkv5-39,Igkv6-15,Iglv1
Systemic Lupus Erythematosus in B Cell Signaling Pathway	13.7	0.0332	#NUM!	Igha,Ighg2b,Ighg2c,IGHM,Ighv1-18,Ighv1-26,Ighv1-53,Ighv1-56,Ighv1-9,Ighv3-6,Ighv6-6,IGKC,Igkj2,Igkj5,Igkv1-117,Igkv10-94,Igkv10-96,Igkv3-10,Igkv3-2,Igkv3-4,Igkv4-55,Igkv5-39,Igkv6-15,Iglv1
Communication between Innate and Adaptive Immune Cells	13.1	0.0279	#NUM!	CD8B,Igha,Ighg2b,Ighg2c,IGHM,Ighv1-18,Ighv1-26,Ighv1-53,Ighv1-56,Ighv1-9,Ighv3-6,Ighv6-6,IGKC,Igkj2,Igkj5,Igkv1-117,Igkv10-94,Igkv10-96,Igkv3-10,Igkv3-2,Igkv3-4,Igkv4-55,Igkv5-39,Igkv6-15,Iglv1,JCHAIN
Altered T Cell and B Cell Signaling in Rheumatoid Arthritis	11.3	0.0256	#NUM!	Igha,Ighg2b,Ighg2c,IGHM,Ighv1-18,Ighv1-26,Ighv1-53,Ighv1-56,Ighv1-9,Ighv3-6,Ighv6-6,IGKC,Igkj2,Igkj5,Igkv1-117,Igkv10-94,Igkv10-96,Igkv3-10,Igkv3-2,Igkv3-4,Igkv4-55,Igkv5-39,Igkv6-15,Iglv1
Role of NFAT in Regulation of the Immune Response	11.2	0.0242	#NUM!	GNAI1,Igha,Ighg2b,Ighg2c,IGHM,Ighv1-18,Ighv1-26,Ighv1-53,Ighv1-56,Ighv1-9,Ighv3-6,Ighv6-6,IGKC,Igkj2,Igkj5,Igkv1-117,Igkv10-94,Igkv10-96,Igkv3-10,Igkv3-2,Igkv3-4,Igkv4-55,Igkv5-39,Igkv6-15,Iglv1
Systemic Lupus Erythematosus Signaling	10.9	0.0235	#NUM!	Igha,Ighg2b,Ighg2c,IGHM,Ighv1-18,Ighv1-26,Ighv1-53,Ighv1-56,Ighv1-9,Ighv3-6,Ighv6-6,IGKC,Igkj2,Igkj5,Igkv1-117,Igkv10-94,Igkv10-96,Igkv3-10,Igkv3-2,Igkv3-4,Igkv4-55,Igkv5-39,Igkv6-15,Iglv1,JCHAIN
Phospholipase C Signaling	10.5	0.0223	#NUM!	Igha,Ighg2b,Ighg2c,IGHM,Ighv1-18,Ighv1-26,Ighv1-53,Ighv1-56,Ighv1-9,Ighv3-6,Ighv6-6,IGKC,Igkj2,Igkj5,Igkv1-117,Igkv10-94,Igkv10-96,Igkv3-10,Igkv3-2,Igkv3-4,Igkv4-55,Igkv5-39,Igkv6-15,Iglv1,JCHAIN
Primary Immunodeficiency Signaling	5.04	0.082	#NUM!	Igha,Ighg2b,IGHM,IGKC,JCHAIN
IL-7 Signaling Pathway	3.33	0.0513	-2	Igha,Ighg2b,Ighg2c,IGHM
Activin Inhibin Signaling Pathway	3.29	0.0275	-2.449	Ighg2b,IGHM,IGKC,JCHAIN,MAPK4,PAX8
Macrophage Alternative Activation Signaling Pathway	2.73	0.0263	-2.236	CD36,Ighg2b,IGHM,IGKC,JCHAIN
Histidine Degradation VI	2.3	0.087	#NUM!	CYP26A1,CYP46A1
Ubiquinol-10 Biosynthesis (Eukaryotic)	2.2	0.0769	#NUM!	CYP26A1,CYP46A1
Asparagine Degradation I	2.04	0.5	#NUM!	ASRGL1
S100 Family Signaling Pathway	2.03	0.0117	-2.333	CD36,Ighg2b,IGHM,IGKC,JCHAIN,MAPK4,MAS1,MTNR1A,Tpm2
Cardiac β-adrenergic Signaling	2.02	0.0222	#NUM!	ENPP1,GNAI1,PPP1R3A,TULP2
Binding and Uptake of Ligands by Scavenger Receptors	1.82	0.0268	#NUM!	CD36,IGKC,JCHAIN
Cell surface interactions at the vascular wall	1.79	0.019	-2	GPC1,IGHM,IGKC,JCHAIN
Hematopoiesis from Pluripotent Stem Cells	1.76	0.0134	#NUM!	CD8B,Igha,Ighg2b,IGHM,IGKC,JCHAIN
Phenylethylamine Degradation I	1.74	0.25	#NUM!	ALDH3A2
Role of Macrophages, Fibroblasts and Endothelial Cells in Rheumatoid Arthritis	1.72	0.015	#NUM!	CEBPE,Ighg2b,IGHM,IGKC,JCHAIN
tRNA Splicing	1.72	0.0435	#NUM!	ENPP1,TULP2
IL-12 Signaling and Production in Macrophages	1.63	0.017	2	Ighg2b,IGHM,IGKC,JCHAIN
Metabolism of water-soluble vitamins and cofactors	1.52	0.0339	#NUM!	ENPP1,VNN1
Ceramide Biosynthesis	1.5	0.143	#NUM!	SPTLC3
Phosphatidylcholine Biosynthesis I	1.5	0.143	#NUM!	CHPT1
Ceramide Degradation	1.5	0.143	#NUM!	ACER2

## Sheet: Female-up
Ingenuity Canonical Pathways	-log(p-value)	Ratio	z-score	Molecules
Collagen degradation	6.52	0.164	3.162	COL1A1,COL1A2,COL3A1,COL5A2,COL5A3,COL8A1,MMP12,MMP13,MMP15,MMP2
Extracellular matrix organization	5.89	0.113	3.464	COL1A1,COL1A2,COL3A1,COL5A2,COL5A3,DDR1,FMOD,LAMA2,LUM,PDGFA,SPARC,TGFB2
NRF2-mediated Oxidative Stress Response	5.26	0.0717	2.449	CDC34,CYP2C18,Cyp2c23,Cyp2c54 (includes others),Cyp2d9 (includes others),CYP2F1,CYP2U1,CYP3A5,CYP4A11,DNAJB9,EIF2AK3,GCLC,GSR,GSTA5,GSTK1,PPIB,SCARB1
Mitotic Metaphase and Anaphase	4.7	0.0681	4	DSN1,DYNLL1,LMNA,PSMC2,PSMD11,PSMD6,PSMD8,RANGAP1,RCC2,SMC3,SPC25,TUBA8,TUBB2A,TUBB4B,TUBB6,UBC
LPS/IL-1 Mediated Inhibition of RXR Function	4.23	0.0623	#NUM!	ALDH7A1,APOC4,CYP2C18,Cyp2c23,Cyp2c54 (includes others),Cyp2d9 (includes others),CYP2F1,CYP2U1,CYP3A5,CYP4A11,FABP2,GSTA5,GSTK1,HS3ST6,SCARB1,SLC27A6
Gap junction trafficking and regulation	3.29	0.147	2.236	CLTB,TUBA8,TUBB2A,TUBB4B,TUBB6
Apoptotic execution phase	3.26	0.115	2.449	CDH1,H1-2,H1-3,LMNA,OCLN,TJP2
Intra-Golgi and retrograde Golgi-to-ER traffic	3.12	0.0591	3.464	ARFGAP3,DYNLL1,KDELR3,KIF3A,SEC22B,STX18,STX5,TUBA8,TUBB2A,TUBB4B,TUBB6,VPS45
Glutathione Biosynthesis	2.94	0.667	#NUM!	GCLC,GSS
Peroxisomal protein import	2.82	0.0952	2.449	CROT,GSTK1,HAO1,PHYH,SCP2,UBC
Mitochondrial calcium ion transport	2.72	0.231	#NUM!	LETM1,MICU1,MICU2
XBP1(S) activates chaperone genes	2.6	0.104	2.236	DNAJB9,KDELR3,LMNA,PDIA6,SYVN1
COPII-mediated vesicle transport	2.52	0.0833	2.449	SCFD1,SEC22B,SEC24D,SERPINA1,STX5,TGFA
Bile Acid Biosynthesis, Neutral Pathway	2.45	0.188	#NUM!	AKR1C3,AKR1C4,SCP2
Plasma lipoprotein assembly, remodeling, and clearance	2.4	0.0789	2.449	APOC4,CES3,FGF21,LPL,SCARB1,UBC
FXR/RXR Activation	2.38	0.0535	0	ABCB4,DDIT3,EIF2AK3,GSTA5,GSTK1,LPL,SCARB1,SLC10A2,SLC22A7,TGFB2
NFE2L2 regulating anti-oxidant/detoxification enzymes	2.23	0.158	#NUM!	GCLC,GSR,SRXN1
Phosphatidylcholine Biosynthesis I	2.11	0.286	#NUM!	CHKA,PCYT1B
Hepatic Fibrosis / Hepatic Stellate Cell Activation	6.45	0.0876	#NUM!	BAMBI,COL1A1,COL1A2,COL3A1,COL5A2,COL5A3,COL8A1,EGFR,FAS,MMP13,MMP2,MYH10,PDGFA,PDGFC,TGFA,TGFB2,TIMP1
Tumor Microenvironment Pathway	6.23	0.0894	3.357	COL1A1,COL1A2,COL3A1,FAS,FGF21,MMP12,MMP13,MMP15,MMP2,PDGFA,PDGFC,SLC16A1,SLC1A4,SLC2A1,SPP1,TGFB2
Integrin cell surface interactions	6.03	0.129	3.317	CDH1,COL1A1,COL1A2,COL3A1,COL5A2,COL5A3,COL8A1,FBN1,ITGA11,LUM,SPP1
Assembly of collagen fibrils and other multimeric structures	5.52	0.148	3	COL1A1,COL1A2,COL3A1,COL5A2,COL5A3,COL8A1,LOX,LOXL4,MMP13
Degradation of the extracellular matrix	5.23	0.136	3	ADAMTS5,CDH1,ELN,FBN1,MMP12,MMP13,MMP15,MMP2,SPP1
Collagen biosynthesis and modifying enzymes	5.18	0.134	3	ADAMTS2,COL1A1,COL1A2,COL3A1,COL5A2,COL5A3,COL8A1,P3H1,PPIB
Response of EIF2AK1 (HRI) to heme deficiency	5.12	0.333	2.236	ASNS,ATF3,ATF5,DDIT3,TRIB3
Pulmonary Fibrosis Idiopathic Signaling Pathway	5.05	0.0613	4.025	AJUBA,BBC3,CDH1,COL1A1,COL1A2,COL3A1,COL5A2,COL5A3,COL8A1,EGFR,MMP12,MMP13,MMP15,MMP2,PDGFA,PDGFC,RPS6KC1,TGFA,TGFB2,WNT5A
Atherosclerosis Signaling	4.86	0.0902	#NUM!	APOC4,CLU,COL1A1,COL1A2,COL3A1,COL5A3,LPL,MMP13,PDGFA,PDGFC,PLA2G12B,SERPINA1
Microautophagy Signaling Pathway	4.72	0.0813	2.646	COL1A1,COL1A2,COL3A1,COL5A2,COL5A3,COL8A1,PSMC2,PSMD11,PSMD6,PSMD8,SEC24D,VPS37C,VPS45
Elastic fibre formation	4.64	0.159	2.646	ELN,FBLN1,FBN1,LOX,LOXL4,MFAP4,TGFB2
Hedgehog 'off' state	4.08	0.0885	2.449	ADCY2,KIF3A,PSMC2,PSMD11,PSMD6,PSMD8,TUBB2A,TUBB4B,TUBB6,UBC
Axonal Guidance Signaling	4.04	0.0471	#NUM!	ABLIM3,ADAMTS2,ADAMTS5,BDNF,Bmp8b,EFNA1,EPHA2,EPHA3,GNAT2,ITGA11,MMP12,MMP13,MMP15,MMP2,PDGFA,PDGFC,PLXNA2,RHOD,RND1,TUBA8,TUBB2A,TUBB4B,TUBB6,WNT5A
Oxidative Ethanol Degradation III	3.94	0.125	#NUM!	ALDH7A1,CYP2C18,Cyp2c23,Cyp2c54 (includes others),Cyp2d9 (includes others),CYP2F1,CYP2U1
Acetone Degradation I (to Methylglyoxal)	3.78	0.143	2.236	CYP2C18,CYP2F1,CYP2U1,CYP3A5,CYP4A11,PTGR1
Syndecan interactions	3.78	0.185	2.236	COL1A1,COL1A2,COL3A1,COL5A2,COL5A3
Apelin Liver Signaling Pathway	3.78	0.185	2.236	COL1A1,COL1A2,COL3A1,COL5A3,FAS
Regulation of Insulin-like Growth Factor (IGF) transport and uptake by IGFBPs	3.74	0.0806	3.162	AFP,FBN1,FSTL1,IGFBP2,MMP2,PDIA6,SERPINA1,SPP1,TIMP1,TMEM132A
Aggrephagy	3.72	0.14	2.449	DYNLL1,TUBA8,TUBB2A,TUBB4B,TUBB6,UBC
TP53 Regulates Transcription of Cell Death Genes	3.66	0.136	2.449	BBC3,BCL2L14,FAS,NDRG1,STEAP3,TNFRSF10A
Collagen chain trimerization	3.66	0.136	2.449	COL1A1,COL1A2,COL3A1,COL5A2,COL5A3,COL8A1
Estrogen Biosynthesis	3.56	0.13	2.449	AKR1C3,AKR1C4,CYP2C18,CYP2F1,CYP2U1,CYP3A5
Hedgehog ligand biogenesis	3.53	0.108	2.646	IHH,PSMC2,PSMD11,PSMD6,PSMD8,SYVN1,UBC
RHO GTPases activate IQGAPs	3.48	0.161	2.236	CDH1,TUBA8,TUBB2A,TUBB4B,TUBB6
Methylglyoxal Degradation III	3.48	0.161	#NUM!	ADH4,AKR1C3,AKR1C4,CYP4A11,PTGR1
Sertoli Cell-Sertoli Cell Junction Signaling	3.43	0.0576	3.207	CDH1,CLDN1,EGFR,LAMA2,MAP3K13,OCLN,PLS1,TIMP1,TJP2,TJP3,TUBA8,TUBB2A,TUBB4B,TUBB6
HOTAIR Regulatory Pathway	3.38	0.0675	1.897	ATXN1,CDH1,COL1A1,COL1A2,COL3A1,MMP12,MMP13,MMP15,MMP2,SPP1,WNT5A
RHO GTPases Activate Formins	3.34	0.0719	3.162	DSN1,DYNLL1,RANGAP1,RCC2,RHOD,SPC25,TUBA8,TUBB2A,TUBB4B,TUBB6
Cargo concentration in the ER	3.29	0.147	2.236	SEC22B,SEC24D,SERPINA1,STX5,TGFA
Androgen Biosynthesis	3.24	0.2	#NUM!	AKR1C3,AKR1C4,GSTA5,HSD3B1
Phase I - Functionalization of compounds	3.02	0.0784	2.828	ADH4,CES3,CYP2C18,CYP2F1,CYP2U1,CYP3A5,CYP4A11,CYP4F22
COPI-mediated anterograde transport	3.02	0.0784	2.828	ARFGAP3,DYNLL1,KDELR3,STX5,TUBA8,TUBB2A,TUBB4B,TUBB6
Signaling by MET	3.02	0.0886	2.646	COL1A1,COL1A2,COL3A1,COL5A2,COL5A3,LAMA2,UBC
Inhibition of Matrix Metalloproteases	3.01	0.128	-1.342	MMP12,MMP13,MMP15,MMP2,TIMP1
Signaling by PDGF	3.01	0.103	2.449	COL3A1,COL5A2,COL5A3,PDGFA,PDGFC,SPP1
RAR Activation	3	0.0443	2.065	ADCY2,ADH4,AKR1C3,AKR1C4,COL1A1,COL1A2,COL3A1,DHRS9,DPF1,FICD,GNAT2,MMP13,MMP2,PDE9A,RHOD,RND1,SMARCD1,SOX9,TGFB2
Nicotine Degradation III	2.93	0.1	2.449	CYP2C18,CYP2F1,CYP2U1,CYP3A5,UGT1A9 (includes others),UGT2B17
Post-translational protein phosphorylation	2.88	0.0748	2.828	AFP,FBN1,FSTL1,PDIA6,SERPINA1,SPP1,TIMP1,TMEM132A
Role of Osteoclasts in Rheumatoid Arthritis Signaling Pathway	2.88	0.0487	3.207	CDH1,COL1A1,COL1A2,COL3A1,COL5A2,COL5A3,COL8A1,MMP12,MMP13,MMP15,MMP2,RHOD,RND1,SPP1,TREM2
Bupropion Degradation	2.86	0.16	2	CYP2C18,CYP2F1,CYP2U1,CYP3A5
Hedgehog 'on' state	2.8	0.0814	2.646	IHH,KIF3A,PSMC2,PSMD11,PSMD6,PSMD8,UBC
Melatonin Degradation I	2.78	0.0938	2.449	CYP2C18,CYP2F1,CYP2U1,CYP3A5,UGT1A9 (includes others),UGT2B17
Carboxyterminal post-translational modifications of tubulin	2.72	0.111	2.236	TPGS2,TUBA8,TUBB2A,TUBB4B,TUBB6
Coronavirus Replication Pathway	2.72	0.111	2.236	DDX1,TUBA8,TUBB2A,TUBB4B,TUBB6
Germ Cell-Sertoli Cell Junction Signaling	2.67	0.0588	#NUM!	CDH1,MAP3K13,PLS1,RHOD,RND1,TGFB2,TUBA8,TUBB2A,TUBB4B,TUBB6
Mitotic G2-G2/M phases	2.67	0.0553	3.317	AJUBA,DYNLL1,PSMC2,PSMD11,PSMD6,PSMD8,TUBA8,TUBB2A,TUBB4B,TUBB6,UBC
Bladder Cancer Signaling	2.66	0.069	#NUM!	CDH1,EGFR,FGF21,MMP12,MMP13,MMP15,MMP2,PDGFC
Nicotine Degradation II	2.65	0.0882	2.449	CYP2C18,CYP2F1,CYP2U1,CYP3A5,UGT1A9 (includes others),UGT2B17
Remodeling of Epithelial Adherens Junctions	2.65	0.0882	#NUM!	CDH1,NME1,TUBA8,TUBB2A,TUBB4B,TUBB6
Superpathway of Melatonin Degradation	2.61	0.087	2.449	CYP2C18,CYP2F1,CYP2U1,CYP3A5,UGT1A9 (includes others),UGT2B17
Mitotic Prometaphase	2.6	0.0542	3.317	DSN1,DYNLL1,NEK6,RANGAP1,RCC2,SMC3,SPC25,TUBA8,TUBB2A,TUBB4B,TUBB6
Cilium Assembly	2.59	0.0539	3.317	ARL3,CCT3,DYNLL1,IFT81,KIF3A,NPHP1,TUBA8,TUBB2A,TUBB4B,TUBB6,UNC119B
Colorectal Cancer Metastasis Signaling	2.51	0.048	2.53	ADCY2,CDH1,EGFR,GNAT2,MMP12,MMP13,MMP15,MMP2,PDGFC,RHOD,RND1,TGFB2,WNT5A
Protein folding	2.48	0.0714	2.646	CCT3,FBXO4,KIFC3,TUBA8,TUBB2A,TUBB4B,TUBB6
Cellular response to hypoxia	2.43	0.08	2.449	AJUBA,PSMC2,PSMD11,PSMD6,PSMD8,UBC
S Phase	2.43	0.07	2.646	CKS1B,PSMC2,PSMD11,PSMD6,PSMD8,SMC3,UBC
Regulation of Apoptosis	2.41	0.0943	2.236	PSMC2,PSMD11,PSMD6,PSMD8,UBC
Signaling by TGF-beta Receptor Complex	2.41	0.0943	2.236	BAMBI,FBN1,NEDD4L,TGFB2,UBC
Activation of Matrix Metalloproteinases	2.41	0.121	2	MMP13,MMP15,MMP2,TIMP1
Aryl Hydrocarbon Receptor Signaling	2.35	0.0566	#NUM!	ALDH7A1,CYP2C18,Cyp2c23,Cyp2c54 (includes others),CYP3A5,FAS,GSTA5,GSTK1,TGFB2
HSP90 chaperone cycle for steroid hormone receptors in the presence of ligand	2.34	0.0909	2.236	DYNLL1,TUBA8,TUBB2A,TUBB4B,TUBB6
Wound Healing Signaling Pathway	2.34	0.0476	2.887	COL1A1,COL1A2,COL3A1,COL5A2,COL5A3,COL8A1,EGFR,LAMA2,PDGFA,PDGFC,TGFA,TGFB2
FAT10 Signaling Pathway	2.27	0.0877	#NUM!	PSMC2,PSMD11,PSMD6,PSMD8,UBD
Myelination Signaling Pathway	2.23	0.0428	2.673	BDNF,Bmp8b,DLC1,EGFR,ID2,LAMA2,MTHFD2,NDRG1,PDGFA,PDGFC,RAPGEF2,SLC16A1,SLC2A1,WNT5A
DHCR24 Signaling Pathway	2.22	0.0584	2.828	APOC4,C9,CLU,PDGFA,PDGFC,SCARB1,SERPINA1,SOX9
Signaling by ERBB4	2.21	0.0847	2.236	BTC,EGFR,SPARC,STMN1,UBC
NIK-->noncanonical NF-kB signaling	2.18	0.0833	2.236	PSMC2,PSMD11,PSMD6,PSMD8,UBC
Kinesins	2.15	0.082	2.236	KIF3A,TUBA8,TUBB2A,TUBB4B,TUBB6
IL-17A Signaling in Fibroblasts	2.12	0.069	2.449	COL1A1,COL1A2,COL3A1,COL5A3,ELF3,LOX
Osteoarthritis Pathway	2.12	0.0466	1.667	ADAMTS5,ANXA2,ELF3,H19,IHH,ITGA11,MMP12,MMP13,PDGFC,SOX9,SPP1
TYSND1 cleaves peroxisomal proteins	2.11	0.286	#NUM!	PHYH,SCP2
Epithelial-Mesenchymal Transition (EMT) during gastrulation	2.11	0.286	#NUM!	CDH1,OCLN
Protein Ubiquitination Pathway	2.07	0.044	#NUM!	CDC34,DNAJB9,NEDD4L,PSMC2,PSMD11,PSMD6,PSMD8,UBC,UBD,UBE2T,UBE2U,USP43
RHO GTPase cycle	2.06	0.0378	4.123	ARFGAP3,ARHGAP44,ARMCX3,DLC1,DOCK8,EPHA2,FERMT2,LETM1,NET1,RHOD,RHPN2,RND1,SCFD1,STEAP3,STX5,TJP2,VANGL1
Endocannabinoid Cancer Inhibition Pathway	2.04	0.0544	0.707	ADCY2,ATF3,CDH1,DDIT3,MMP2,NUPR1,PDGFC,TRIB3
Intrinsic Prothrombin Activation Pathway	2.03	0.0952	2	COL1A1,COL1A2,COL3A1,COL5A3
MAPK6/MAPK4 signaling	2	0.0652	#NUM!	MMP2,PSMC2,PSMD11,PSMD6,PSMD8,UBC
Assembly and cell surface presentation of NMDA receptors	1.99	0.093	2	TUBA8,TUBB2A,TUBB4B,TUBB6
Retinoate Biosynthesis I	1.99	0.093	2	ADH4,AKR1C3,AKR1C4,DHRS9
Vitamin-C Transport	1.99	0.13	#NUM!	AKR1C4,LRRC8A,SLC2A1
NAD Signaling Pathway	1.98	0.053	2.828	CLOCK,EIF2AK3,H1-10,H1-2,H1-3,LDHA,TGFA,TGFB2
Hepatic Fibrosis Signaling Pathway	1.97	0.0378	2.673	BAMBI,CACNB3,COL1A1,COL1A2,COL3A1,COL5A3,ITGA11,MMP13,PDGFA,PDGFC,RHOD,RND1,SPP1,TGFB2,TIMP1,WNT5A
EPH-Ephrin signaling	1.96	0.0638	2.449	CLTB,EFNA1,EPHA2,EPHA3,MMP2,MYH10
Signaling by Retinoic Acid	1.96	0.0909	2	ADH4,AKR1C3,DHRS9,PDK4
Retinoid metabolism and transport	1.96	0.0909	2	AKR1C3,AKR1C4,GPC1,LPL
TNFR2 non-canonical NF-kB pathway	1.95	0.0735	2.236	PSMC2,PSMD11,PSMD6,PSMD8,UBC
Arachidonic acid metabolism	1.93	0.0889	2	CYP2U1,CYP4A11,CYP4F22,PTGR1
Transcriptional regulation by RUNX3	1.92	0.0625	2.449	PSMC2,PSMD11,PSMD6,PSMD8,SPP1,UBC
L1CAM interactions	1.91	0.056	2.646	DCX,EGFR,SCN2A,TUBA8,TUBB2A,TUBB4B,TUBB6
MHC class II antigen presentation	1.89	0.0556	2.646	DYNLL1,KIF3A,SEC24D,TUBA8,TUBB2A,TUBB4B,TUBB6
Folate Transformations I	1.89	0.222	#NUM!	MTHFD2,MTHFR
Translocation of SLC2A4 (GLUT4) to the plasma membrane	1.88	0.0704	2.236	KIF3A,TUBA8,TUBB2A,TUBB4B,TUBB6
GP6 Signaling Pathway	1.88	0.0551	2.646	COL1A1,COL1A2,COL3A1,COL5A2,COL5A3,COL8A1,LAMA2
Regulation of the Epithelial Mesenchymal Transition by Growth Factors Pathway	1.84	0.0469	1.414	CDH1,EGFR,FGF21,ID2,MMP2,OCLN,PDGFA,PDGFC,TGFB2
Retinol Biosynthesis	1.83	0.0833	2	AKR1C3,CES3,DHRS9,LPL
Regulation of RUNX2 expression and activity	1.83	0.0685	2.236	PSMC2,PSMD11,PSMD6,PSMD8,UBC
Serotonin Degradation	1.83	0.0685	2.236	ADH4,ALDH7A1,DHRS9,UGT1A9 (includes others),UGT2B17
HEY1 Signaling Pathway	1.82	0.0497	2.828	Bmp8b,EGFR,MMP12,MMP13,MMP15,MMP2,PDGFC,TGFB2
ABC-family proteins mediated transport	1.82	0.0594	2.449	ABCB4,PSMC2,PSMD11,PSMD6,PSMD8,UBC
RAF/MAP kinase cascade	1.8	0.042	3.317	BTC,EGFR,PDGFA,PSMC2,PSMD11,PSMD6,PSMD8,RAPGEF2,RASAL1,TGFA,UBC
ATF4 activates genes in response to endoplasmic reticulum stress	1.8	0.111	#NUM!	ASNS,ATF3,DDIT3
Transcriptional activity of SMAD2/SMAD3:SMAD4 heterotrimer	1.8	0.0816	#NUM!	COL1A2,NEDD4L,TGIF1,UBC
Response to elevated platelet cytosolic Ca2+	1.79	0.053	2.646	CLU,PDGFA,SERPINA1,SERPINA3,SPARC,TGFB2,TIMP1
Sumoylation Pathway	1.78	0.0583	1	CDH1,FAS,RANGAP1,RHOD,RND1,SENP6
Signaling by EGFR	1.77	0.08	2	BTC,EGFR,TGFA,UBC
Glutathione Redox Reactions I	1.76	0.107	#NUM!	GSR,GSTA5,GSTK1
Pulmonary Healing Signaling Pathway	1.75	0.0452	1.667	CDH1,EGFR,MMP12,MMP13,MMP15,MMP2,PDGFC,TGFB2,WNT5A
TCF dependent signaling in response to WNT	1.75	0.0452	3	LEO1,PSMC2,PSMD11,PSMD6,PSMD8,SOX4,SOX9,UBC,WNT5A
Transcriptional regulation by RUNX2	1.74	0.0784	2	COL1A1,IHH,MMP13,SOX9
Dolichyl-diphosphooligosaccharide Biosynthesis	1.72	0.182	#NUM!	ALG3,ALG8
Cargo recognition for clathrin-mediated endocytosis	1.71	0.0561	2.449	BTC,CLTB,EGFR,TGFA,UBC,WNT5A
Asparagine Biosynthesis I	1.7	1	#NUM!	ASNS
UDP-N-acetyl-D-galactosamine Biosynthesis I	1.7	1	#NUM!	GALE
Role of JAK family kinases in IL-6-type Cytokine Signaling	1.69	0.0633	2.236	PDGFC,SERPINA1,SERPINA3,TGFB2,TIMP1
Protein ubiquitination	1.68	0.1	#NUM!	CDC34,UBC,UBE2T
GP1b-IX-V activation signalling	1.65	0.167	#NUM!	COL1A1,COL1A2
γ-glutamyl Cycle	1.65	0.167	#NUM!	GCLC,GSS
Mineralocorticoid Biosynthesis	1.65	0.167	#NUM!	GSTA5,HSD3B1
Asparagine N-linked glycosylation	1.64	0.0968	#NUM!	ALG2,DHDDS,PGM3
Clathrin-mediated Endocytosis Signaling	1.64	0.0433	#NUM!	APOC4,CLTB,CLU,FGF21,PDGFA,PDGFC,SERPINA1,UBC,UBD
HIF1α Signaling	1.62	0.0431	3	LDHA,MMP12,MMP13,MMP15,MMP2,PDGFC,SLC2A1,TGFA,TGFB2
Xenobiotic Metabolism General Signaling Pathway	1.62	0.049	2.646	EIF2AK3,GCLC,GSTA5,GSTK1,MAP3K13,UGT1A9 (includes others),UGT2B17
Transport of bile salts and organic acids, metal ions and amine compounds	1.61	0.0602	2.236	SLC11A2,SLC13A5,SLC16A1,SLC22A7,SLC30A3
Signaling by NOTCH4	1.61	0.0602	2.236	PSMC2,PSMD11,PSMD6,PSMD8,UBC
RIPK1-mediated regulated necrosis	1.6	0.0938	#NUM!	FAS,TNFRSF10A,UBC
Metabolism of folate and pterines	1.58	0.154	#NUM!	MTHFD2,MTHFR
Platelet Aggregation (Plug Formation)	1.58	0.154	#NUM!	COL1A1,COL1A2
Processing of SMDT1	1.58	0.154	#NUM!	MICU1,MICU2
Glucocorticoid Biosynthesis	1.58	0.154	#NUM!	GSTA5,HSD3B1
UDP-N-acetyl-D-galactosamine Biosynthesis II	1.58	0.154	#NUM!	GALE,PGM3
BAG2 Signaling Pathway	1.57	0.0588	#NUM!	ANXA2,PSMC2,PSMD11,PSMD6,PSMD8
Docosahexaenoic Acid (DHA) Signaling	1.56	0.04	2.53	ADCY2,ADGRF1,BDNF,EIF2AK3,FABP2,FAS,OSGIN1,PLA2G12B,TGFA,TGFB2
Signaling by ROBO receptors	1.55	0.0517	2.449	GPC1,PSMC2,PSMD11,PSMD6,PSMD8,UBC
Circadian Clock	1.53	0.0678	#NUM!	CLOCK,NFIL3,NPAS2,UBC
Metabolism of polyamines	1.53	0.0678	2	PSMC2,PSMD11,PSMD6,PSMD8
Activin Inhibin Signaling Pathway	1.52	0.0413	1	BAMBI,CDH1,COL1A1,COL1A2,COL3A1,COL5A3,INHBC,MMP2,TGFB2
Aspirin ADME	1.52	0.143	#NUM!	SLC16A1,SLC22A7
Regulation of mitotic cell cycle	1.52	0.0568	2.236	PSMC2,PSMD11,PSMD6,PSMD8,UBC
Sirtuin Signaling Pathway	1.51	0.0378	2.111	ATG101,CDH1,CLOCK,H1-10,H1-2,H1-3,LDHA,MYCN,NDRG1,SLC2A1,TUBA8
Regulation of lipid metabolism by PPARalpha	1.51	0.0504	2.449	ABCB4,CLOCK,CYP4A11,NPAS2,TRIB3,UGT1A9 (includes others)
Ethanol Degradation II	1.5	0.0857	#NUM!	ADH4,ALDH7A1,DHRS9
Transcriptional regulation by RUNX1	1.5	0.0461	2.646	OCLN,PSMC2,PSMD11,PSMD6,PSMD8,SMARCD1,UBC

## Sheet: Female-down
Ingenuity Canonical Pathways	-log(p-value)	Ratio	z-score	Molecules
B Cell Receptor Signaling	31	0.103	-3.464	ABL1,CD22,CD79A,CD79B,Igha,Ighg2b,Ighg2c,Ighg3,Ighj4,IGHM,Ighv1-26,Ighv1-39,Ighv1-53,Ighv1-55,Ighv1-64,Ighv1-72,Ighv1-76,Ighv1-77,Ighv1-78,Ighv1-82,Ighv14-2,Ighv3-6,Ighv5-17,Ighv6-3,Ighv9-3,IGKC,Igkj2,Igkj4,Igkj5,Igkv1-110,Igkv1-117,Igkv10-96,Igkv12-44,Igkv12-46,Igkv14-126,Igkv16-104,Igkv17-121,Igkv3-10,Igkv3-12,Igkv3-2,Igkv3-4,Igkv3-5,Igkv4-55,Igkv4-68,Igkv5-39,Igkv5-48,Igkv6-15,Igkv6-20,Igkv6-2…
Nucleotide salvage	3.4	0.19	-2	ADA,TK1,UCK1,UPP2
Phagosome Formation	3.36	0.0359	-4.796	Adgre4,ADGRG6,ADRB2,CCR6,CD14,Igha,Ighg2b,IGHM,IGKC,JCHAIN,MAPK4,PIK3CB,PIK3CD,PLA2G2D,PLA2G4F,PRKCA,PRKCB,RAC2,RAPGEF1,RAPGEF3,RASGRP1,S1PR5,SYK,TLR8,TTN
Pregnenolone Biosynthesis	3.32	0.182	#NUM!	CYP26A1,CYP26B1,Cyp2d40,CYP46A1
Neutrophil Extracellular Trap Signaling Pathway	3.24	0.0425	-3.153	CD14,Igha,Ighg2b,IGHM,IGKC,JCHAIN,PIK3CB,PIK3CD,PLA2G2D,PLA2G4F,PRKCA,PRKCB,RAC2,SERPINB1,SIGLEC9,SYK,TLR8
ERK/MAPK Signaling	2.9	0.0512	-3.317	NFATC1,PIK3CB,PIK3CD,PLA2G2D,PLA2G4F,PRKCA,PRKCB,RAC2,RAPGEF1,RAPGEF3,RPS6KA5
DNA Methylation and Transcriptional Repression Signaling	2.83	0.0714	-1.633	CDK18,CHD3,DNMT3A,MBD1,MECP2,RBL2,TCF3
LPS/IL-1 Mediated Inhibition of RXR Function	2.78	0.0467	0.816	ABCC4,CD14,CYP2A6 (includes others),CYP2C8,FMO2,PLTP,PPARGC1B,SULT1C2,SULT1E1,SULT2A1,Sult2a2,TNFRSF1B
Sphingosine-1-phosphate Signaling	2.34	0.0583	-2	ACER2,ACER3,PIK3CB,PIK3CD,RAC2,RND2,S1PR5
Ceramide Degradation	2.24	0.286	#NUM!	ACER2,ACER3
Xenobiotic Metabolism CAR Signaling Pathway	2.2	0.0464	-1.414	CYP2C8,FMO2,PRKCA,PRKCB,SULT1C2,SULT1E1,SULT2A1,Sult2a2,UGT1A3
Factors involved in megakaryocyte development and platelet production	3.78	0.0879	-2.828	ABL1,CABLES1,DOCK2,DOCK5,DOCK7,GATA5,HBB,SH2B3
p70S6K Signaling	27.9	0.102	-2.828	CD79A,CD79B,Igha,Ighg2b,Ighg2c,Ighg3,Ighj4,IGHM,Ighv1-26,Ighv1-39,Ighv1-53,Ighv1-55,Ighv1-64,Ighv1-72,Ighv1-76,Ighv1-77,Ighv1-78,Ighv1-82,Ighv14-2,Ighv3-6,Ighv5-17,Ighv6-3,Ighv9-3,IGKC,Igkj2,Igkj4,Igkj5,Igkv1-110,Igkv1-117,Igkv10-96,Igkv12-44,Igkv12-46,Igkv14-126,Igkv16-104,Igkv17-121,Igkv3-10,Igkv3-12,Igkv3-2,Igkv3-4,Igkv3-5,Igkv4-55,Igkv4-68,Igkv5-39,Igkv5-48,Igkv6-15,Igkv6-20,Igkv6-23,Igkv8-24…
Systemic Lupus Erythematosus in B Cell Signaling Pathway	27.7	0.0899	-2.84	CD22,CD79A,CD79B,Igha,Ighg2b,Ighg2c,Ighg3,Ighj4,IGHM,Ighv1-26,Ighv1-39,Ighv1-53,Ighv1-55,Ighv1-64,Ighv1-72,Ighv1-76,Ighv1-77,Ighv1-78,Ighv1-82,Ighv14-2,Ighv3-6,Ighv5-17,Ighv6-3,Ighv9-3,IGKC,Igkj2,Igkj4,Igkj5,Igkv1-110,Igkv1-117,Igkv10-96,Igkv12-44,Igkv12-46,Igkv14-126,Igkv16-104,Igkv17-121,Igkv3-10,Igkv3-12,Igkv3-2,Igkv3-4,Igkv3-5,Igkv4-55,Igkv4-68,Igkv5-39,Igkv5-48,Igkv6-15,Igkv6-20,Igkv6-23,Igk…
PI3K Signaling in B Lymphocytes	27.5	0.1	-2.646	ABL1,CD79A,CD79B,Igha,Ighg2b,Ighg2c,Ighg3,Ighj4,IGHM,Ighv1-26,Ighv1-39,Ighv1-53,Ighv1-55,Ighv1-64,Ighv1-72,Ighv1-76,Ighv1-77,Ighv1-78,Ighv1-82,Ighv14-2,Ighv3-6,Ighv5-17,Ighv6-3,Ighv9-3,IGKC,Igkj2,Igkj4,Igkj5,Igkv1-110,Igkv1-117,Igkv10-96,Igkv12-44,Igkv12-46,Igkv14-126,Igkv16-104,Igkv17-121,Igkv3-10,Igkv3-12,Igkv3-2,Igkv3-4,Igkv3-5,Igkv4-55,Igkv4-68,Igkv5-39,Igkv5-48,Igkv6-15,Igkv6-20,Igkv6-23,Igk…
FcγRIIB Signaling in B Lymphocytes	27.2	0.105	-2.236	CD79A,CD79B,Igha,Ighg2b,Ighg2c,Ighg3,Ighj4,IGHM,Ighv1-26,Ighv1-39,Ighv1-53,Ighv1-55,Ighv1-64,Ighv1-72,Ighv1-76,Ighv1-77,Ighv1-78,Ighv1-82,Ighv14-2,Ighv3-6,Ighv5-17,Ighv6-3,Ighv9-3,IGKC,Igkj2,Igkj4,Igkj5,Igkv1-110,Igkv1-117,Igkv10-96,Igkv12-44,Igkv12-46,Igkv14-126,Igkv16-104,Igkv17-121,Igkv3-10,Igkv3-12,Igkv3-2,Igkv3-4,Igkv3-5,Igkv4-55,Igkv4-68,Igkv5-39,Igkv5-48,Igkv6-15,Igkv6-20,Igkv6-23,Igkv8-24…
IL-15 Signaling	26.6	0.105	-2	Igha,Ighg2b,Ighg2c,Ighg3,Ighj4,IGHM,Ighv1-26,Ighv1-39,Ighv1-53,Ighv1-55,Ighv1-64,Ighv1-72,Ighv1-76,Ighv1-77,Ighv1-78,Ighv1-82,Ighv14-2,Ighv3-6,Ighv5-17,Ighv6-3,Ighv9-3,IGKC,Igkj2,Igkj4,Igkj5,Igkv1-110,Igkv1-117,Igkv10-96,Igkv12-44,Igkv12-46,Igkv14-126,Igkv16-104,Igkv17-121,Igkv3-10,Igkv3-12,Igkv3-2,Igkv3-4,Igkv3-5,Igkv4-55,Igkv4-68,Igkv5-39,Igkv5-48,Igkv6-15,Igkv6-20,Igkv6-23,Igkv8-24,Igkv8-27,Ig…
B Cell Development	26.4	0.109	#NUM!	CD79A,CD79B,Igha,Ighg2b,Ighg2c,Ighg3,Ighj4,IGHM,Ighv1-26,Ighv1-39,Ighv1-53,Ighv1-55,Ighv1-64,Ighv1-72,Ighv1-76,Ighv1-77,Ighv1-78,Ighv1-82,Ighv14-2,Ighv3-6,Ighv5-17,Ighv6-3,Ighv9-3,IGKC,Igkj2,Igkj4,Igkj5,Igkv1-110,Igkv1-117,Igkv10-96,Igkv12-44,Igkv12-46,Igkv14-126,Igkv16-104,Igkv17-121,Igkv3-10,Igkv3-12,Igkv3-2,Igkv3-4,Igkv3-5,Igkv4-55,Igkv4-68,Igkv5-39,Igkv5-48,Igkv6-15,Igkv6-20,Igkv6-23,Igkv8-24…
Phospholipase C Signaling	16.2	0.0563	-3.317	CD79A,CD79B,Igha,Ighg2b,Ighg2c,Ighg3,Ighj4,IGHM,Ighv1-26,Ighv1-39,Ighv1-53,Ighv1-55,Ighv1-64,Ighv1-72,Ighv1-76,Ighv1-77,Ighv1-78,Ighv1-82,Ighv14-2,Ighv3-6,Ighv5-17,Ighv6-3,Ighv9-3,IGKC,Igkj2,Igkj4,Igkj5,Igkv1-110,Igkv1-117,Igkv10-96,Igkv12-44,Igkv12-46,Igkv14-126,Igkv16-104,Igkv17-121,Igkv3-10,Igkv3-12,Igkv3-2,Igkv3-4,Igkv3-5,Igkv4-55,Igkv4-68,Igkv5-39,Igkv5-48,Igkv6-15,Igkv6-20,Igkv6-23,Igkv8-24…
Role of NFAT in Regulation of the Immune Response	15.4	0.0571	-1.414	AKAP5,CD79A,CD79B,Igha,Ighg2b,Ighg2c,Ighg3,Ighj4,IGHM,Ighv1-26,Ighv1-39,Ighv1-53,Ighv1-55,Ighv1-64,Ighv1-72,Ighv1-76,Ighv1-77,Ighv1-78,Ighv1-82,Ighv14-2,Ighv3-6,Ighv5-17,Ighv6-3,Ighv9-3,IGKC,Igkj2,Igkj4,Igkj5,Igkv1-110,Igkv1-117,Igkv10-96,Igkv12-44,Igkv12-46,Igkv14-126,Igkv16-104,Igkv17-121,Igkv3-10,Igkv3-12,Igkv3-2,Igkv3-4,Igkv3-5,Igkv4-55,Igkv4-68,Igkv5-39,Igkv5-48,Igkv6-15,Igkv6-20,Igkv6-23,Ig…
Communication between Innate and Adaptive Immune Cells	15	0.059	#NUM!	CD79A,CD79B,Igha,Ighg2b,Ighg2c,Ighg3,Ighj4,IGHM,Ighv1-26,Ighv1-39,Ighv1-53,Ighv1-55,Ighv1-64,Ighv1-72,Ighv1-76,Ighv1-77,Ighv1-78,Ighv1-82,Ighv14-2,Ighv3-6,Ighv5-17,Ighv6-3,Ighv9-3,IGKC,Igkj2,Igkj4,Igkj5,Igkv1-110,Igkv1-117,Igkv10-96,Igkv12-44,Igkv12-46,Igkv14-126,Igkv16-104,Igkv17-121,Igkv3-10,Igkv3-12,Igkv3-2,Igkv3-4,Igkv3-5,Igkv4-55,Igkv4-68,Igkv5-39,Igkv5-48,Igkv6-15,Igkv6-20,Igkv6-23,Igkv8-24…
Altered T Cell and B Cell Signaling in Rheumatoid Arthritis	14.3	0.0576	#NUM!	CD79A,CD79B,Igha,Ighg2b,Ighg2c,Ighg3,Ighj4,IGHM,Ighv1-26,Ighv1-39,Ighv1-53,Ighv1-55,Ighv1-64,Ighv1-72,Ighv1-76,Ighv1-77,Ighv1-78,Ighv1-82,Ighv14-2,Ighv3-6,Ighv5-17,Ighv6-3,Ighv9-3,IGKC,Igkj2,Igkj4,Igkj5,Igkv1-110,Igkv1-117,Igkv10-96,Igkv12-44,Igkv12-46,Igkv14-126,Igkv16-104,Igkv17-121,Igkv3-10,Igkv3-12,Igkv3-2,Igkv3-4,Igkv3-5,Igkv4-55,Igkv4-68,Igkv5-39,Igkv5-48,Igkv6-15,Igkv6-20,Igkv6-23,Igkv8-24…
Systemic Lupus Erythematosus Signaling	14.2	0.0544	#NUM!	CD22,CD79A,CD79B,Igha,Ighg2b,Ighg2c,Ighg3,Ighj4,IGHM,Ighv1-26,Ighv1-39,Ighv1-53,Ighv1-55,Ighv1-64,Ighv1-72,Ighv1-76,Ighv1-77,Ighv1-78,Ighv1-82,Ighv14-2,Ighv3-6,Ighv5-17,Ighv6-3,Ighv9-3,IGKC,Igkj2,Igkj4,Igkj5,Igkv1-110,Igkv1-117,Igkv10-96,Igkv12-44,Igkv12-46,Igkv14-126,Igkv16-104,Igkv17-121,Igkv3-10,Igkv3-12,Igkv3-2,Igkv3-4,Igkv3-5,Igkv4-55,Igkv4-68,Igkv5-39,Igkv5-48,Igkv6-15,Igkv6-20,Igkv6-23,Igk…
Primary Immunodeficiency Signaling	5.04	0.131	#NUM!	ADA,CD79A,Igha,Ighg2b,IGHM,IGKC,JAK3,JCHAIN
IL-7 Signaling Pathway	4.25	0.103	-2.828	Igha,Ighg2b,Ighg2c,IGHM,JAK3,NFATC1,PIK3CB,PIK3CD
Activin Inhibin Signaling Pathway	3.4	0.055	-2.887	Ighg2b,IGHM,IGKC,INHBB,JCHAIN,MAPK4,NFATC1,PIK3CB,PIK3CD,TCF3,TLR8,TNFRSF1B
Histidine Degradation VI	3.24	0.174	#NUM!	CYP26A1,CYP26B1,Cyp2d40,CYP46A1
Signaling by the B Cell Receptor (BCR)	3.14	0.0588	-3.162	CD22,CD79A,CD79B,IGHM,IGKC,NFATC1,PIK3CD,PRKCB,RASGRP1,SYK
Ubiquinol-10 Biosynthesis (Eukaryotic)	3.03	0.154	#NUM!	CYP26A1,CYP26B1,Cyp2d40,CYP46A1
Fc Epsilon RI Signaling	3.01	0.0678	-2.828	PIK3CB,PIK3CD,PLA2G2D,PLA2G4F,PRKCA,PRKCB,RAC2,SYK
Role of JAK1 and JAK3 in γc Cytokine Signaling	2.93	0.087	#NUM!	FES,IL9R,JAK3,PIK3CB,PIK3CD,SYK
Macrophage Alternative Activation Signaling Pathway	2.78	0.0526	-3.162	Ighg2b,IGHM,IGKC,JAK3,JCHAIN,PIK3CB,PIK3CD,RPS6KA5,SYK,ZC3H12A
UVB-Induced MAPK Signaling	2.72	0.0962	-2.236	PIK3CB,PIK3CD,PRKCA,PRKCB,RPS6KA5
VDR/RXR Activation	2.66	0.0769	0.447	CD14,NCOA3,PRKCA,PRKCB,SERPINB1,SULT2A1
Interleukin-3, Interleukin-5 and GM-CSF signaling	2.61	0.0909	-2.236	JAK3,PIK3CB,PIK3CD,RAPGEF1,SYK
DHCR24 Signaling Pathway	2.6	0.0584	-2.121	C4A/C4B,CYP17A1,MAPT,PIK3CB,PIK3CD,PLTP,PRKCA,PRKCB
Human Embryonic Stem Cell Pluripotency	2.6	0.0498	-2.53	FGFRL1,JAK3,LEFTY1,NTRK1,PIK3CB,PIK3CD,PRKCA,PRKCB,TCF3,TERT
IL-12 Signaling and Production in Macrophages	2.6	0.0468	0.302	ALOX12,Ighg2b,IGHM,IGKC,JCHAIN,NFATC1,PIK3CB,PIK3CD,POU2F2,PRKCA,PRKCB
Dermatan Sulfate Degradation (Metazoa)	2.55	0.176	#NUM!	FGFRL1,HEXB,IDS
GPVI-mediated activation cascade	2.54	0.114	-2	CLEC1B,PIK3CB,RAC2,SYK
IL-9 Signaling	2.54	0.114	-2	IL9R,JAK3,PIK3CB,PIK3CD
VEGF Family Ligand-Receptor Interactions	2.5	0.0714	-2.449	PIK3CB,PIK3CD,PLA2G2D,PLA2G4F,PRKCA,PRKCB
Neuroinflammation Signaling Pathway	2.47	0.041	-1.732	IRAK3,JAK3,MAPK4,MAPT,Naip1 (includes others),NFATC1,PIK3CB,PIK3CD,PLA2G2D,PLA2G4F,RAC2,SYK,TLR8
PDGF Signaling	2.42	0.069	-2.449	ABL1,JAK3,PIK3CB,PIK3CD,PRKCA,PRKCB
Sperm Motility	2.31	0.0428	-2	ABL1,FES,JAK3,MERTK,NTRK1,PLA2G2D,PLA2G4F,PRKCA,PRKCB,SLC9A5,SYK
Role of Macrophages, Fibroblasts and Endothelial Cells in Rheumatoid Arthritis	2.29	0.039	#NUM!	Ighg2b,IGHM,IGKC,IRAK3,JCHAIN,NFATC1,PIK3CB,PIK3CD,PRKCA,PRKCB,TCF3,TLR8,TNFRSF1B
Non-Small Cell Lung Cancer Signaling	2.26	0.0638	#NUM!	ABL1,CDKN2A,PIK3CB,PIK3CD,PRKCA,RBL2
Glioma Signaling	2.24	0.056	-2	ABL1,CDKN2A,PIK3CB,PIK3CD,PRKCA,PRKCB,RBL2
Erythrocytes take up oxygen and release carbon dioxide	2.24	0.286	#NUM!	HBB,SLC4A1
RHO GTPases Activate NADPH Oxidases	2.22	0.136	#NUM!	PRKCA,PRKCB,RAC2
ERBB4 Signaling	2.21	0.0735	-2.236	NRG4,PIK3CB,PIK3CD,PRKCA,PRKCB
Leukocyte Extravasation Signaling	2.21	0.0466	-2.333	ABL1,ARHGAP4,PIK3CB,PIK3CD,PRKCA,PRKCB,RAC2,RAPGEF3,RASGRP1
SPINK1 General Cancer Pathway	2.19	0.0725	-0.447	JAK3,Mt1,Mt2,PIK3CB,PIK3CD
Apelin Cardiomyocyte Signaling Pathway	2.15	0.0606	-2.449	MAPK4,PIK3CB,PIK3CD,PRKCA,PRKCB,SLC9A5
Growth Hormone Signaling	2.13	0.0704	-2.236	PIK3CB,PIK3CD,PRKCA,PRKCB,RPS6KA5
Miro GTPase Cycle	2.12	0.25	#NUM!	MYO19,TRAK1
Interleukin-2 family signaling	2.11	0.087	-2	JAK3,PIK3CB,PIK3CD,SYK
Phase I - Functionalization of compounds	2.09	0.0588	-2.449	CYP17A1,CYP26A1,CYP26B1,CYP2A6 (includes others),CYP2C8,CYP46A1
Signaling by Erythropoietin	2.06	0.12	#NUM!	PIK3CB,PIK3CD,RAPGEF1
Eicosanoid Signaling	2.04	0.0393	-3.317	ABCC4,ALOX12,NFATC1,PIK3CB,PIK3CD,PLA2G2D,PLA2G4F,PRKCA,PRKCB,RAPGEF3,TCF3
Interleukin-9 signaling	2.01	0.222	#NUM!	IL9R,JAK3
Sphingosine and Sphingosine-1-phosphate Metabolism	2.01	0.222	#NUM!	ACER2,ACER3
Macropinocytosis Signaling	2.01	0.0658	-2	CD14,PIK3CB,PIK3CD,PRKCA,PRKCB
Netrin Signaling	2	0.0462	-2.121	AKAP5,FMO2,NFATC1,PIK3CB,PIK3CD,PRKCA,PRKCB,RAC2
Dermatan Sulfate Biosynthesis (Late Stages)	1.98	0.08	#NUM!	SULT1C2,SULT1E1,SULT2A1,Sult2a2
Integrin signaling	1.97	0.111	#NUM!	RAPGEF3,RASGRP1,SYK
Erythropoietin Signaling Pathway	1.96	0.0455	-2.121	HBA1/HBA2,HBB,PIK3CB,PIK3CD,PRKCA,PRKCB,RAC2,TNFSF15
IL-3 Signaling	1.94	0.0633	-2.236	PIK3CB,PIK3CD,PRKCA,PRKCB,RAPGEF1
Signaling by NTRK1 (TRKA)	1.9	0.0617	-2.236	DNM3,NTRK1,PIK3CB,RAPGEF1,RPS6KA5
Chondroitin Sulfate Biosynthesis (Late Stages)	1.89	0.0755	#NUM!	SULT1C2,SULT1E1,SULT2A1,Sult2a2
Xenobiotic Metabolism Signaling	1.89	0.0374	#NUM!	CYP2C8,FMO2,PIK3CB,PIK3CD,PRKCA,PRKCB,SULT1C2,SULT1E1,SULT2A1,Sult2a2,UGT1A3
Role of p14/p19ARF in Tumor Suppression	1.84	0.1	#NUM!	CDKN2A,PIK3CB,PIK3CD
Erythrocytes take up carbon dioxide and release oxygen	1.84	0.182	#NUM!	HBB,SLC4A1
LPS-stimulated MAPK Signaling	1.82	0.0588	-2.236	CD14,PIK3CB,PIK3CD,PRKCA,PRKCB
Toll-like Receptor Cascades	1.81	0.0968	#NUM!	CD14,DNM3,TLR8
Virus Entry via Endocytic Pathways	1.8	0.0508	#NUM!	ABL1,PIK3CB,PIK3CD,PRKCA,PRKCB,RAC2
FGF Signaling	1.8	0.0581	-2.236	FGFRL1,PIK3CB,PIK3CD,PRKCA,RPS6KA5
Glutamate binding, activation of AMPA receptors and synaptic plasticity	1.77	0.0938	#NUM!	AKAP5,PRKCA,PRKCB
p38 MAPK Signaling	1.76	0.05	-2.236	IRAK3,MAPT,PLA2G2D,PLA2G4F,RPS6KA5,TNFRSF1B
Production of Nitric Oxide and Reactive Oxygen Species in Macrophages	1.76	0.0419	-2.646	JAK3,PIK3CB,PIK3CD,PRKCA,PRKCB,RAC2,RND2,TNFRSF1B
Role of Pattern Recognition Receptors in Recognition of Bacteria and Viruses	1.74	0.0449	-2	PIK3CB,PIK3CD,PRKCA,PRKCB,SYK,TLR8,TNFSF15
IL-15 Production	1.72	0.0488	-2.449	ABL1,FES,JAK3,MERTK,NTRK1,SYK
Xenobiotic Metabolism PXR Signaling Pathway	1.71	0.041	-1.134	CYP2C8,PRKCA,PRKCB,SULT1C2,SULT1E1,SULT2A1,Sult2a2,UGT1A3
Trafficking and processing of endosomal TLR	1.7	0.154	#NUM!	TLR8,UNC93B1
Chondroitin Sulfate Biosynthesis	1.69	0.0656	#NUM!	SULT1C2,SULT1E1,SULT2A1,Sult2a2
Pancreatic Adenocarcinoma Signaling	1.67	0.0476	-2	ABL1,CDKN2A,JAK3,PIK3CB,PIK3CD,RBL2
IL-2 Signaling	1.67	0.0645	-2	JAK3,PIK3CB,PIK3CD,SYK
ERBB Signaling	1.66	0.0538	-2.236	NRG4,PIK3CB,PIK3CD,PRKCA,PRKCB
Thrombopoietin Signaling	1.64	0.0635	-2	PIK3CB,PIK3CD,PRKCA,PRKCB
Dermatan Sulfate Biosynthesis	1.64	0.0635	#NUM!	SULT1C2,SULT1E1,SULT2A1,Sult2a2
IL-27 Signaling Pathway	1.64	0.0469	-0.816	JAK3,PIK3CB,PIK3CD,RORC,TLR8,TNFRSF1B
MIF-mediated Glucocorticoid Regulation	1.63	0.0833	#NUM!	CD14,PLA2G2D,PLA2G4F
Melatonin Degradation I	1.62	0.0625	-2	CYP2A6 (includes others),CYP2C8,SULT1C2,UGT1A3
ERB2-ERBB3 Signaling	1.6	0.0615	-2	JAK3,NRG4,PIK3CB,PIK3CD
Mitotic G1 phase and G1/S transition	1.6	0.0458	-1.342	ABL1,CABLES1,CDKN2A,RBL2,TFDP2,TK1
fMLP Signaling in Neutrophils	1.6	0.0458	-2.236	NFATC1,PIK3CB,PIK3CD,PRKCA,PRKCB,RAC2
Response to elevated platelet cytosolic Ca2+	1.58	0.0455	-2.449	ABCC4,FERMT3,NHLRC2,PRKCA,PRKCB,TTN
HGF Signaling	1.58	0.0455	-1.633	CDKN2A,PIK3CB,PIK3CD,PRKCA,PRKCB,RAPGEF1
Gαq Signaling	1.56	0.0412	-2.449	NFATC1,PIK3CB,PIK3CD,PRKCA,PRKCB,RAC2,RND2
Phase II - Conjugation of compounds	1.56	0.0597	-2	SULT1C2,SULT1E1,SULT2A1,UGT1A3
CCR3 Signaling in Eosinophils	1.56	0.0448	-2.449	PIK3CB,PIK3CD,PLA2G2D,PLA2G4F,PRKCA,PRKCB
Nicotine Degradation II	1.54	0.0588	-2	CYP2A6 (includes others),CYP2C8,FMO2,UGT1A3
Rap1 signalling	1.53	0.125	#NUM!	RAPGEF3,RASGRP1
Integrin Signaling	1.52	0.0377	-2.121	ABL1,PARVB,PIK3CB,PIK3CD,RAC2,RAPGEF1,RND2,TTN
Superpathway of Melatonin Degradation	1.52	0.058	-2	CYP2A6 (includes others),CYP2C8,SULT1C2,UGT1A3
Reelin Signaling in Neurons	1.5	0.0435	-2.449	MAPT,PDK2,PIK3CB,PIK3CD,RAPGEF1,VLDLR
Serotonin Receptor Signaling	1.5	0.0299	-3.207	ADRB2,MAPT,PIK3CB,PIK3CD,PLA2G2D,PLA2G4F,PRKCA,PRKCB,RAC2,RAPGEF3,RBL2,RND2,SLC9A5,TTN
